# Supplementary material for: Reduced ech-6 expression attenuates fat-induced lifespan shortening in C. elegans
Source: Sci Rep. 2022 Mar 1;12:3350. doi: 10.1038/s41598-022-07397-9 (PMC8888598; doi:10.1038/s41598-022-07397-9)
Supplement: Supplementary file 3 — Supplementary Table S2. [file 41598_2022_7397_MOESM3_ESM.xlsx]

## Sheet: Fig4.EV vs ech-6i
Metabolite	Group_1_HT115EV_sample_1	Group_1_HT115EV_sample_2	Group_1_HT115EV_sample_3	Group_1_HT115EV_sample_4	Group_1_HT115EV_sample_5	Group_1_HT115EV_sample_6	Group_4_ech6RNAI_sample_19	Group_4_ech6RNAI_sample_20	Group_4_ech6RNAI_sample_21	Group_4_ech6RNAI_sample_22	Group_4_ech6RNAI_sample_23	Group_4_ech6RNAI_sample_24	Group_4_ech6RNAI_sample_25	P_Value	HOLM	BONFERRONI	FDR	VIP_score	Fold_change	Log2_fold_change	rt	mz	Method
BMP(26:0)	5.47884	4.07393	4.5147	4.05398	4.64554	4.78819	3.38246	3.75426	3.82537	4.79689	4.04789	5.15505	4.48964	0.255552	1	1	0.458163	0.701915	0.916133	-0.126371
BMP(30:2)	31.1914	51.9232	45.0156	35.2372	40.4881	34.132	30.3259	52.596	36.1035	26.0187	22.4754	37.2071	23.5271	0.193693	1	1	0.379796	0.84819	0.822085	-0.282641
BMP(36:5)	0.493844	0.67266	0.371893	0.380091	0.78152	0.509646	1.0268	0.439519	0.490933	0.698636	0.395412	0.437281	0.282702	0.97424	1	1	0.989479	0.16297	1.00713	0.0102463
BMP(38:5)	0.698235	1.25655	0.5611	0.539298	0.507067	1.17781	0.508817	0.634282	0.709394	0.729315	0.429309	1.00054	0.58524	0.415765	1	1	0.623919	0.519325	0.831256	-0.266636
BMP(42:11)	1.32776	2.2625	2.27508	2.4584	2.30919	1.32081	1.50977	1.77826	2.68849	1.22796	0.607553	0.687509	0.891917	0.0901021	1	1	0.225206	0.970432	0.673414	-0.570434
CE(17:1)	96831.5	70730.7	83839.2	77401.4	75454.1	83394.2	53502.6	74500.7	47792.3	72128.4	76880.8	103345	72252.8	0.237379	1	1	0.433687	0.654294	0.879557	-0.185152
CE(18:1)	154.412	110.704	145.13	94.7818	102.764	85.0007	725.676	577.598	340.085	72.7763	155.259	187.624	133.997	0.0804585	1	1	0.211433	1.00051	2.71327	1.44003
CE(18:2)	152.7	206.264	160.65	40.0203	72.4881	122.919	1142.11	883.683	722.628	113.197	97.9453	217.623	96.1917	0.0857202	1	1	0.218767	0.986449	3.71602	1.89376
CE(18:3)	1.31708e-05	1.48841e-05	1.00659e-05	1.08796e-05	1.0905e-05	1.42254e-05	555.178	605.189	346.837	1.44584e-05	1.01355e-05	1.27667e-05	1.2234e-05	0.0880689	1	1	0.223769	0.9819	1.74272e+07	24.0548
CE(20:2)	351.71	165.902	232.811	328.357	215.204	220.291	313.771	281.26	195.388	194.896	336.027	420.262	278.195	0.407801	1	1	0.616516	0.477091	1.14329	0.193191
CE(20:3)	174.736	194.48	173.98	167.304	142.561	93.8766	1843.36	1644.82	1136.99	112.182	98.5379	212.644	129.023	0.0959748	1	1	0.236041	0.963328	4.68658	2.22854
CE(20:4)	1.13645e-05	1.10763e-05	23.9347	1.23062e-05	1.31565e-05	1.26849e-05	3741.69	2878.35	2123.68	1.22227e-05	1.49814e-05	1.39553e-05	1.0208e-05	0.0892383	1	1	0.225206	0.975395	313.127	8.2906
CE(20:5)	1.19673e-05	1.23201e-05	1.15354e-05	1.31149e-05	1.11597e-05	1.17375e-05	4879	3944.1	2603.68	1.06846e-05	1.02298e-05	1.08471e-05	1.34336e-05	0.0901682	1	1	0.225206	0.974564	1.36346e+08	27.0227
Cer(d28:1)	1.41788	1.44439	1.3231	0.581784	1.13079e-05	1.59056	0.819849	1.26389	0.391724	1.01959	0.898185	2.10225	0.7908	0.95552	1	1	0.980217	0.176792	0.982331	-0.0257188
Cer(d31:1)	0.668173	0.875793	0.712098	1.06074	1.40232e-05	0.707734	0.623345	0.780936	0.454859	0.431553	0.50975	0.942884	0.501921	0.705434	1	1	0.828525	0.473618	0.904146	-0.145373
Cer(d33:0)	2.76507	4.49255	4.65777	5.33162	1.11519e-05	4.03253	2.39699	4.21785	2.05647	6.63076	3.11367	4.30401	4.28966	0.757258	1	1	0.868132	0.203631	1.08794	0.121602
Cer(d33:1)	4.76364	5.07465	4.79826	5.31848	1.05068e-05	4.11156	5.32933	5.70659	4.69304	8.97144	9.38622	9.98416	7.23855	0.0150952	1	1	0.0654727	1.25826	1.8274	0.869796
Cer(d34:0)	0.418383	0.38882	0.421432	0.222576	1.35161e-05	0.206759	0.303316	0.585518	0.468472	0.431666	0.339985	0.355155	0.159837	0.260671	1	1	0.464446	0.734502	1.36687	0.450872
Cer(d34:1)	3.68327	4.0601	3.80632	4.01018	1.42789e-05	3.40702	2.47021	2.42618	2.04628	3.07457	3.8569	3.63312	2.62376	0.691564	1	1	0.817238	0.357067	0.909751	-0.136456
Cer(d35:0)	5.22748	4.38867	3.52058	9.03507	1.46251e-05	5.66221	3.27432	3.11052	3.2556	3.35096	7.6622	4.17302	2.78702	0.625078	1	1	0.774849	0.376483	0.850356	-0.233861
Cer(d35:1)	2.49297	2.81487	2.22184	2.50279	1.11028e-05	2.16369	3.38368	3.5484	2.92831	2.34224	2.49955	2.66429	1.92808	0.164626	1	1	0.336112	0.919814	1.35601	0.439373
Cer(d36:1)	0.471774	0.639318	0.796149	0.794907	1.27404e-05	0.487502	0.434563	0.486608	0.581534	0.263013	0.317288	0.14173	0.19518	0.209627	1	1	0.397562	0.908909	0.650292	-0.62084
Cer(d37:1)	4.97841	4.84137	4.88924	6.0684	1.47447e-05	4.08758	5.04976	5.48296	4.60985	4.69987	4.62156	5.14801	3.60975	0.528608	1	1	0.703385	0.550218	1.14522	0.195619
Cer(d38:0)	0.717747	1.83237	1.18814	1.29094	1.42575e-05	0.784029	1.50888	1.78876	1.48901	1.55946	1.69964	1.69133	1.4369	0.0561704	1	1	0.162852	1.19878	1.64757	0.720337
Cer(d38:1)	11.0117	11.1033	10.7288	11.6982	1.2279e-05	8.83728	9.12415	12.8051	9.95886	10.0731	10.6151	11.9049	8.37654	0.459428	1	1	0.656897	0.571822	1.16992	0.226408
Cer(d39:0)	10.5911	13.006	12.0629	12.4262	1.17964e-05	9.30678	9.61426	11.1913	10.1575	9.80974	11.2558	11.914	10.2872	0.6274	1	1	0.775584	0.42551	1.10859	0.14873
Cer(d39:1)	146.405	172.62	169.176	187.731	1.01877e-05	143.258	104.9	127.048	102.412	107.997	114.959	119.055	92.8999	0.390728	1	1	0.606102	0.701864	0.804911	-0.313099
Cer(d40:0)	1.82711	1.90288	1.4241	1.54304	1.23116e-05	1.48773	1.01774	1.021	1.42269	1.93352	2.22007	2.3597	2.30649	0.305938	1	1	0.517084	0.619957	1.28612	0.363029
Cer(d40:1)	14.3962	16.5366	16.9979	18.2684	1.3152e-05	14.8068	8.5644	12.2016	9.61544	11.908	12.1534	12.9476	10.2318	0.429575	1	1	0.632277	0.612373	0.821338	-0.283951
Cer(d41:1)	77.319	90.2356	91.5443	100.739	1.17323e-05	74.0119	53.6069	64.9011	55.8716	41.3502	40.9618	44.4562	35.8655	0.172886	1	1	0.34548	0.995489	0.665826	-0.586783
Cer(d42:1)	9.90368	12.4825	11.6182	13.5539	1.45328e-05	10.0261	9.51824	11.8755	9.64676	7.80599	8.33552	8.41264	6.89822	0.760044	1	1	0.869593	0.525086	0.930205	-0.104379
Cer(d43:1)	185.833	195.092	212.256	248.097	1.09356e-05	179.068	124.426	193.929	133.136	178.147	200.85	219.383	176.395	0.896497	1	1	0.951031	0.231698	1.03013	0.0428211
CL(74:7)	10.7619	10.9652	4.21573	3.2039	6.85429	8.15276	4.05974	2.49758	4.48028	7.40773	4.31177	9.49098	7.35968	0.320024	1	1	0.533065	0.607355	0.768893	-0.379146
CL(74:8)	10.0741	10.5964	11.7133	12.5809	11.5711	9.21145	5.41708	2.70061	3.62439	19.0941	14.773	17.0243	16.7241	0.893867	1	1	0.949991	0.410175	1.03458	0.0490434
CL(75:10)	0.8591	3.1556	5.71859	7.72584	2.75873	2.41495	3.30252	2.85338	1.21981e-05	4.99769	3.39763	6.01635	6.73464	0.925055	1	1	0.966187	0.127695	1.03398	0.0482095
CL(76:10)	1.39264e-05	28.4774	35.6312	9.14661	32.13	1.1671e-05	33.1149	34.1573	36.7629	39.691	37.3126	46.6062	47.1759	0.021411	1	1	0.0823006	1.37733	2.23523	1.16043
CL(76:11)	70.1246	41.0451	36.1283	78.3829	66.7485	82.9657	24.3275	27.5545	23.5924	93.115	79.7326	101.185	86.6592	0.987195	1	1	0.992368	0.412439	0.995903	-0.00592312
CL(76:9)	24.141	1.39011	0.904482	14.0054	1.41713e-05	32.2396	7.78464	1.47826e-05	4.09665	1.45411e-05	1.59313	1.0641e-05	4.05817	0.148898	1	1	0.311602	0.924032	0.206767	-2.27392
DG(26:0)	1.65647	0.582807	1.2939	1.83722	1.97898	2.76932	2.14571	1.90037	1.48896	1.99909	0.824061	1.57963	2.50357	0.806789	1	1	0.89982	0.30187	1.05389	0.0757309
DG(28:1)	2.20751	2.34046	2.00437	2.41977	1.3403	1.97992	7.11943	9.55407	4.39726	4.14921	1.61367	2.18059	1.99121	0.0778083	1	1	0.20765	1.0121	2.16201	1.11237
DG(29:0)	9.22427	13.4199	9.24241	11.4688	7.16406	9.3137	11.7119	12.9683	10.4241	7.46429	8.48204	7.75306	7.97057	0.726974	1	1	0.841798	0.614825	0.956578	-0.0640451
DG(29:1)	4.86774	8.32289	5.48808	6.25426	5.33854	7.14156	15.2808	18.1969	14.501	6.15316	7.2018	4.89542	5.69323	0.103573	1	1	0.245281	0.942783	1.64776	0.720503
DG(30:0)	44.3638	53.005	43.3828	46.7683	38.0037	42.754	42.9084	25.0239	20.9312	31.0386	10.2182	10.4105	25.6889	0.00211194	1	1	0.01724	1.53088	0.531069	-0.913028
DG(30:1)	30.9734	34.2659	34.1041	32.6786	27.605	27.5351	59.5615	57.4263	46.7317	37.8465	38.7525	37.4739	33.4099	0.0142062	1	1	0.0626488	1.30936	1.42521	0.511172
DG(30:2)	16.3194	18.1178	16.6781	14.265	12.8939	13.3303	15.4474	12.9877	11.0304	18.2338	18.5022	20.8816	17.3276	0.501767	1	1	0.685093	0.398268	1.07054	0.0983366
DG(31:0)	28.1259	37.2711	31.1608	33.899	26.979	27.4838	35.7679	33.889	30.9053	27.0459	33.1286	32.3697	27.4623	0.747436	1	1	0.861026	0.549306	1.02239	0.0319391
DG(31:1)	106.846	125.85	100.482	108.942	92.9369	102.685	133.824	124.572	112.487	111.847	111.254	111.41	92.092	0.276352	1	1	0.483407	0.787252	1.07184	0.100095
DG(31:2)	52.6258	58.0061	50.0401	51.3855	44.7675	51.9654	36.5632	37.2105	32.0031	68.0469	59.9997	58.5576	49.3868	0.647051	1	1	0.786437	0.295851	0.948681	-0.0760043
DG(32:0)	126.761	151.041	128.992	132.603	110.303	125.129	110.911	115.949	108.761	93.4629	104.528	105.048	89.4193	0.00372552	1	1	0.0246441	1.57013	0.805426	-0.312176
DG(32:1)	316.577	373.449	316.264	340.576	288.346	312.537	352.667	322.944	301.981	327.572	311.166	320.851	268.779	0.550663	1	1	0.720243	0.669691	0.970773	-0.0427937
DG(32:2)	148.537	172.359	140.146	157.392	120.317	143.628	130.709	121.57	113.706	194.381	194.655	194.528	164.634	0.457582	1	1	0.655195	0.452619	1.08232	0.114126
DG(32:3)	31.1282	36.664	32.6438	33.5397	27.9925	29.9182	34.3596	28.9042	25.5817	44.4834	43.383	45.8628	39.0181	0.136884	1	1	0.298963	0.841034	1.16852	0.224678
DG(32:4)	6.69577	5.43566	4.49936	6.40845	4.71556	7.10137	9.07347	5.62397	5.06747	10.8828	8.33766	9.33565	8.61237	0.0289587	1	1	0.102558	1.17199	1.40004	0.485469
DG(32:5)	1.65596	1.73973	0.299911	0.464806	1.38502	1.80289	4.59265	3.17316	4.02376	0.678088	0.656621	0.390443	1.11381	0.268763	1	1	0.474458	0.647989	1.70634	0.770908
DG(33:0)	46.743	63.0551	46.1135	48.6793	40.9479	43.2684	51.0832	47.0372	43.8482	36.3996	35.7694	34.3494	32.165	0.0828762	1	1	0.214844	1.128	0.83294	-0.263716
DG(33:1)	395.552	468.565	391.654	407.005	334.728	371.386	456.475	409.842	403.381	430.409	384.995	388.107	351.078	0.704437	1	1	0.8282	0.525658	1.02192	0.0312835
DG(33:2)	547.571	670.125	565.465	603.061	482.993	546.055	478.879	437.301	395.545	662.017	622.962	610.343	546.708	0.491344	1	1	0.675672	0.388814	0.942093	-0.0860581
DG(33:3)	113.386	134.279	102.053	112.915	84.3651	104.903	87.7992	77.4955	74.4503	119.254	115.103	113.667	94.3036	0.272927	1	1	0.479601	0.630162	0.896813	-0.157121
DG(33:4)	37.5254	40.6492	36.8971	34.5713	28.7592	34.3253	29.4191	24.3543	25.0301	37.2153	34.3122	35.7177	30.8685	0.103994	1	1	0.245281	0.892295	0.874025	-0.194253
DG(33:5)	13.2331	12.5748	9.8013	10.6228	9.13969	9.50006	11.1289	10.2688	10.4118	11.1985	10.0192	9.32979	9.23871	0.46578	1	1	0.661051	0.574963	0.945988	-0.0801064
DG(34:0)	98.5978	116.346	106.721	109.954	90.0529	103.247	96.114	97.0737	94.1467	91.0798	94.5597	95.077	92.1254	0.045887	1	1	0.141598	1.32198	0.905503	-0.143209
DG(34:1)	631.587	811.539	652.021	684.251	560.994	613.048	729.895	616.345	628.698	711.883	632.187	596.773	570.444	0.673391	1	1	0.80569	0.501489	0.972655	-0.0399995
DG(34:2)	1414.53	1646.25	1390.77	1418.43	1201.22	1356.81	1210.1	1141.18	1156.91	1818.95	1723.47	1679.86	1520.46	0.642366	1	1	0.784886	0.324001	1.04254	0.0600973
DG(34:3)	311.38	386.001	320.883	329.62	259.637	301.126	294.023	246.619	226.204	445.974	437.383	453.189	379.124	0.393492	1	1	0.60745	0.518058	1.11486	0.15686
DG(34:4)	129.121	161.16	130.554	139.242	104.626	122.633	155.604	128.824	116.377	197.264	182.792	187.696	158.328	0.0563443	1	1	0.162945	1.02347	1.2268	0.294898
DG(34:5)	101.797	125.848	104.838	96.0798	81.6302	105.588	162.526	133.301	126.924	126.658	128.054	119.055	100.34	0.0178672	1	1	0.0723949	1.24371	1.24839	0.320073
DG(34:6)	14.5194	19.3253	16.4736	15.9401	11.348	12.4961	5.71575	7.30049	6.80026	20.8035	20.2708	20.8071	16.8936	0.759326	1	1	0.869593	0.259185	0.937898	-0.0924965
DG(35:0)	16.2775	20.2668	17.4403	18.3798	14.5567	17.2249	16.4157	13.8956	15.0083	13.0908	12.5221	11.6836	10.7647	0.00344421	1	1	0.0241989	1.5244	0.768544	-0.3798
DG(35:1)	390.322	524.123	414.299	437.592	344.158	399.783	384.805	309.008	337.718	363.215	306.783	289.032	271.709	0.0102035	1	1	0.0491388	1.44302	0.77246	-0.372468
DG(35:2)	2289.23	2934.16	2385.76	2432.45	1972.81	2224.25	2112.74	1920.39	1935.8	3047.74	2786.82	2574.42	2493.94	0.862655	1	1	0.931006	0.133588	1.01566	0.022411
DG(35:3)	782.938	902.772	717.844	780.032	642.693	739.743	543.64	497.036	480.76	754.332	741.095	730.404	668.076	0.0452833	1	1	0.140488	1.0604	0.828857	-0.270805
DG(35:4)	497.991	609.296	465.287	496.936	388.923	472.507	482.718	411.814	417.347	502.056	457.459	474.221	404.866	0.274854	1	1	0.481517	0.762324	0.921347	-0.118183
DG(35:5)	644.234	790.926	609.897	639.224	498.71	573.65	630.418	561.454	512.654	499.244	470.521	503.496	408.873	0.0404138	1	1	0.130939	1.28173	0.818359	-0.289195
DG(35:6)	31.5336	37.9341	29.4443	30.6519	25.1188	31.3319	21.937	21.0064	18.1167	31.2263	31.3133	31.1088	28.1903	0.1007	1	1	0.241387	0.893706	0.842785	-0.246763
DG(36:0)	81.2625	88.4487	82.8562	86.7783	72.8575	81.2121	84.4277	83.4455	80.7632	82.8178	93.0102	86.5555	83.8138	0.33421	1	1	0.547971	0.603781	1.03332	0.0472915
DG(36:1)	476.907	652.764	517.117	517.753	421.788	476.367	605.827	492.046	508.46	563.691	500.25	463.278	431.832	0.977852	1	1	0.989479	0.436171	0.997828	-0.00313743
DG(36:2)	2267.36	3038.5	2385.75	2483.36	1956.03	2219.09	2290.5	1850.28	1897.07	3272.61	2817.99	2685.05	2489.22	0.748068	1	1	0.861026	0.197153	1.03351	0.0475471
DG(36:3)	1693.64	2150.07	1786.82	1783.85	1427.68	1712.17	1432.89	1170.41	1117.94	2127.61	1956.79	1902.74	1760.79	0.514615	1	1	0.693956	0.37442	0.931447	-0.102454
DG(36:4)	1025.69	1226.55	996.945	1072.78	836.604	970.088	905.989	736.033	697.227	1256.85	1188.71	1200.48	1046.58	0.870723	1	1	0.935127	0.126008	0.983465	-0.0240548
DG(36:5)	1032.03	1301.17	980.503	1032.82	797.938	987.579	1319.66	1127.49	1072.23	1488.56	1465.05	1458.58	1225.86	0.010317	1	1	0.0494788	1.30474	1.28004	0.356183
DG(36:6)	629.287	782.878	641.134	660.356	530.046	589.918	565.593	453.018	420.946	805.565	802.795	804.898	675.915	0.914181	1	1	0.959182	0.135124	1.01256	0.0180066
DG(36:7)	76.9687	88.7223	77.3014	78.0182	59.1943	74.9734	47.4041	48.2556	39.4749	83.7728	80.1811	90.9328	72.9208	0.293701	1	1	0.504552	0.586413	0.871763	-0.197992
DG(37:0)	10.833	12.5539	10.9851	11.5096	9.73555	10.5763	8.38181	9.56111	8.06073	10.969	11.11	9.9159	8.97841	0.0311695	1	1	0.108715	1.15362	0.867287	-0.205418
DG(37:1)	72.3814	96.9721	71.7719	77.243	60.3874	68.9857	72.422	57.4003	69.1199	77.2383	66.0302	57.8986	59.3044	0.159119	1	1	0.328219	0.904988	0.879488	-0.185264
DG(37:2)	716.608	924.767	745.602	792.277	632.489	727.08	576.653	494.424	551.135	779.585	675.051	636.37	593.945	0.0229781	1	1	0.0869992	1.214	0.813394	-0.297973
DG(37:3)	583.054	722.447	568.166	615.13	488.567	576.961	381.475	317.972	360.606	478.576	440.538	391.627	398.994	0.000538327	0.576549	0.619615	0.00764957	1.6561	0.667947	-0.582194
DG(37:4)	813.055	995.701	774.16	788.412	639.383	777.839	808.003	699.282	733.214	676.972	599.478	570.156	539.686	0.043314	1	1	0.13655	1.23217	0.828188	-0.271969
DG(37:5)	1315.3	1496.87	1170.27	1278.45	1014.03	1217.23	1168.73	1050.56	1040.95	1068.36	940.811	971.702	838.491	0.0139752	1	1	0.062106	1.42585	0.809944	-0.304105
DG(37:6)	2039.86	2353.98	1835.74	1956.63	1554.95	1911.59	1767.54	1658.37	1608.49	2139.41	1929.78	2019.28	1754.84	0.449669	1	1	0.650307	0.487234	0.947247	-0.0781876
DG(37:7) _RT_12.829	31.1546	34.3354	30.7711	28.316	24.7206	30.0629	20.7386	20.1878	21.6968	29.7761	30.6444	28.0843	24.3069	0.0441161	1	1	0.137983	1.0668	0.838383	-0.254319
DG(37:7) _RT_13.063	3.85056	5.58931	5.06893	4.15561	4.29154	4.81502	2.70103	1.69843	1.04104	5.07771	3.20102	4.59289	4.44088	0.0614501	1	1	0.172486	1.00646	0.702265	-0.509913
DG(38:0)	10.1575	14.2401	10.3495	9.92004	9.50822	9.36671	9.72125	9.76718	8.88583	10.4196	11.6329	9.1204	10.2365	0.474189	1	1	0.663979	0.490822	0.941338	-0.0872154
DG(38:1)	51.7065	70.853	54.721	55.65	44.1995	51.1549	59.4022	47.9859	46.9942	76.5366	62.3462	58.8404	59.3177	0.451314	1	1	0.650307	0.435413	1.07421	0.103282
DG(38:2)	150.992	195.41	153.484	167.402	129.742	157.159	115.116	98.3691	107.007	179.384	156.104	140.497	139.02	0.0979474	1	1	0.238851	0.901311	0.840352	-0.250935
DG(38:3)	205.422	278.591	203.943	208.811	163.11	193.391	286.246	211.241	230.961	242.814	209.333	199.161	182.213	0.495943	1	1	0.678752	0.554291	1.06827	0.0952795
DG(38:4)	1214.01	1693.07	1208.12	1308.68	1023.67	1111.03	1705.87	1323.53	1366.54	1216.38	1058.87	1019.29	951.792	0.857552	1	1	0.9268	0.533554	0.980034	-0.0290969
DG(38:5) _RT_13.507	1349.58	1474.95	1196.82	1246.82	1016.91	1184.53	1695.96	1355.28	1269.97	1205.74	1176.11	1164.02	1011.35	0.825367	1	1	0.909089	0.537373	1.01881	0.0268784
DG(38:5) _RT_13.738	3833.38	4746.58	4006.77	3883.6	3171.15	3765.88	4067.8	3630.02	3695.49	4359.47	4024.12	3824.61	3611.02	0.954304	1	1	0.979843	0.298918	0.996483	-0.00508329
DG(38:6)	5907.98	7023.82	5758.01	6094.97	4747.33	5578.15	5460.58	4675.15	4316.09	7025.4	6453.33	6638.08	5655.34	0.83338	1	1	0.913543	0.122641	0.981983	-0.0262294
DG(38:7)	2293.72	2749.07	2184.11	2358.12	1844.38	2247.62	1434.38	1273.8	1156.9	2164.35	2229.03	2187.95	1847.48	0.032334	1	1	0.112098	1.1198	0.770461	-0.376205
DG(39:0)	7.00019	9.5639	6.7608	7.44631	6.42889	6.37805	4.49545	5.06559	3.79059	5.85322	7.44647	6.70048	6.43918	0.0435395	1	1	0.13655	1.08485	0.782653	-0.353555
DG(39:1)	43.187	53.3717	38.9699	41.9925	35.7904	41.7842	37.5225	31.9803	36.4256	56.6976	51.9675	48.5562	47.7099	0.663382	1	1	0.800179	0.32036	1.04451	0.0628319
DG(39:2)	28.6318	36.45	30.8152	33.3969	27.2765	30.6671	19.3382	19.0571	18.7189	32.6365	30.1832	25.7181	26.4803	0.026444	1	1	0.096016	1.1528	0.787994	-0.343744
DG(39:3)	34.0188	42.4486	35.3273	38.0951	30.1494	37.4595	24.112	19.872	21.3935	34.3255	30.3186	26.2807	27.5349	0.00241005	1	1	0.0186883	1.45682	0.724485	-0.464972
DG(39:4)	270.757	347.05	254.265	277.796	217.865	266.642	273.296	227.57	273.672	191.426	162.791	157.503	146.613	0.0280047	1	1	0.100912	1.26019	0.751465	-0.412222
DG(39:5)	793.975	970.813	742.523	786.159	639.89	760.036	763.969	658.614	729.241	594.764	512.968	474.391	453.648	0.0153508	1	1	0.0659284	1.35071	0.764769	-0.386903
DG(39:6)	2404.22	2813.98	2269.48	2344.62	1879.93	2340.62	1847.56	1690.57	1807.29	1978.41	1736.61	1659.78	1567.86	0.00329727	1	1	0.0238929	1.61087	0.749502	-0.415996
DG(39:7)	29.7728	32.7695	28.1301	27.4905	25.2563	29.0598	30.7587	24.0485	22.8479	24.884	22.4604	26.3552	20.1924	0.0253854	1	1	0.0930527	1.26003	0.852512	-0.230208
DG(40:0)	5.13057	7.14889	4.43095	4.42112	3.90036	4.66268	3.42627	3.81144	3.51488	4.29632	5.08308	4.77315	4.14458	0.169085	1	1	0.340901	0.850855	0.838528	-0.254068
DG(40:1)	30.3489	39.0984	30.5624	31.0663	26.052	28.8979	29.8972	23.9277	25.7687	40.7886	36.3313	35.8082	34.1948	0.644036	1	1	0.78526	0.297332	1.04463	0.0629934
DG(40:2)	25.8356	32.5024	26.6673	26.9855	21.8184	25.2507	17.1896	14.524	13.6618	33.7581	30.1797	29.4895	29.4232	0.501003	1	1	0.684862	0.419752	0.906536	-0.141564
DG(40:3)	21.654	30.91	21.5357	22.5661	16.3874	19.3911	28.882	19.8442	24.5209	27.4586	21.8939	20.4777	20.4588	0.606777	1	1	0.765023	0.417875	1.05836	0.0818324
DG(40:4)	37.7997	48.6031	36.8487	37.5503	27.8316	33.5278	48.8117	35.0363	37.4028	42.6055	35.5186	32.3944	30.1266	0.918276	1	1	0.961015	0.426392	1.01045	0.0149943
DG(40:5)	51.695	64.6682	50.9772	52.6989	41.3728	51.6275	55.0169	44.2762	46.8928	59.4218	52.2968	48.3557	45.2162	0.607445	1	1	0.765023	0.426695	0.962388	-0.0553099
DG(40:6)	395.993	486.151	369.54	378.666	299.67	370.987	503.169	411.298	424.763	384.53	334.852	320.72	293.745	0.965276	1	1	0.986708	0.521817	0.995742	-0.00615665
DG(40:7)	637.44	707.486	536.457	574.062	456.132	581.549	878.53	759.42	725.574	481.731	435.345	438.325	363.481	0.990581	1	1	0.994035	0.526568	1.00174	0.0025085
DG(40:8)	2260.74	2660.28	2018.81	2112.17	1668.09	2101.2	2935.57	2607.35	2474.86	1809.99	1584.29	1672.4	1390.93	0.797178	1	1	0.894192	0.580437	0.967726	-0.04733
DG(40:9)	2421.52	2859.14	2203.73	2305.23	1812.13	2295.32	2901.31	2684.99	2391.43	2071.46	1901.93	1993.1	1588.62	0.671286	1	1	0.805264	0.655876	0.958033	-0.061853
DG(41:0)	2.58033	3.82411	2.54402	1.71388	1.97146	2.15391	0.771793	1.14623	2.00261	1.90127	2.54435	2.24137	1.88614	0.107149	1	1	0.251691	0.914056	0.724177	-0.465585
DG(41:1)	5.27898	5.55456	4.99816	5.37469	5.97859	5.04931	4.24709	4.79465	3.7607	6.537	5.3748	5.35393	4.64789	0.298332	1	1	0.509466	0.583758	0.923136	-0.115386
DG(41:2)	2.16093	3.00672	2.30977	2.83708	1.86794	2.91113	1.36305	0.714028	1.1478	2.68715	3.49321	2.7788	2.71901	0.400402	1	1	0.612486	0.50129	0.846323	-0.240719
DG(41:3)	4.34746	2.31936	4.18052	4.51908	3.13714	3.55315	3.23965	2.4822	3.15535	3.11751	2.8763	3.23194	3.51699	0.157449	1	1	0.325466	0.87641	0.84017	-0.251248
DG(41:4)	8.04878	9.98758	8.1467	6.87133	6.57008	7.54604	7.18906	6.08581	7.44019	7.8472	7.29664	4.54161	5.7595	0.0846623	1	1	0.217514	1.00374	0.838781	-0.253634
DG(41:5)	16.7829	22.2872	17.0724	17.9413	14.0589	17.1947	13.6845	10.968	12.3096	18.8215	15.9122	12.9494	13.4973	0.035433	1	1	0.118556	1.14253	0.798597	-0.32446
DG(41:6)	20.1128	22.9793	18.5982	20.1896	16.6602	20.958	12.5095	10.3368	12.8588	16.8616	13.8902	12.6926	11.8023	0.000115523	0.127421	0.132966	0.0027136	1.69019	0.652385	-0.616205
DG(42:1)	3.18236	4.44992	2.98978	4.05455	3.14724	3.81988	3.19875	2.73277	3.80715	4.74276	4.79126	4.98314	3.96681	0.316416	1	1	0.530124	0.603357	1.11768	0.160511
DG(42:2)	2.60586	3.3062	2.24396	2.45641	1.93085	2.59039	1.07945	1.81839	1.43931	4.04845	3.36045	3.21608	3.37123	0.842951	1	1	0.919603	0.304109	1.03837	0.0543161
DG(42:3) _RT_14.471	0.452747	0.372863	0.616071	0.516328	0.39538	0.578953	0.391319	0.39956	0.391689	0.224272	0.62656	0.372831	0.393352	0.166895	1	1	0.338794	0.783073	0.818337	-0.289233
DG(42:3) _RT_14.835	10.0329	12.4143	8.85195	10.389	7.62011	8.67037	10.0214	6.83589	7.43092	9.45857	7.45583	7.20364	7.2541	0.0690794	1	1	0.188413	1.09622	0.82287	-0.281263
DG(42:4)	15.1541	20.6865	14.6916	14.8179	11.8862	14.4713	16.1458	12.6365	13.2593	15.781	12.8603	14.1203	12.2283	0.315212	1	1	0.528876	0.73116	0.906904	-0.140978
DG(42:5)	39.5984	50.5596	39.3499	39.9863	30.9135	36.1197	38.0103	28.1849	32.2941	54.5788	44.8166	42.1437	40.4276	0.880436	1	1	0.940412	0.104191	1.01633	0.0233737
DG(42:6)	1.36448	2.68983	1.55188	1.86049	0.899525	1.73678	1.51016	1.2628	1.17622	3.22188	2.62776	2.25918	2.04464	0.396735	1	1	0.609523	0.493123	1.19648	0.258792
DG(42:7)	2.1955	3.27756	1.66687	1.77956	1.20843	1.58031	2.91872	2.53587	2.99892	2.30636	1.9736	1.59302	1.56657	0.408648	1	1	0.616516	0.615067	1.16351	0.218482
DG(42:8)	6.88567	8.32768	6.11507	6.24069	3.74152	5.46491	7.8525	6.35122	7.45049	6.32406	5.44075	5.24326	4.45198	0.969891	1	1	0.988624	0.490315	1.00488	0.00702597
DG(42:9)	6.05322	7.90411	4.8395	5.39791	5.51529	6.66833	6.05039	6.74325	4.81889	6.52516	6.08139	6.29017	4.99162	0.804971	1	1	0.898663	0.332457	0.977839	-0.0323309
DG(43:2)	4.28257	3.86987	3.78898	3.68172	3.49483	3.88003	2.49054	2.22479	2.51083	5.03343	4.6611	4.61944	3.67007	0.633308	1	1	0.77897	0.365284	0.939592	-0.0898932
DG(43:3)	0.94144	1.1009	1.63203	0.886026	0.529677	0.94521	0.738589	0.734656	0.571066	1.07804	1.01745	0.931626	0.99666	0.421815	1	1	0.628084	0.503558	0.861802	-0.214572
DG(43:4)	1.30288	2.66991	2.12473	2.93735	1.64637	1.55084	1.35148	2.50994	1.49034	2.42838	2.83109	1.20072	3.10819	0.818815	1	1	0.90837	0.142392	1.0455	0.0641973
DG(43:5)	1.89114	1.60217	1.56058	1.43132	1.06115	1.53885	1.6575	1.72941	0.901325	1.52531	1.23435	1.50117	1.50033	0.618842	1	1	0.772546	0.399922	0.94811	-0.0768743
DG(44:2)	5.31298	5.31555	4.66746	4.54733	4.24913	4.14686	2.29358	2.20348	2.95472	5.57025	4.25059	5.17068	5.33744	0.249539	1	1	0.451602	0.692263	0.843224	-0.246013
DG(44:3)	1.65273	1.1584	1.37587	1.50854	1.27046	2.2181	1.67429	1.34842	0.806405	1.9575	1.98045	1.65605	1.99621	0.663588	1	1	0.800179	0.369831	1.06576	0.0918776
DG(44:4)	2.00215	2.09844	2.15241	2.02833	1.11443	1.75696	2.37683	2.00342	2.06964	2.03819	2.41082	1.9668	1.30164	0.450372	1	1	0.650307	0.613696	1.08883	0.122779
DG(44:5)	6.46485	8.84797	6.67133	6.62393	4.72648	6.07297	6.66059	4.60791	5.24989	8.79559	7.62848	7.88432	6.67892	0.784229	1	1	0.88529	0.160039	1.03328	0.0472371
DG(O-28:1)	3.16254	5.44853	3.66298	3.66651	3.40082	4.43944	6.26792	5.28572	4.73839	3.61189	3.69999	3.66339	3.03913	0.522081	1	1	0.698738	0.582232	1.09235	0.127433
DG(O-29:0)	3.26379	5.97071	3.77452	3.77108	3.12108	4.42182	3.56023	3.40218	3.29008	3.60575	3.63594	4.0154	3.41318	0.305093	1	1	0.516415	0.72291	0.878279	-0.187249
DG(O-30:0)	1.98294	4.9697	3.01343	3.82157	2.93159	2.16036	1.85011	2.92261	1.86023	2.98541	2.15218	2.66682	2.65782	0.195218	1	1	0.381487	0.835755	0.776129	-0.365632
DG(O-30:1)	23.574	27.5127	23.1222	22.389	19.731	19.6149	33.4294	31.6986	31.6961	22.6333	20.7912	19.2999	20.6776	0.27128	1	1	0.477435	0.722523	1.13635	0.184405
DG(O-31:0)	2.22054	3.60341	2.12537	2.19292	1.90686	2.32828	2.57401	2.64547	2.13146	2.12256	2.94917	2.43233	1.90683	0.995416	1	1	0.995416	0.398707	0.999299	-0.00101172
DG(O-32:0)	1.49381	2.67852	1.28069	1.48794	1.27306	1.37641	1.82939	1.33935	1.1235	0.905918	1.62207	1.64134	0.98386	0.361	1	1	0.575501	0.700265	0.844182	-0.244373
DG(O-32:1)	37.4726	44.435	38.4154	36.996	33.5677	35.9462	53.3865	49.0584	50.4134	32.046	28.2893	26.0033	26.7934	0.969584	1	1	0.988624	0.475036	1.00511	0.00735202
DG(O-33:0)	0.757606	1.24791	1.1798	1.38436	0.811407	0.988256	0.801688	1.07578	0.852356	1.19387	1.39299	0.65266	1.19751	0.796231	1	1	0.89411	0.162855	0.964467	-0.0521959
DG(O-34:1)	25.4174	32.3492	26.849	28.6119	22.6826	24.2612	34.1995	33.1273	33.5475	23.6789	22.4293	22.6678	23.6808	0.725301	1	1	0.841554	0.517267	1.0346	0.0490664
DG(O-35:1)	7.85557	7.77902	7.58149	6.51873	6.8091	7.44849	17.0453	14.3691	13.9936	5.94369	7.25031	5.8202	6.57863	0.17289	1	1	0.34548	0.8112	1.38337	0.468188
DG(O-35:3)	0.289608	1.06354e-05	0.542194	0.0768328	0.23193	0.330292	0.187092	0.164473	0.387283	0.290887	0.211159	0.316032	0.358131	0.749154	1	1	0.861156	0.378323	1.11599	0.158327
DG(O-36:0)	1.15866	1.40058	0.950164	0.81394	0.889368	1.57153	1.10101	1.31879	1.59503	0.776302	0.922857	0.637324	1.03213	0.671636	1	1	0.805264	0.319239	0.932847	-0.100288
DG(O-36:1)	13.9752	17.8259	14.9567	15.1225	13.157	13.479	16.3303	17.3698	17.5299	13.35	13.7542	12.7481	12.71	0.945686	1	1	0.978492	0.507594	1.00507	0.00729314
DG(O-37:1)	14.115	18.1429	14.0999	15.6672	13.4743	14.5812	21.6327	21.3022	22.8468	13.8716	14.9919	14.4285	13.7567	0.176367	1	1	0.351817	0.81966	1.16877	0.22499
DG(O-37:2)	5.00413	13.5953	12.2686	5.30369	5.12313	12.6853	10.8281	7.26899	4.97032	12.9337	12.527	12.5906	12.8135	0.476659	1	1	0.66533	0.440466	1.17396	0.231382
DG(O-38:1)	25.3847	30.5975	28.4932	27.8181	23.6016	25.9991	33.2378	28.4432	28.9279	18.8586	17.0873	18.7358	16.8078	0.205065	1	1	0.393383	0.894741	0.858223	-0.220575
DG(O-38:2)	34.1997	33.5181	36.6377	37.3342	30.8358	32.4103	38.648	35.0025	34.5515	40.7633	48.6671	43.3943	40.5604	0.0179026	1	1	0.0723949	1.23697	1.17774	0.236017
DG(O-38:3)	7.29329	6.79884	6.97322	6.75655	5.11101	6.45038	7.39309	7.15574	6.88901	6.4214	7.20796	7.48891	6.74026	0.205423	1	1	0.393414	0.813308	1.07289	0.101505
DG(O-39:1)	55.6774	58.6682	54.6995	55.0888	50.4057	53.2123	68.6095	72.1948	75.7861	64.651	67.6063	61.588	57.2723	0.00142026	1	1	0.0133994	1.53053	1.22316	0.290611
DG(O-39:2)	240.625	276.88	259.385	254.046	223.08	246.981	285.687	258.843	254.942	326.173	328.57	306.656	296.415	0.00838803	1	1	0.0433626	1.33156	1.17481	0.232429
DG(O-39:3)	43.2091	50.5974	47.2904	45.7492	39.992	44.136	53.4409	47.5771	51.7685	59.0596	51.2477	49.2765	46.5076	0.0169857	1	1	0.0708354	1.22855	1.1352	0.182945
DG(O-39:4)	4.51171	6.0256	4.50415	5.44809	4.70884	5.03836	6.32281	6.6654	6.5849	7.70433	6.87378	6.44198	6.54339	0.000285696	0.310551	0.328836	0.00505901	1.66438	1.33622	0.418152
DG(O-39:5)	0.912397	1.91913	1.31082	1.60431	1.52743	2.29719	1.89464	2.04014	2.6233	2.47442	1.94357	1.78391	2.20879	0.0434674	1	1	0.13655	1.15724	1.34051	0.422779
DG(O-40:1)	21.7139	24.0025	21.295	24.6537	18.5125	22.9139	14.3596	14.4966	14.4857	11.8893	10.8051	12.7638	11.154	1.23815e-05	0.0141273	0.0142511	0.00129556	1.83264	0.579327	-0.787551
DG(O-40:2)	459.98	507.544	462.546	521.099	416.038	446.01	391.813	395.789	404.984	528.499	489.814	492.538	490.29	0.646158	1	1	0.786181	0.294034	0.973078	-0.0393726
DG(O-40:3)	100.865	107.44	100.894	98.6593	87.3604	102.036	72.7628	74.3579	69.4873	104.102	104.869	99.6542	97.4008	0.146136	1	1	0.309412	0.801187	0.893567	-0.162352
DG(O-40:4)	13.1806	15.189	12.4015	15.1044	12.0075	12.3522	17.163	15.9642	16.9111	13.9516	12.1829	13.1682	12.7166	0.24219	1	1	0.441777	0.748702	1.09027	0.124682
DG(O-40:5)	4.82659	4.94293	4.22983	4.83132	3.20893	3.41413	4.36927	4.56615	4.69957	3.73356	4.1957	4.65136	2.94202	0.849159	1	1	0.922059	0.532707	0.98187	-0.0263958
DG(O-40:6)	1.0668	0.887055	0.891075	1.35768	0.813453	1.43091	0.989561	0.796654	1.47934	1.4271	1.28535	1.20897	1.26567	0.365536	1	1	0.578488	0.60163	1.1238	0.168388
DG(O-41:1)	15.0927	14.0662	14.6874	15.9307	15.3052	14.5294	18.4618	20.236	16.3047	13.7823	14.2719	15.6292	10.9699	0.560655	1	1	0.727524	0.559612	1.04887	0.0688314
DG(O-41:2)	871.608	1001.91	962.843	958.267	862.955	947.359	817.043	828.321	761.787	1224.32	1178.67	1208.15	1056.16	0.370904	1	1	0.584808	0.56877	1.08187	0.113527
DG(O-41:3)	495.29	600.017	549.006	573.232	485.587	507.668	372.81	375.741	350.866	519.808	538.14	524.842	486.473	0.0480056	1	1	0.144645	1.04655	0.845899	-0.241443
DG(O-41:4)	163.348	187.92	172.837	168.189	147.794	165.565	192.087	193.546	198.069	164.196	155.581	146.953	141.157	0.808428	1	1	0.899904	0.525315	1.01562	0.0223596
DG(O-41:5)	50.9855	56.0015	51.5902	51.2672	47.7957	50.9396	53.2155	54.0526	54.0377	54.9036	45.0955	45.3482	42.7231	0.517845	1	1	0.694685	0.601408	0.970463	-0.0432542
DG(O-41:6)	9.87292	11.3016	10.7388	10.2124	8.66086	9.58182	12.4629	11.691	11.6883	11.1855	10.1649	10.9208	8.5804	0.170833	1	1	0.343758	0.875021	1.08894	0.122923
DG(O-42:2)	190.442	190.034	172.24	192.739	167.079	190.335	117.518	127.64	127.548	149.595	154.074	150.636	143.09	5.01133e-05	0.0562773	0.0576804	0.00197619	1.69844	0.753956	-0.407448
DG(O-42:3)	16.4902	17.9872	20.0299	18.8556	17.7483	17.5417	11.9103	14.5181	9.82876	21.5535	18.3415	16.7841	19.7537	0.269242	1	1	0.474575	0.645116	0.888992	-0.169758
DG(O-42:4)	9.66981	9.89038	8.51559	10.5884	7.09466	9.67915	9.62082	11.0198	10.7329	7.57272	8.09436	7.17972	7.54824	0.610462	1	1	0.767076	0.580179	0.955023	-0.0663933
DG(O-42:5)	16.4916	16.4499	16.1276	14.9714	13.7771	14.4456	23.7423	22.6534	24.0101	9.84231	8.50663	7.95685	7.98459	0.894923	1	1	0.950236	0.450224	0.972647	-0.040012
DG(O-42:6)	80.5383	83.9972	69.7593	66.9455	58.4396	71.2692	117.472	119.025	120.398	54.4227	44.4419	42.2595	41.8133	0.740772	1	1	0.855427	0.466528	1.07371	0.102601
DG(O-43:2)	35.5929	42.2439	41.7825	42.629	39.1784	38.0379	32.4299	29.7581	32.0208	64.6789	64.1252	59.5809	55.7085	0.220548	1	1	0.412766	0.783255	1.21092	0.276109
DG(O-43:3)	55.0408	53.7903	55.6123	57.4249	49.8444	56.4541	36.5935	35.7193	34.0404	66.8889	72.6269	62.7205	60.318	0.764253	1	1	0.871502	0.335375	0.963554	-0.0535626
DG(O-43:4)	63.0351	72.8063	61.9853	66.7579	54.1906	64.9266	94.3207	94.5254	96.6459	59.5784	51.5845	51.4645	48.0825	0.468051	1	1	0.662024	0.582936	1.10845	0.14855
DG(O-43:5)	112.433	135.293	113.165	110.773	96.5124	109.573	214.985	209.011	210.358	67.8774	64.1141	61.0826	55.4352	0.681639	1	1	0.808832	0.485455	1.11655	0.159046
DG(O-43:6)	606.894	678.905	585.434	577.145	500.02	559.473	1035.94	1028.63	1017.56	463.128	396.739	372.696	360.994	0.543517	1	1	0.713477	0.535528	1.1425	0.192192
DG(O-44:6)	7.37895	12.0715	8.25533	8.34242	5.97529	9.11457	17.3719	11.095	17.9886	9.45656	4.82133	5.40791	8.29146	0.358317	1	1	0.572015	0.566495	1.24759	0.319147
Hex2Cer(d30:2)	186.844	178.95	192.547	195.215	178.871	151.627	122.25	158.25	115.051	290.363	229.03	290.436	169.876	0.601042	1	1	0.763134	0.347658	1.08739	0.120871
HexCer(d33:2)	0.376919	0.400451	1.09473	1.48521e-05	0.914704	1.12625e-05	0.928724	0.383105	0.455186	0.632867	1.09206	1.03035	1.02489	0.168375	1	1	0.340597	0.869611	1.70614	0.770736
HexCer(d35:2)	2.25285	1.15896	0.897833	1.43497	1.53547	1.72956	3.98931	1.99018	1.95332	0.828069	1.48071	1.02657	2.09392	0.37749	1	1	0.592757	0.502394	1.27122	0.34621
HexCer(d37:2)	13.219	12.3653	9.99977	10.7336	9.58118	9.07308	12.483	15.4072	13.6094	11.3479	8.66331	10.0404	6.39084	0.823605	1	1	0.908887	0.48843	1.02825	0.0401941
HexCer(d38:2)	55.521	58.4252	55.7721	64.3698	55.5253	54.1153	58.502	60.6339	51.1717	46.6403	50.3163	50.3654	46.4707	0.0670952	1	1	0.184312	1.13902	0.907943	-0.139326
HexCer(d39:1)	17.2566	20.0936	19.1285	20.0734	15.0029	13.751	11.7878	10.8391	11.0175	5.90689	6.27397	6.92347	5.08775	8.78514e-05	0.0974272	0.101117	0.00235156	1.73964	0.470763	-1.08693
HexCer(d39:2)	757.78	744.037	747.197	786.741	698.386	686.299	608.479	650.008	539.057	543.145	588.103	600.546	509.717	3.62574e-05	0.0409346	0.0417323	0.00179316	1.76405	0.783191	-0.352565
HexCer(d40:2)	100.786	100.871	97.6522	107.585	94.144	96.5331	101.226	105.101	87.1399	88.909	90.4484	96.0655	79.4707	0.10078	1	1	0.241387	1.0779	0.929993	-0.104709
HexCer(d41:0)	0.87251	1.22604	1.07937	0.507544	0.412537	0.676577	0.777	0.668038	0.760131	0.540529	0.658454	0.310161	0.634693	0.26508	1	1	0.47012	0.771796	0.780743	-0.357079
HexCer(d41:1)	15.5831	17.8759	17.397	16.4076	15.4729	12.7396	21.8336	15.425	16.5364	3.58641	3.66576	3.11366	3.96125	0.0869168	1	1	0.22133	1.0585	0.61157	-0.709411
HexCer(d41:2)	761.404	784.351	732.143	777.906	687.011	661.261	1029.4	1035.5	894.616	746.864	752.315	758.585	659.935	0.117739	1	1	0.271036	0.944621	1.14385	0.193901
HexCer(d42:1)	2.86722	3.42942	2.90345	3.0196	2.9137	2.85935	4.39607	3.98097	4.45616	1.49084	1.28129	1.58522	1.41483	0.579349	1	1	0.741747	0.548219	0.886329	-0.174086
HexCer(d42:2)	92.2659	94.6828	83.8863	91.8224	81.0657	80.8692	144.13	144.888	128.473	102.603	96.5391	95.4998	84.9136	0.0302993	1	1	0.106199	1.19391	1.30231	0.381077
HexCer(d43:1)	1.63299	3.26199	2.28484	3.26277	2.5446	2.33062	5.61686	4.38288	4.66809	1.17826	0.482209	1.39667	0.559268	0.947443	1	1	0.978743	0.4508	1.02314	0.0329997
HexCer(d43:2)	89.1645	100.875	86.7724	93.846	81.1475	82.8385	212.145	203.879	189.091	125.987	112.465	108.081	98.547	0.0169802	1	1	0.0708354	1.29391	1.68368	0.751614
HexCer(d44:1)	0.892078	1.03634	0.918312	0.769459	0.803777	0.832421	1.17831	2.0636	1.96812	0.311353	0.480003	0.546064	0.37526	0.707358	1	1	0.829938	0.420039	1.12972	0.175971
HexCer(d44:2)	9.19979	10.8968	9.35618	9.78204	8.68938	7.55803	14.821	15.8166	15.1629	11.1443	11.4378	12.5295	9.2086	0.00712689	1	1	0.0394378	1.3719	1.39227	0.477441
HexCer(d44:3)	2.98559	1.68278	1.31913	1.55342	0.933668	1.90631	4.69889	4.4362	3.96854	1.87976	1.57791	2.0652	1.68228	0.0824763	1	1	0.214289	0.97085	1.67688	0.745778
LPA(15:0)	0.848204	0.680001	0.997859	0.756801	0.654918	1.13492	2.21921	2.03781	1.15489	0.713444	0.496018	1.13113	1.05935	0.147553	1	1	0.310483	0.830212	1.48896	0.5743
LPA(15:1)	0.47506	0.385022	0.358023	0.526599	0.328514	0.508462	0.617785	1.62691	1.06089	0.516227	0.387577	0.42926	0.459823	0.137816	1	1	0.299296	0.844428	1.69274	0.759361
LPA(16:0)	0.745731	0.824348	0.691644	0.517918	0.459958	0.478297	0.607637	0.578258	1.11318	0.771969	0.597124	0.910457	0.51098	0.322762	1	1	0.536074	0.559415	1.17338	0.230673
LPA(16:1)	0.997394	0.579474	0.600285	0.980408	0.965234	1.29223	0.689974	0.722198	0.987819	1.07881	0.891311	1.22164	0.942592	0.81919	1	1	0.90837	0.390491	1.03432	0.0486814
LPA(17:1)	3.01061	2.60373	2.91227	3.30139	2.62871	3.09726	3.74674	4.14403	4.64536	2.83365	2.59057	3.60494	2.5208	0.157502	1	1	0.325466	0.808669	1.1761	0.234012
LPA(18:1)	6.85267	5.3369	5.98337	6.90215	6.25632	7.60158	5.47866	6.33742	6.15612	5.41916	4.77797	6.09936	5.29831	0.06043	1	1	0.171317	1.07415	0.871101	-0.199089
LPA(18:2)	2.41646	1.96684	2.43893	2.36478	2.28467	2.16705	1.63136	1.98174	2.08716	2.3216	1.6533	2.19283	1.98609	0.0357314	1	1	0.118964	1.10225	0.870677	-0.19979
LPA(18:3)	0.654407	0.551189	0.924443	1.0383	0.778024	0.999691	0.596715	0.564684	0.664234	0.892117	0.883412	0.657723	0.587642	0.201336	1	1	0.388795	0.753493	0.839896	-0.251718
LPA(19:1)	0.440173	0.500689	0.843635	0.932191	0.918398	1.14118	0.830097	0.504966	0.632257	0.124834	0.25781	0.0942746	0.257554	0.0213281	1	1	0.0823006	1.23433	0.48486	-1.04436
LPA(20:3)	0.466088	0.61909	0.658134	0.742892	0.494264	0.729305	1.38104	1.42975	1.67311	0.304568	0.30921	0.263442	0.441216	0.417839	1	1	0.6254	0.544996	1.34063	0.42291
LPA(20:4)	1.9688	1.58562	1.56917	2.05703	1.68368	1.60789	3.30026	3.20542	3.56355	0.939059	1.05862	1.17219	1.38805	0.481486	1	1	0.670121	0.497973	1.19722	0.259693
LPC(12:0)	2.82645	2.92945	2.8912	3.15178	1.43036e-05	2.92314	2.51849	2.94407	2.30794	2.9807	3.63994	3.63067	2.75121	0.366309	1	1	0.578488	0.587707	1.20944	0.274341
LPC(13:0)	0.325073	0.457209	0.388777	0.437694	1.17952e-05	0.39235	0.414787	0.430498	0.392959	0.40415	0.356232	0.34233	0.33855	0.514505	1	1	0.693956	0.544034	1.14772	0.198771
LPC(14:1)	0.857165	0.951383	0.81389	0.828976	1.2601e-05	0.777227	0.505582	0.422054	0.392591	1.25785	1.4231	1.40173	1.12613	0.340718	1	1	0.555477	0.564398	1.32343	0.404279
LPC(15:0)	23.1468	31.5144	21.9755	23.1232	1.03024e-05	22.9973	27.9636	22.9943	20.1506	16.4806	15.7648	17.3037	13.5378	0.792949	1	1	0.892165	0.5429	0.937008	-0.0938668
LPC(15:1)	2.38613	2.94165	1.94877	2.26233	1.13942e-05	2.44518	1.36797	1.45268	1.23048	2.9194	2.87221	2.72355	2.32686	0.803396	1	1	0.897776	0.151889	1.06521	0.0911387
LPC(16:0)	14.2887	19.5292	12.7079	13.4272	1.44583e-05	13.0276	24.8133	19.5699	17.5887	20.7436	19.4125	21.7998	16.9059	0.0283441	1	1	0.101503	1.28995	1.65406	0.726013
LPC(16:1)	17.1531	22.4996	17.0469	17.6051	1.14216e-05	17.2644	20.1343	15.4343	13.6102	23.7372	22.5942	24.5906	19.1772	0.22959	1	1	0.42349	0.736579	1.30373	0.382641
LPC(16:2)	1.76484	2.5396	1.79978	1.83819	1.27236e-05	1.79452	2.04149	1.53848	1.42402	2.44767	2.20242	2.46259	1.90756	0.349523	1	1	0.564237	0.59494	1.23455	0.303988
LPC(17:0)	13.4928	16.9609	13.1882	13.7889	1.04741e-05	14.0374	12.4407	10.493	9.7835	8.31144	7.85554	8.91867	6.67837	0.331263	1	1	0.546252	0.795423	0.773344	-0.370817
LPC(17:1)	72.5476	93.4133	66.6575	71.6281	1.14767e-05	70.3053	75.8994	66.7558	60.5204	79.1573	74.23	82.7496	66.9962	0.490138	1	1	0.67482	0.507366	1.15866	0.21246
LPC(17:2)	0.628338	0.837938	0.61255	0.808089	1.05431e-05	0.694334	0.650437	0.650812	0.564814	0.679984	0.808948	0.838804	0.533622	0.574277	1	1	0.737716	0.456297	1.13147	0.178194
LPC(18:0)	10.3724	13.0864	9.66379	9.9774	1.22815e-05	9.85815	17.3436	13.6918	13.3305	10.4947	9.89345	10.9792	8.58332	0.171435	1	1	0.344367	0.890393	1.36469	0.448572
LPC(18:1)	113.87	154.009	111.917	116.565	1.35207e-05	114.96	135.886	108.505	94.8925	142.139	135.189	157.477	114.712	0.312701	1	1	0.525428	0.65873	1.2462	0.317536
LPC(18:2)	58.2504	76.2068	58.5668	61.5183	1.3837e-05	60.8586	50.2642	40.76	38.2029	55.9189	58.0699	64.2329	48.901	0.889168	1	1	0.945871	0.261919	0.968427	-0.0462855
LPC(18:3)	20.7324	27.2907	19.3445	20.9111	1.25474e-05	21.413	21.8861	17.8237	15.5421	24.4183	23.425	26.4656	19.45	0.488972	1	1	0.674819	0.476444	1.16439	0.219569
LPC(18:4)	3.79049	5.64167	3.79997	4.20338	1.15661e-05	4.5164	3.7549	3.16971	2.57604	5.34893	4.94799	6.08847	4.12624	0.509824	1	1	0.691175	0.411073	1.17187	0.228813
LPC(18:5)	0.47084	0.665061	0.423995	0.521401	1.3486e-05	0.424055	0.410908	0.399962	0.290756	0.564669	0.561703	0.685594	0.461215	0.551646	1	1	0.72071	0.3938	1.1546	0.207391
LPC(19:0)	0.429585	0.892164	0.676202	0.721328	1.27282e-05	0.716265	0.577153	0.516358	0.503619	0.455239	0.385593	0.476092	0.351507	0.457669	1	1	0.655195	0.669581	0.81473	-0.295606
LPC(19:1)	42.1757	52.1756	37.6222	40.4621	1.28996e-05	43.3439	33.9246	29.4314	27.2814	31.7632	30.4271	34.5948	26.4317	0.504501	1	1	0.686384	0.578491	0.849494	-0.235324
LPC(19:2)	0.243557	0.314435	0.208512	0.204416	1.0703e-05	0.253161	0.267251	0.234307	0.196552	0.240724	0.237065	0.24928	0.161041	0.640599	1	1	0.784394	0.469499	1.11071	0.151487
LPC(20:0)	0.627103	0.917399	0.699723	0.669955	1.42555e-05	0.698242	1.15162	0.959928	0.989947	0.711497	0.633465	0.859583	0.601773	0.140943	1	1	0.302659	0.933132	1.40178	0.487258
LPC(20:1)	1.12474	1.68166	1.13355	1.12147	1.33117e-05	1.2625	1.25645	0.941849	0.917295	1.8144	1.69376	1.94452	1.39829	0.213152	1	1	0.402853	0.731881	1.35086	0.433878
LPC(20:2)	1.43101	1.94263	1.25721	1.3411	1.12076e-05	1.64361	1.34546	0.961887	0.825698	1.94322	2.09996	2.34652	1.60918	0.379772	1	1	0.594718	0.516959	1.25292	0.325289
LPC(20:3)	26.9442	36.2516	24.1726	25.2078	1.13146e-05	26.3015	48.7907	40.0208	38.9911	21.627	19.7753	23.6616	15.8799	0.352295	1	1	0.567121	0.708497	1.28837	0.365542
LPC(20:4)	48.991	64.1559	43.9768	46.7586	1.2164e-05	48.8384	84.4202	69.5675	65.1456	42.4459	39.2077	45.1676	30.9677	0.3326	1	1	0.547672	0.727642	1.27839	0.354331
LPC(20:5)	117.538	150.285	106.465	111.3	1.11013e-05	117.913	150.366	126.992	118.645	117.435	111.933	130.302	87.6568	0.405404	1	1	0.616407	0.646822	1.19777	0.26035
LPC(21:0)	0.112764	0.153272	0.100877	0.137934	1.17142e-05	0.121602	0.173744	0.132343	0.143302	0.152661	0.152971	0.209582	0.113395	0.0850214	1	1	0.217856	1.02621	1.47495	0.560663
LPC(21:1)	0.226872	0.376356	0.223628	0.267876	1.32926e-05	0.258553	0.174028	0.15251	0.159907	0.207594	0.165446	0.245776	0.147569	0.40869	1	1	0.616516	0.637332	0.793509	-0.333682
LPC(22:0)	0.194395	0.284982	0.228494	0.23475	1.30725e-05	0.21387	0.3107	0.224479	0.250246	0.351701	0.306721	0.409372	0.116891	0.130581	1	1	0.289035	0.875186	1.46015	0.546112
LPC(22:5)	0.0206948	0.0912799	0.0226638	0.0265279	1.12606e-05	0.0400125	0.0532467	0.00964	0.0261221	0.0605047	0.0417277	0.0526818	0.0319199	0.694245	1	1	0.818725	0.27478	1.17519	0.232895
LPC(24:0)	0.0856628	0.127556	0.094697	0.0766163	1.36111e-05	0.0811493	0.0933425	0.10904	0.124333	0.117041	0.12994	0.125275	0.0830407	0.110475	1	1	0.257676	0.986889	1.43934	0.525411
LPC(26:0)	0.0568937	0.116757	0.12236	0.104769	1.27218e-05	0.0482033	0.184276	0.201465	0.187949	0.214425	0.169928	0.198206	0.184081	0.00139794	1	1	0.0133994	1.6847	2.55872	1.35542
LPC(O-12:1)	2.28153	0.469901	0.697186	0.739851	1.21464e-05	0.943952	0.659733	2.89832	1.04549	0.691666	0.608841	1.47784	1.18899	0.416836	1	1	0.624711	0.488322	1.43138	0.517411
LPC(O-18:0)	0.283456	0.634916	0.35078	0.427366	1.47303e-05	0.352465	0.633599	0.487777	0.488436	0.445076	0.455043	0.534164	0.411803	0.136728	1	1	0.298963	0.966697	1.44568	0.53175
LPC(O-18:1)	0.0880538	0.150656	0.0874602	0.0843214	1.14068e-05	0.0894961	0.17777	0.147658	0.102347	0.167836	0.155814	0.186396	0.143473	0.0132369	1	1	0.0595143	1.35754	1.85365	0.890368
LPE(15:0)	26.7331	18.348	20.9473	23.1699	21.0817	21.629	19.8058	20.3485	22.537	11.4229	9.73296	12.1267	11.5677	0.0176721	1	1	0.0722611	1.27449	0.698803	-0.517043
LPE(16:0)	57.5879	38.5623	43.3709	48.9249	40.6018	47.3858	56.9409	61.42	64.9091	61.8236	49.6257	65.3176	64.1765	0.00217702	1	1	0.0174024	1.52202	1.31537	0.395465
LPE(17:0)	54.1235	36.4931	41.1492	43.3293	37.3361	43.9799	24.9139	25.3837	27.268	26.7735	20.3844	26.4822	22.9311	0.000537502	0.576202	0.618665	0.00764957	1.73904	0.582113	-0.780628
LPE(17:1)	35.6241	24.8038	30.4961	34.4077	29.7563	29.8556	37.1718	35.6863	39.2978	26.6924	22.1591	29.413	24.7672	0.978303	1	1	0.989479	0.29536	0.997312	-0.00388375
LPE(18:0)	59.4072	38.0684	45.5941	47.907	44.659	50.6419	54.9013	54.8871	55.3253	49.2474	41.6002	53.5845	49.3861	0.330331	1	1	0.545496	0.582624	1.07468	0.103903
LPE(18:1)	136.082	79.9474	113.684	106.273	101.096	110.8	91.0496	116.878	115.183	83.326	60.3451	90.1922	72.9695	0.124234	1	1	0.27983	0.890275	0.83341	-0.262901
LPE(18:2)	38.5562	22.0484	33.398	33.1544	30.6749	35.2127	24.8766	30.063	29.6091	22.6271	16.3615	25.4289	19.6459	0.0210805	1	1	0.0819717	1.24476	0.748659	-0.41762
LPE(19:0)	4.04507	2.9291	3.49015	2.99693	3.4972	3.81255	1.08311	1.58528	2.01642	1.49772	1.80626	2.14615	1.70914	1.63651e-05	0.0186398	0.0188362	0.0013626	1.77278	0.488762	-1.0328
LPE(19:1)	12.671	8.28462	11.8077	10.7268	9.08768	10.4253	9.32631	8.4782	9.59338	7.28021	6.96775	8.26514	7.62001	0.0177043	1	1	0.0722611	1.33244	0.782695	-0.353477
LPE(20:0)	10.4494	6.77056	7.25308	7.16148	8.00749	7.56794	5.10864	5.66152	5.71114	9.02606	7.04682	8.14797	8.93179	0.365602	1	1	0.578488	0.63201	0.901153	-0.150157
LPE(20:1)	2.23974	0.928658	2.0952	1.58628	1.30769	1.35979	0.871413	1.25765	1.69591	1.84856	1.50998	2.22592	2.20181	0.797859	1	1	0.894192	0.397598	1.04572	0.0644998
LPE(20:2)	3.24308	1.6695	2.62233	2.18259	2.16525	2.00777	1.26059	1.83488	1.77943	1.62263	0.667063	1.18225	0.80774	0.00540177	1	1	0.0330203	1.43168	0.564902	-0.823928
LPE(20:3)	17.9343	9.28183	14.037	13.6082	11.1091	13.4831	20.4972	25.1182	25.1574	6.56355	3.80408	7.87817	5.28703	0.953933	1	1	0.979843	0.366935	1.01737	0.0248403
LPE(20:4)	29.63	14.7149	24.5036	22.854	20.051	24.0263	30.7699	39.1659	36.4028	11.6515	7.67486	13.4149	10.409	0.82267	1	1	0.908727	0.384861	0.943685	-0.0836221
LPE(20:5)	65.1467	34.9908	50.7997	52.6278	45.1258	50.3967	50.4251	66.1627	64.064	32.9537	23.66	40.961	29.4709	0.451429	1	1	0.650307	0.539913	0.881817	-0.181448
LPE(21:0)	2.16966	1.44646	1.7118	1.50572	1.42875	1.21821	0.627076	0.496032	0.212908	1.35526	1.35349	1.9327	1.57249	0.100601	1	1	0.241387	0.900937	0.682593	-0.550902
LPE(22:0)	6.58006	4.45176	4.62925	4.66567	5.59405	5.45898	2.56384	2.50432	2.52817	5.96204	4.99973	6.7924	5.32009	0.296355	1	1	0.507595	0.663483	0.837772	-0.255371
LPE(24:0)	0.694591	0.552284	0.402537	0.709538	0.506758	0.759588	0.473759	0.364083	0.479826	1.56809	1.1247	1.18867	0.966966	0.166728	1	1	0.338794	0.852579	1.45787	0.543866
LPE(26:0)	2.38679	1.53403	1.24055	1.62636	1.61479	1.9984	1.88983	2.21271	2.13909	2.97884	2.63913	2.8562	2.68676	0.00670139	1	1	0.0377886	1.4167	1.43415	0.520197
LPE(27:0)	0.423678	0.234433	0.213083	0.327933	1.19503e-05	0.397632	0.400723	0.44728	0.172106	0.642328	0.298135	0.479529	0.595924	0.0851739	1	1	0.217856	0.961137	1.62973	0.704634
LPE(O-18:0)	58.4013	39.8734	46.4241	48.097	45.341	50.6291	38.9449	43.2821	41.888	39.9828	35.4866	44.8944	37.7226	0.0259179	1	1	0.0947033	1.27368	0.837658	-0.255567
LPE(O-18:1)	82.2193	58.0712	63.579	63.0607	59.3497	71.865	51.7179	49.1765	56.8841	72.568	62.3245	78.5605	70.3719	0.572727	1	1	0.736891	0.450885	0.950703	-0.0729341
LPE(O-19:1)	6.0403	4.75152	5.58405	5.26718	4.94742	5.69652	2.32567	2.17039	2.84644	3.61546	3.67068	4.63107	3.95683	0.000455321	0.49038	0.524074	0.00698765	1.59536	0.616344	-0.698193
LPE(O-20:2)	1.30148	0.823338	0.86887	0.908107	0.865448	1.02266	0.238339	0.372367	0.199477	1.21212	1.06278	1.01839	1.50526	0.460801	1	1	0.657227	0.568058	0.830322	-0.268257
LPG(12:0)	0.279825	0.178451	0.211281	0.270816	0.241391	0.235426	0.174751	0.209816	0.154253	0.161172	0.210438	0.275282	0.187384	0.0944597	1	1	0.233311	0.921344	0.830474	-0.267993
LPG(18:0)	0.437375	0.340157	0.343464	0.500284	0.335512	0.319496	0.388154	0.398755	0.479834	0.469841	0.356726	0.586099	0.440381	0.137414	1	1	0.299296	0.842577	1.17477	0.232375
LPG(18:1)	0.829824	0.509387	0.567278	0.780066	0.651764	0.824206	0.443317	0.420635	0.59596	0.809772	0.442099	0.749261	0.609124	0.195126	1	1	0.381487	0.755032	0.838125	-0.254763
LPG(22:2)	0.339506	0.381077	0.348371	0.482264	0.236846	0.580241	10.7458	0.662468	0.687256	0.248055	0.201183	0.291589	0.315385	0.354758	1	1	0.568906	0.553302	4.75993	2.25094
PA(24:0)	4.065	1.64118	1.60032	1.37113	0.973653	2.08818	0.985087	1.31087	2.53385	1.30373	3.44977	3.86033	0.694581	0.924731	1	1	0.966187	0.0561473	1.03229	0.0458434
PA(26:0)	11.9315	8.71975	8.64931	9.3797	8.83736	10.1701	7.89016	8.97182	8.90589	11.0318	8.57593	12.6477	10.4214	0.845081	1	1	0.919603	0.29368	1.01697	0.0242839
PA(30:0)	5.04447	4.74605	4.26377	3.89513	3.90609	5.22394	3.60059	2.75458	4.59283	2.31074	1.48349	3.01292	1.8735	0.0046224	1	1	0.0293902	1.43011	0.621303	-0.68663
PA(30:1)	3.55055	2.96951	2.50601	2.8029	3.14768	3.05835	3.60945	3.62176	4.34742	4.04593	3.07411	3.71603	2.88927	0.0280555	1	1	0.100912	1.1444	1.20261	0.266172
PA(30:2)	0.819952	0.812395	0.892409	0.886143	0.878576	0.95243	0.752796	0.437236	1.18901	1.33012	1.29245	1.45381	1.28927	0.148192	1	1	0.31078	0.941581	1.26639	0.340725
PA(31:0)	1.5559	2.10993	1.63436	1.35564	2.00252	1.93089	2.48262	2.73991	2.41839	1.85511	1.4188	1.66677	1.54349	0.299331	1	1	0.509763	0.631451	1.14335	0.193269
PA(31:1)	13.3622	12.3146	12.0662	12.3139	12.5015	13.7366	11.9353	11.2162	12.4565	12.045	10.7679	14.538	10.3868	0.201522	1	1	0.388795	0.711465	0.936357	-0.09487
PA(31:2)	4.38158	3.63107	3.93732	2.57888	4.46644	4.85475	1.80923	2.12291	2.34814	4.50472	4.1195	4.90869	4.80747	0.471645	1	1	0.663943	0.598813	0.884838	-0.176514
PA(32:0)	5.72014	3.78755	4.51115	3.53376	4.69314	4.38566	3.12937	3.05799	3.48101	1.81606	1.22583	2.45946	1.75833	0.000891283	0.934768	1	0.0098641	1.56203	0.544837	-0.876104
PA(32:1)	36.2867	32.3244	31.0332	29.9068	34.4901	34.6136	31.8834	32.5197	35.8395	36.6161	27.5447	40.9074	32.9614	0.632003	1	1	0.77897	0.341121	1.02808	0.0399546
PA(32:2)	18.3392	14.2644	13.4845	12.4136	15.8779	17.7317	10.567	12.1585	11.8964	21.727	19.1321	22.4383	19.7462	0.515243	1	1	0.693956	0.58981	1.09494	0.130847
PA(32:3)	4.62156	2.99059	2.41979	1.57891	2.60138	3.98155	3.54815	2.1019	1.82696	4.51481	4.63509	5.69751	4.33851	0.289879	1	1	0.5022	0.679592	1.25614	0.328997
PA(32:4)	0.460785	1.1976	1.07466	0.808172	1.20119	1.36903	1.52786	0.57909	1.7107	1.83267	1.38776	2.05345	1.53119	0.0475548	1	1	0.144041	1.10802	1.48986	0.57518
PA(33:0)	2.15966	2.06403	2.13106	2.56996	2.68625	1.5757	2.37159	1.91276	3.05904	1.1311	0.863535	1.7498	1.29438	0.226478	1	1	0.419465	0.717238	0.804853	-0.313203
PA(33:1)	46.2523	39.9711	38.0602	36.6992	42.2234	46.9063	34.3816	35.7878	40.6269	36.8604	32.3029	41.5559	31.0846	0.03309	1	1	0.113436	1.14774	0.865668	-0.208114
PA(33:2)	63.5755	62.3101	56.8576	48.8794	59.1331	67.2983	36.3022	36.9506	39.3037	52.734	47.586	60.4135	44.6793	0.00676321	1	1	0.0377886	1.34087	0.761184	-0.393683
PA(33:3)	8.48093	8.83321	7.62735	6.30583	8.57966	10.0985	46.8223	6.10169	48.5838	8.2294	8.16607	11.2162	6.34621	0.184515	1	1	0.365537	0.739572	2.32573	1.21769
PA(33:4)	5.87718	4.98101	5.60866	4.11	4.98575	6.09399	4.30526	4.53991	4.15439	6.11021	5.17843	6.06999	5.08472	0.6254	1	1	0.774849	0.364597	0.959663	-0.0594009
PA(34:0)	1.29775	1.03552	0.96384	0.684016	1.26247	1.36258	1.01372	1.57765	1.63327	0.372342	0.692479	0.4588	0.537345	0.389624	1	1	0.605206	0.549789	0.815551	-0.294152
PA(34:1)	39.9051	33.2003	30.3831	27.8954	34.4654	40.2521	32.0673	34.2458	37.692	34.3319	31.1538	39.4855	30.1588	0.939644	1	1	0.97611	0.0727796	0.994525	-0.00791974
PA(34:2)	112.279	105.609	95.6054	84.9066	100.549	118.149	78.5299	80.9777	85.8135	143.53	128.324	154.304	123.452	0.428691	1	1	0.632277	0.597756	1.10415	0.142936
PA(34:3)	35.5533	32.1501	26.1669	21.11	28.1207	33.0309	20.3255	24.3107	28.1454	37.4538	35.6237	44.9427	34.8472	0.471672	1	1	0.663943	0.552124	1.09812	0.135033
PA(34:4)	19.6884	16.9015	16.4502	13.7305	16.3818	19.9334	18.1119	21.2085	23.6621	23.0505	19.3219	25.8895	18.1216	0.0169785	1	1	0.0708354	1.23703	1.24196	0.312615
PA(35:1)	31.4598	25.2523	23.7407	23.7242	26.5433	28.2001	20.7658	19.4803	22.8549	21.1708	20.2944	23.1786	17.3959	0.00335947	1	1	0.0240171	1.50581	0.782822	-0.353244
PA(35:2)	143.148	138.247	123.494	107.892	128.151	155.956	94.2585	89.2511	104.354	151.857	144.662	171.148	131.472	0.665966	1	1	0.801807	0.385591	0.954072	-0.0678299
PA(35:3)	90.3575	89.662	80.3659	65.5556	82.2188	98.821	51.1168	51.4601	54.61	69.6382	62.3939	75.6245	55.4874	0.00201114	1	1	0.0166534	1.50624	0.710646	-0.492798
PA(35:4)	53.5232	51.3178	47.4328	40.6571	47.5505	54.5398	52.2913	48.7777	55.8794	41.2565	36.6934	44.1493	32.6631	0.24857	1	1	0.451269	0.74285	0.905632	-0.143003
PA(36:1)	28.0461	24.391	21.7736	22.4261	24.9685	27.233	26.7416	28.136	31.2939	26.5953	22.9955	27.9132	24.0339	0.196024	1	1	0.38241	0.729062	1.081	0.112362
PA(36:2)	147.961	134.083	121.197	108.739	133.281	153.865	101.934	112.557	119.339	161.683	133.979	181.126	148.874	0.766408	1	1	0.871676	0.42542	1.02915	0.0414561
PA(36:3)	126.373	125.623	114.289	97.9621	124.44	141.539	74.1033	79.2099	84.3528	126.818	95.8018	137.483	104.934	0.0790671	1	1	0.209692	0.960647	0.824837	-0.277819
PA(36:4)	102.58	93.7425	85.7786	74.0557	89.9421	103.111	79.5354	81.8056	87.4697	95.9295	85.8677	105.585	88.6333	0.693723	1	1	0.818725	0.319267	0.975155	-0.0362966
PA(36:5)	130.988	114.15	101.572	101.258	112.608	118.81	136.199	139.776	151.499	145.027	121.493	155.325	140.95	0.000891104	0.934768	1	0.0098641	1.56872	1.24937	0.321199
PA(37:1)	3.02219	2.24414	2.5012	1.82445	2.2705	4.15383	3.23355	2.33726	3.39291	3.07883	2.32026	3.02542	2.29086	0.720564	1	1	0.837747	0.229554	1.05316	0.0747291
PA(37:2)	45.6802	41.9847	39.5117	36.0062	39.0868	46.664	28.731	23.8942	30.5549	39.726	33.345	39.8024	30.8982	0.007462	1	1	0.040705	1.32902	0.781453	-0.355768
PA(37:3)	31.6894	28.5336	30.5126	22.909	27.6565	31.9173	15.4645	15.5909	16.2137	18.7653	17.9744	19.8411	17.1115	0.000118129	0.130179	0.135967	0.00271934	1.77448	0.598558	-0.740436
PA(37:4)	46.9676	40.6229	38.8263	34.2235	37.5258	46.5237	44.8274	37.2272	44.6067	31.5479	22.4648	33.1765	28.0733	0.128563	1	1	0.286776	0.890144	0.847454	-0.238793
PA(38:2)	8.32395	6.90098	6.97618	5.14681	7.58107	7.19901	5.0839	3.45929	3.55142	6.92004	6.27246	7.92359	6.6443	0.118689	1	1	0.272133	0.879978	0.810896	-0.302411
PA(38:3)	5.75574	6.92556	4.74647	4.54277	5.71468	9.10682	8.70268	7.81421	8.84974	6.05025	5.09764	5.97275	5.65594	0.427346	1	1	0.632277	0.489209	1.12159	0.165546
PA(38:4)	55.5371	49.1838	43.9085	38.6029	48.7763	53.0684	61.8599	61.7644	66.2657	37.5911	32.5155	42.4271	37.5757	0.948662	1	1	0.978743	0.298964	1.00813	0.0116855
PA(38:5)	198.967	178.683	170.851	155.04	171.352	198.984	210.45	203.383	222.304	169.623	127.894	174.122	144.252	0.993872	1	1	0.994736	0.287584	0.999337	-0.000956796
PA(38:6)	508.708	468.048	454.135	395.247	458.873	534.788	442.776	462.239	486.636	491.805	374.787	532.663	427.627	0.719214	1	1	0.837023	0.211762	0.978347	-0.0315814
PA(39:4)	13.0185	12.0659	9.78803	9.44741	11.7995	11.6619	13.7877	10.0874	13.4905	7.24326	4.67493	6.13743	5.68805	0.132567	1	1	0.291192	0.896621	0.77277	-0.371889
PA(39:5)	31.6959	31.1192	28.4831	24.1373	29.4277	35.1765	34.3691	27.8317	34.216	21.2007	14.3758	22.5879	15.3253	0.13212	1	1	0.291192	0.903217	0.808901	-0.305965
PA(40:5)	4.00747	4.80288	3.62005	3.04839	2.95232	4.31178	3.78886	3.5536	4.66698	4.23368	3.73232	2.58394	3.89322	0.976558	1	1	0.989479	0.076472	0.996956	-0.00439841
PA(40:6)	16.408	5.1499	12.7344	10.4592	11.8251	15.3576	15.8243	16.7081	17.1739	11.8188	8.67505	12.1064	9.22327	0.6177	1	1	0.772546	0.311667	1.09064	0.125174
PC(24:0)	0.990861	1.24561	1.28537	1.52073	1.25443e-05	1.18126	1.19027	1.22829	0.955246	1.26101	1.28603	1.45161	1.20423	0.439176	1	1	0.64312	0.539873	1.18117	0.240222
PC(26:0)	44.3692	42.8953	44.3128	47.5471	1.07323e-05	44.2777	39.451	44.365	35.9374	43.734	50.7795	52.09	42.0645	0.415159	1	1	0.623823	0.549746	1.18334	0.242868
PC(27:0)	1.73448	1.75115	1.75613	1.97733	1.14589e-05	1.67318	2.74994	2.79337	2.55914	1.07215	1.33477	1.10737	0.991868	0.482785	1	1	0.671118	0.622275	1.21537	0.281393
PC(27:1)	1.20186	1.03811	1.30611	1.25878	1.48295e-05	1.08075	1.37904	1.31171	1.18795	0.836358	1.17344	1.20671	0.977642	0.44777	1	1	0.649916	0.591365	1.17568	0.233491
PC(28:1)	3.12874	2.91772	3.02215	3.69937	1.21241e-05	2.92654	5.80728	5.92041	4.60609	2.91223	3.13532	3.24592	2.78187	0.0796373	1	1	0.210191	1.02585	1.55154	0.6337
PC(28:2)	1.18376	0.706189	0.858405	0.840765	1.38729e-05	0.94859	0.819256	0.873622	0.813978	1.47853	1.3293	1.72311	1.29709	0.0686551	1	1	0.187701	1.02571	1.5744	0.654803
PC(29:0)	24.4274	26.7339	23.1619	25.8518	1.01114e-05	21.5146	40.9134	39.0357	36.2525	15.3255	16.1838	15.4828	13.813	0.445342	1	1	0.649613	0.643901	1.24678	0.318206
PC(29:1)	11.2803	12.6014	13.2131	12.9688	1.22073e-05	11.1206	14.565	14.664	12.1361	11.4321	11.7532	10.8088	9.90169	0.397699	1	1	0.609523	0.661533	1.19444	0.256333
PC(29:2)	3.7603	3.82299	3.70643	3.96369	1.16432e-05	3.96153	2.32656	2.58584	1.75046	4.08698	5.25813	5.06233	3.98815	0.657484	1	1	0.796594	0.264447	1.11781	0.160676
PC(30:0)	115.997	132.688	124.764	134.482	1.35701e-05	110.838	147.48	149.997	136.373	54.1194	55.5571	56.7037	48.2162	0.714751	1	1	0.834359	0.598604	0.898254	-0.154805
PC(30:1)	65.8729	70.0498	68.504	72.0876	1.37363e-05	59.9943	108.581	105.082	88.2818	80.5165	87.8175	83.4129	70.488	0.032537	1	1	0.112463	1.25907	1.58989	0.668925
PC(30:2)	20.6564	21.3658	22.9061	21.7016	1.29594e-05	20.2962	21.1527	20.939	16.798	31.1875	33.9617	33.2104	27.7036	0.0815991	1	1	0.21249	0.987803	1.48262	0.568153
PC(30:3)	2.52633	2.58708	2.62551	2.4373	1.13273e-05	3.48776	4.74397	3.9893	2.50696	2.87364	4.41025	3.63666	3.46433	0.0389438	1	1	0.126981	1.16113	1.60746	0.684787
PC(31:0)	70.3664	75.0932	70.393	76.1891	1.25483e-05	61.5558	112.726	114.036	98.048	51.4887	53.4647	54.5159	44.6159	0.343978	1	1	0.558418	0.716818	1.28207	0.358481
PC(31:1)	257.879	274.116	278.661	287.223	1.33277e-05	244.691	281.305	278.091	240.001	235.11	254.209	251.975	217.602	0.575381	1	1	0.738309	0.510114	1.12255	0.166786
PC(31:2)	84.0256	85.5438	88.4719	93.8717	1.31332e-05	80.868	57.3325	60.3084	50.4663	94.9869	99.6501	99.535	84.8172	0.726797	1	1	0.841798	0.221789	1.08355	0.115766
PC(31:3)	10.3974	11.2474	10.9309	11.6859	1.39119e-05	10.1017	9.40827	9.75218	7.81585	11.913	12.4626	12.3211	9.93609	0.48101	1	1	0.670121	0.476779	1.16059	0.214856
PC(31:4)	1.8106	1.83208	2.08305	2.01573	1.07598e-05	1.79436	2.35669	2.45216	2.2059	1.84481	2.0618	2.31642	2.19685	0.115607	1	1	0.267195	1.00742	1.38737	0.472349
PC(31:5)	1.38523	1.50043	1.54166	1.61701	1.02593e-05	1.36007	2.02871	2.30823	1.61604	0.881131	1.0813	0.881278	0.749939	0.712679	1	1	0.833631	0.575264	1.10513	0.144214
PC(32:0)	112.594	123.725	121.524	129.908	1.09954e-05	114.523	120.822	123.159	108.976	51.3084	54.1414	55.1134	46.0697	0.422537	1	1	0.628225	0.738059	0.796396	-0.328442
PC(32:1)	605.146	639.603	618.639	657.577	1.01273e-05	575.588	698.272	727.692	621.885	574.434	613.125	625.543	523.643	0.345372	1	1	0.55985	0.696676	1.21368	0.279387
PC(32:2)	218.785	224.732	230.627	238.104	1.18943e-05	212.569	203.732	198.753	163.809	261.487	298.391	293.262	249.464	0.265081	1	1	0.47012	0.680017	1.27175	0.346813
PC(32:3)	48.9192	51.633	52.1809	54.707	1.32264e-05	49.6046	54.179	52.4417	44.4489	65.2555	72.9501	71.763	60.1784	0.109795	1	1	0.256857	0.959775	1.40459	0.49015
PC(32:4)	12.1959	13.8498	13.9287	13.7798	1.11112e-05	12.9719	16.0201	16.7891	13.3943	18.4837	19.1144	19.2491	15.5641	0.048277	1	1	0.144705	1.18215	1.52369	0.607569
PC(32:5)	3.83464	4.39614	3.98936	4.8214	1.24316e-05	3.11834	7.89083	7.64706	6.38667	3.82285	3.55291	4.00453	3.27831	0.100875	1	1	0.241387	0.98246	1.55542	0.637301
PC(33:0)	60.9571	66.5489	61.5632	65.8609	1.25268e-05	56.3595	87.7966	88.9921	76.7567	32.6192	36.0819	36.7852	30.8981	0.799842	1	1	0.894672	0.545668	1.07368	0.102565
PC(33:1)	626.252	677.643	666.726	705.163	1.00385e-05	614.147	645.959	671.248	553.288	502.143	552.279	553.248	466.153	0.898806	1	1	0.952602	0.43577	1.02763	0.0393264
PC(33:2)	740.112	772.95	781.317	821.215	1.31436e-05	724.475	539.785	562.209	471.193	650.33	769.02	739.907	635.633	0.909537	1	1	0.957202	0.225768	0.975	-0.0365265
PC(33:3)	169.585	178.287	170.324	182.753	1.32726e-05	162.412	141.958	149.321	127.907	148.079	169.934	165.327	138.713	0.87511	1	1	0.936108	0.302193	1.03374	0.0478754
PC(33:4)	51.4082	54.204	52.4077	54.5317	1.29652e-05	49.1313	45.7891	49.3483	41.7788	48.4845	55.0098	53.4434	42.5861	0.639027	1	1	0.783301	0.410953	1.10201	0.140138
PC(33:5)	15.6099	16.753	16.1643	16.1343	1.49679e-05	16.1379	17.1323	17.5709	15.1356	14.8397	15.5618	14.1987	11.87	0.561436	1	1	0.727717	0.533293	1.12776	0.173454
PC(34:0)	30.5497	32.809	31.296	30.9068	1.17795e-05	29.5895	45.2997	44.5596	39.1228	19.6868	21.5391	22.3804	17.9609	0.557737	1	1	0.724554	0.599589	1.16319	0.218093
PC(34:1)	433.66	168.036	427.647	184.442	1.31127e-05	419.114	487.14	518.785	444.979	333.087	368.035	374.734	308.097	0.142843	1	1	0.304574	0.908598	1.48808	0.57345
PC(34:2)	1235.12	1230.7	1211.22	1288.2	1.18587e-05	1173.1	980.77	1076.7	927.719	1407.21	1608.92	1578.36	1341.37	0.309789	1	1	0.522827	0.621288	1.24571	0.316973
PC(34:3)	271.376	280.598	289.914	298.26	1.10947e-05	271.652	249.876	252.673	208.471	314.114	376.273	368.443	298.585	0.290352	1	1	0.5022	0.649518	1.2558	0.328611
PC(34:4)	119.405	125.466	122.459	132.056	1.34099e-05	116.238	145.947	153.776	125.765	144.96	167.962	167.093	133.003	0.0785855	1	1	0.208896	1.09297	1.44593	0.531994
PC(34:5)	100.598	102.031	99.8916	101.187	1.04389e-05	91.3949	154.179	159.879	129.854	102.987	118.747	122.707	94.3342	0.0508705	1	1	0.150293	1.15797	1.52815	0.611785
PC(34:6)	11.8355	11.8993	11.6903	12.8377	1.05404e-05	11.8986	7.24816	8.36329	6.52098	14.5499	17.4828	17.6225	13.8931	0.43125	1	1	0.633914	0.466353	1.22073	0.287739
PC(34:7)	0.675124	0.607271	0.986451	0.673265	1.06364e-05	0.597751	0.460969	0.403986	0.292919	0.875834	0.980254	0.696434	0.93196	0.673067	1	1	0.80569	0.274106	1.1241	0.168767
PC(35:0)	19.494	20.0025	19.6402	20.7736	1.33365e-05	19.3707	20.2795	23.0307	19.8516	7.76146	9.1577	8.95569	6.7651	0.515493	1	1	0.693956	0.679308	0.827104	-0.273859
PC(35:1)	219.833	226.246	200.664	244.267	1.09665e-05	191.012	209.285	223.486	190.21	139.85	156.006	160.308	127.585	0.846096	1	1	0.919603	0.512207	0.955931	-0.0650211
PC(35:2)	1478.66	1491.08	1502.52	1575	1.35174e-05	1454.35	1167.99	1276.48	1059.83	1514.37	1749.91	1685.58	1417.45	0.572144	1	1	0.736891	0.379621	1.12794	0.173693
PC(35:3)	839.953	828.515	828.836	871.984	1.09371e-05	826.187	566.922	642.66	535.593	672.724	837.003	782.4	678.632	0.866889	1	1	0.93426	0.249099	0.963473	-0.0536831
PC(35:4)	354.281	355.562	347.846	361.126	1.12663e-05	334.739	370.447	422.311	350.731	284.976	326.907	323.81	269.946	0.508646	1	1	0.690391	0.576078	1.14826	0.199449
PC(35:5)	502.729	508.579	495.766	511.749	1.47303e-05	472.049	523.22	609.99	491.426	314.319	369.968	376.118	291.819	0.917385	1	1	0.961015	0.505504	1.02438	0.0347479
PC(35:6)	22.5372	22.5177	22.42	21.6547	1.15931e-05	21.2023	15.082	18.2611	16.3635	22.433	24.671	26.7557	19.9852	0.615466	1	1	0.770839	0.334164	1.11522	0.157326
PC(36:0)	6.96305	7.41386	7.21003	6.76175	1.4081e-05	6.57067	12.7739	12.4497	10.9649	4.46202	5.41334	5.11521	4.07094	0.299391	1	1	0.509763	0.736585	1.35618	0.439553
PC(36:1)	115.873	118.957	115.83	124.285	1.39056e-05	115.352	127.385	134.38	114.655	81.578	91.0681	92.1986	72.9431	0.870944	1	1	0.935127	0.491198	1.03707	0.0525097
PC(36:2)	1151.45	1178.41	1220.19	1229.89	1.46825e-05	1134.37	979.671	1084.09	853.075	1251.49	1426.68	1456.16	1131.85	0.423001	1	1	0.628225	0.515857	1.18594	0.246029
PC(36:3)	854.521	860.829	914.595	928.849	1.3036e-05	856.551	570.419	613.36	471.783	797.742	1025.02	1007.03	802.246	0.910832	1	1	0.957413	0.123145	1.02647	0.0376951
PC(36:4)	571.054	562.222	598.886	616.276	1.14164e-05	555.819	476.109	521.078	407.665	566.976	695.197	700.959	561.43	0.488327	1	1	0.674819	0.453553	1.1597	0.213753
PC(36:5)	559.607	551.513	562.809	569.58	1.15582e-05	519.608	642.452	705.692	559.406	635.273	740.203	769.394	590.805	0.0812836	1	1	0.212148	1.07905	1.44037	0.526439
PC(36:6)	374.214	368.502	398.336	399.017	1.36956e-05	361.421	316.738	341.813	267.794	410.046	479.555	497.814	384.18	0.36633	1	1	0.578488	0.561505	1.21616	0.282335
PC(36:7)	53.995	53.2295	57.6622	60.3874	1.14245e-05	53.4403	38.0872	42.7642	33.3396	60.2199	69.856	73.2208	56.6905	0.543631	1	1	0.713477	0.369956	1.15073	0.202546
PC(36:8)	11.4207	11.9841	11.4143	11.9818	1.1058e-05	11.4439	8.36294	9.11999	6.67746	13.6308	15.1329	17.197	12.5339	0.408514	1	1	0.616516	0.49043	1.21637	0.282581
PC(36:9)	0.854152	0.742109	0.931223	1.06306	1.4165e-05	0.608823	0.591849	0.581491	0.203169	1.03426	1.03356	1.22415	1.18192	0.532724	1	1	0.704787	0.376057	1.19414	0.255967
PC(37:0)	1.42503	1.35011	1.67182	1.94534	1.14841e-05	1.52226	1.9518	1.53328	1.41021	0.507286	0.735306	0.89628	0.545157	0.512489	1	1	0.693155	0.669889	0.820835	-0.284836
PC(37:1)	27.1986	28.0605	28.7781	29.6569	1.06542e-05	27.7157	27.8577	31.3614	27.786	18.2029	20.1096	19.4247	16.3618	0.918433	1	1	0.961015	0.493133	0.976518	-0.0342811
PC(37:2)	407.827	403.925	422.726	440.071	1.25074e-05	420.161	278.723	322.27	269.078	343.985	398.712	396.97	323.256	0.834978	1	1	0.914424	0.271866	0.954647	-0.0669606
PC(37:3)	253.299	236.593	252.783	265.026	1.29822e-05	254.137	131.585	156.046	127.46	157.002	194.814	194.337	158.401	0.293361	1	1	0.504552	0.734091	0.760553	-0.394879
PC(37:4)	283.53	270.695	277.551	282.795	1.45923e-05	268.294	265.117	309.907	253.952	185.141	213.554	216.427	172.029	0.993844	1	1	0.994736	0.464654	1.00173	0.00248838
PC(37:5)	534.73	524.423	526.84	539.634	1.08231e-05	503.114	519.217	631.502	515.18	343.32	382.699	405.75	324.235	0.937889	1	1	0.975167	0.481253	1.01795	0.0256617
PC(37:6)	970.199	920.636	924.86	949.752	1.33444e-05	897.782	821.465	995.64	809.402	837.562	953.62	995.07	786.656	0.524471	1	1	0.700308	0.494765	1.13951	0.18841
PC(37:7)	19.2813	18.8203	18.0854	20.3911	1.01337e-05	18.9306	12.8152	16.1575	12.6234	15.7058	17.9046	18.2536	15.1403	0.907002	1	1	0.956007	0.261161	0.974635	-0.0370665
PC(37:8)	2.47536	2.92775	2.32096	2.57451	1.21993e-05	2.87884	2.0413	2.57496	1.85968	2.19094	2.98497	3.03648	2.51695	0.604761	1	1	0.764923	0.373537	1.11914	0.162389
PC(38:0)	0.644463	0.730023	0.424849	0.528809	1.19918e-05	0.464223	1.16845	0.829704	0.898019	0.321249	0.394729	0.271387	0.143039	0.553455	1	1	0.721602	0.593515	1.23599	0.305665
PC(38:1)	6.8538	7.01636	6.96274	6.99514	1.36806e-05	6.35513	6.69894	7.10276	5.45871	5.20234	5.95444	6.76394	4.81569	0.808305	1	1	0.899904	0.436451	1.05307	0.074601
PC(38:10)	14.8279	14.1632	15.7409	14.6482	1.33152e-05	14.2956	8.17866	9.66308	7.83226	16.6486	17.2253	19.8129	15.896	0.676185	1	1	0.806937	0.254393	1.10822	0.148238
PC(38:2)	109.36	104.762	112.054	113.832	1.39131e-05	109.851	64.9466	77.8838	64.3297	92.5177	103.203	108.902	86.8355	0.763861	1	1	0.871502	0.26694	0.933149	-0.099821
PC(38:3)	52.2723	51.8205	53.8694	57.1451	1.12469e-05	51.4509	56.8866	61.5763	48.9537	49.3663	61.4137	62.0416	48.2664	0.278388	1	1	0.486229	0.738979	1.24927	0.321088
PC(38:4)	326.171	319.642	327.84	329.438	1.48356e-05	300.193	375.199	411.499	333.041	257.336	290.273	305.905	231.576	0.443164	1	1	0.647312	0.639149	1.17874	0.237245
PC(38:5)_RT_8.932	449.88	349.285	227.53	314.135	1.30276e-05	231.893	351.449	231.233	281.762	213.578	189.794	259.472	298.286	0.984553	1	1	0.991566	0.255856	0.994948	-0.00730752
PC(38:5)_RT_9.021	1084.37	1078.15	1144.87	1090.45	1.09627e-05	1016.39	1227.01	1340.26	1053.31	897.608	1026.88	1070.74	842.572	0.428398	1	1	0.632277	0.635607	1.18076	0.239717
PC(38:6)	2845.6	2837.82	2941.78	2961.44	1.15683e-05	2696.23	2465.54	2723.7	2124.35	2857.28	3291.37	3430.08	2716.24	0.437233	1	1	0.64109	0.517052	1.17675	0.234805
PC(38:7)	1324.74	1275.93	1360.06	1395.69	1.11336e-05	1274.2	812.296	886.973	710.716	1087.14	1371.01	1347.85	1138.6	0.828738	1	1	0.910188	0.201735	0.950731	-0.072891
PC(38:8)	603.781	579.234	598.364	621.621	1.20403e-05	573.143	470.903	533.142	427.405	570.299	655.385	671.373	548.385	0.601358	1	1	0.763134	0.370861	1.11656	0.159064
PC(38:9)	132.376	128.732	134.657	139.025	1.28324e-05	131.393	88.3572	102.794	82.6319	146.901	166.271	176.675	141.338	0.508311	1	1	0.690391	0.400599	1.16438	0.219556
PC(39:1)	2.89632	2.25975	2.26294	2.8126	1.19866e-05	2.52778	1.66633	2.10012	1.85845	1.9121	2.80573	2.57847	1.71444	0.941582	1	1	0.977242	0.248928	0.983183	-0.0244688
PC(39:10)	6.59122	7.4699	7.02771	6.98047	1.35429e-05	5.99873	5.28936	6.31565	5.05245	5.85043	6.75827	7.57157	5.35795	0.781206	1	1	0.884328	0.336629	1.06163	0.086284
PC(39:2)	7.53625	6.69526	7.6653	7.44112	1.31208e-05	8.25392	3.5292	4.73954	3.8458	5.97795	7.68883	7.91371	5.61039	0.66166	1	1	0.799969	0.299702	0.896215	-0.158084
PC(39:3)	13.8605	12.0457	12.8182	13.4877	1.20362e-05	13.2612	5.70429	6.93253	6.02964	10.0875	12.7688	12.7805	10.8535	0.537275	1	1	0.707555	0.392755	0.852999	-0.229384
PC(39:4)	119.089	107.861	112.615	118.471	1.30383e-05	111.173	97.0773	117.757	97.1866	63.1567	74.5874	77.0363	62.4207	0.620043	1	1	0.773206	0.575938	0.887279	-0.17254
PC(39:5)	266.361	253.917	257.053	274.186	1.16162e-05	258.946	219.938	267.84	229.403	155.69	178.192	184.164	149.795	0.674383	1	1	0.806039	0.541276	0.905909	-0.142561
PC(39:6)	900.556	849.96	876.514	919.119	1.14117e-05	869.041	598.818	734.06	618.127	633.527	738.87	745.315	622.249	0.677758	1	1	0.806937	0.42287	0.910681	-0.134983
PC(39:7)	13.4218	13.6562	14.9099	15.0753	1.02606e-05	14.8315	12.9974	15.1584	12.2547	10.9871	12.6367	13.0543	10.8778	0.821889	1	1	0.908727	0.393559	1.04875	0.0686758
PC(39:8)	13.592	12.6488	12.9391	13.7286	1.31209e-05	12.1996	12.0019	15.9568	13.213	9.92557	10.8525	10.4123	9.24188	0.742319	1	1	0.856121	0.464756	1.07431	0.103407
PC(39:9)	11.7389	11.9856	12.7836	12.0886	1.15701e-05	12.1788	11.3102	12.968	10.6593	9.80961	10.7739	11.3353	9.11793	0.740974	1	1	0.855427	0.426066	1.0715	0.099626
PC(40:1)	1.28771	1.23596	1.28011	1.22965	1.31715e-05	1.53615	1.19436	1.16432	0.472243	2.14289	2.20351	2.38747	1.58007	0.177946	1	1	0.354354	0.756593	1.45408	0.54011
PC(40:10)	2641.12	2706.07	2596.18	2660.24	1.40902e-05	2464.9	2622.6	2921.66	2407.34	2526.04	2693.05	2716.81	2245.16	0.39379	1	1	0.60745	0.627775	1.18929	0.250104
PC(40:11)	7.09704	6.98939	7.25847	7.52254	1.36547e-05	6.80903	5.25851	5.55381	5.16308	6.2498	7.48023	6.775	5.71182	0.949746	1	1	0.978743	0.228195	1.01369	0.0196128
PC(40:2)	2.08456	1.65649	2.15711	1.99617	1.36238e-05	1.63954	0.953225	1.00239	0.799647	1.74798	2.9759	2.17683	2.04406	0.857165	1	1	0.9268	0.116243	1.05189	0.0729853
PC(40:3)	3.18971	3.40024	3.23888	3.68725	1.37016e-05	3.24204	3.65074	3.619	3.4985	2.63586	3.82859	3.41655	2.55302	0.413898	1	1	0.623556	0.624784	1.18675	0.247012
PC(40:4)	11.7185	10.7147	10.8571	11.2012	1.04997e-05	9.52318	11.4626	12.3842	9.90766	9.68687	9.91302	10.3547	8.92156	0.494057	1	1	0.677783	0.565429	1.15255	0.204832
PC(40:5)	35.7595	35.0401	36.1247	36.4349	1.35325e-05	33.8172	34.482	37.5259	30.5363	31.5289	34.9537	37.2631	29.7166	0.516783	1	1	0.694069	0.518862	1.14175	0.191249
PC(40:6)	134.131	130.921	129.409	136.032	1.39362e-05	128.686	148.871	158.006	128.482	113.435	126.735	125.527	107.544	0.420225	1	1	0.626527	0.63162	1.18147	0.24058
PC(40:7)	331.678	321.543	320.944	325.681	1.16023e-05	305.962	416.725	447.583	366.94	227.87	257.202	259.658	212.842	0.503793	1	1	0.686232	0.615484	1.16834	0.22446
PC(40:8)	1466.38	1494.77	1430.63	1434.34	1.43496e-05	1364.54	1915.33	2089.14	1728.95	974.798	1022.7	1056.6	872.378	0.568943	1	1	0.734141	0.592206	1.15148	0.20349
PC(40:9)	2274.65	2307.55	2212.99	2256.94	1.05686e-05	2093.57	2664.96	2949.96	2419.09	1819.44	1915.28	1955.4	1603.46	0.450543	1	1	0.650307	0.638728	1.17875	0.237252
PC(41:4)	2.47775	2.11563	2.07962	2.03289	1.03506e-05	2.23234	2.21854	2.31901	1.84777	1.27575	1.40646	1.89455	1.15058	0.827202	1	1	0.910188	0.495891	0.949172	-0.0752588
PC(41:5)	6.45685	5.54444	6.82894	7.24777	1.18887e-05	6.3841	5.29843	5.70545	5.09077	4.72669	5.59721	5.90741	4.61328	0.909799	1	1	0.957202	0.3392	0.975358	-0.035996
PC(41:6)	14.0394	13.7155	13.3179	14.0905	1.14238e-05	13.1435	7.3454	9.41717	7.96316	9.69822	11.0555	10.5583	9.70633	0.429469	1	1	0.632277	0.580118	0.824986	-0.277559
PC(41:9)	1.75914	1.21685	1.44076	1.26227	1.17826e-05	1.74058	0.885902	1.50623	1.44987	1.0856	1.50794	1.10398	1.44345	0.873359	1	1	0.935197	0.155139	1.03775	0.0534568
PC(42:10)	12.2758	11.4477	11.7565	11.7205	1.21723e-05	10.684	10.6897	11.3256	8.8006	12.1198	12.3686	11.5966	10.6282	0.502738	1	1	0.685607	0.482266	1.14804	0.199167
PC(42:11)	3.98843	4.00976	3.70438	4.04548	1.48463e-05	3.45953	4.4993	4.73768	4.52301	2.81107	2.87361	2.99919	2.52421	0.635896	1	1	0.781127	0.544058	1.1142	0.156013
PC(42:12)	6.17116	5.71057	5.9496	5.96074	1.11337e-05	5.9008	6.45566	7.32738	6.75062	5.18884	4.67864	4.99498	4.88998	0.476887	1	1	0.66533	0.571702	1.16294	0.217773
PC(42:3)	0.628581	0.446469	0.87159	0.352846	1.10997e-05	0.438123	0.910585	0.538018	0.404512	0.455237	0.388475	1.08107	0.579392	0.310985	1	1	0.52331	0.601455	1.36426	0.448116
PC(42:4)	1.39056	1.44889	1.6269	1.97807	1.30021e-05	2.16182	2.15823	1.83848	1.83947	1.777	1.89872	2.04929	1.84202	0.186327	1	1	0.36723	0.860016	1.3349	0.41673
PC(42:5)	8.39243	7.85853	8.28847	8.97092	1.09653e-05	7.90058	8.19397	8.13892	6.78902	9.99151	11.0007	10.6692	8.55842	0.198917	1	1	0.386426	0.795169	1.31108	0.390753
PC(42:6)	1.76047	1.43975	1.48666	1.29035	1.42041e-05	1.19499	1.41753	1.08998	1.18983	2.10937	1.86844	1.8522	1.5497	0.217781	1	1	0.409155	0.739601	1.3238	0.404685
PC(42:7)	1.6551	1.80938	1.83422	1.82475	1.15809e-05	1.74714	1.72911	2.02408	1.29228	1.59045	1.25086	1.44125	1.29594	0.904878	1	1	0.954643	0.423916	1.02656	0.0378246
PC(42:8)	5.43276	5.47213	5.98859	5.55969	1.08929e-05	5.22292	6.1603	7.24851	5.93543	5.27643	5.24807	5.71664	4.63223	0.290823	1	1	0.5022	0.748668	1.24556	0.316794
PC(42:9)	8.66027	8.42293	7.53036	8.00689	1.13748e-05	7.90843	8.26198	9.72143	7.79371	7.3799	7.87725	7.52153	6.42065	0.467221	1	1	0.662024	0.586727	1.16269	0.217471
PC(O-34:1)	0.646396	0.994667	0.557013	0.567943	1.07337e-05	0.90204	1.01665	0.919283	0.762399	1.21834	1.64173	1.47409	0.899435	0.0190963	1	1	0.0750164	1.23186	1.85351	0.890258
PC(O-35:1)	1.79287	1.89382	1.70541	1.38687	1.07934e-05	1.56883	1.4017	1.43535	1.66972	1.24045	1.51067	2.03154	1.63857	0.595124	1	1	0.75773	0.379347	1.12207	0.166164
PC(O-36:1)	11.1483	12.5713	12.3741	12.7472	1.12114e-05	10.2034	11.6453	13.1357	10.1967	12.8743	13.7533	14.6269	11.2731	0.251584	1	1	0.453877	0.756686	1.27031	0.34518
PC(O-36:2)	11.4432	12.3748	13.5768	13.7336	1.3511e-05	11.92	9.43095	10.7334	8.43691	11.8765	13.5035	14.6386	12.5226	0.651639	1	1	0.791178	0.313292	1.10313	0.141605
PC(O-36:3)	2.49202	3.39421	3.08999	3.0819	1.25258e-05	3.23019	1.8719	2.84763	2.30774	3.61159	4.7981	4.37235	3.61051	0.256	1	1	0.458251	0.664729	1.31304	0.392908
PC(O-36:4)	0.517797	0.246388	0.762541	0.52897	1.38447e-05	0.389582	0.514773	0.45802	0.435096	0.823113	0.825761	1.44307	0.4767	0.110592	1	1	0.257676	0.874117	1.74441	0.802741
PC(O-37:2)	3.70373	2.99675	3.53184	3.26904	1.24928e-05	3.7762	0.618654	1.36773	1.12631	0.845771	1.93256	2.20503	1.40422	0.0488472	1	1	0.145656	1.20827	0.47131	-1.08525
PC(O-38:2)	0.526042	0.533583	0.792215	0.738616	1.27735e-05	0.834128	0.156589	0.412419	0.0974945	0.697695	0.695482	0.848224	1.02646	0.962819	1	1	0.985684	0.17693	0.984732	-0.0221967
PC(O-38:3)	3.68873	3.46783	3.61317	3.49169	1.3736e-05	3.18908	4.93612	5.30669	4.492	2.3908	3.20671	3.04035	2.43418	0.31944	1	1	0.533046	0.730023	1.26759	0.342092
PC(O-38:4)	6.55007	6.43775	6.81343	8.34386	1.07252e-05	6.51666	9.55269	10.1163	8.9364	4.86305	5.25569	5.35386	4.99631	0.429292	1	1	0.632277	0.64168	1.21355	0.27923
PC(O-38:5)	27.8569	27.4554	28.4846	28.5648	1.29254e-05	25.2986	32.2022	33.4412	28.5383	25.6447	26.8508	28.0578	23.6719	0.304621	1	1	0.516374	0.736537	1.23538	0.304957
PC(O-38:6)	5.02628	5.53414	5.55847	5.59039	1.18051e-05	4.79992	5.89405	5.44107	5.063	6.97607	8.34603	8.01443	6.42673	0.0649219	1	1	0.179561	1.07276	1.49257	0.5778
PE(26:0)	8.95559	6.5905	6.64749	7.03513	6.2263	6.1128	5.44291	7.57556	6.62793	7.15876	5.98373	8.14377	7.00788	0.8884	1	1	0.945871	0.0876348	0.988551	-0.0166131
PE(27:0)	1.21928	1.18127	1.34384	1.43447	1.78733	1.50605	2.4391	2.43367	2.86038	0.7236	0.512124	0.840293	0.848972	0.785301	1	1	0.88529	0.312086	1.07829	0.10875
PE(28:1)	0.93272	1.01665	1.12527	0.991459	1.46166	1.39325	2.04602	2.96207	2.82252	0.530015	1.0802	1.37118	1.50099	0.129771	1	1	0.288666	0.838937	1.52492	0.608737
PE(29:0)	24.9703	23.3992	22.7326	27.645	25.896	25.3105	40.6369	39.6726	42.0738	19.9527	16.7808	19.0794	16.6131	0.564609	1	1	0.731006	0.472156	1.11354	0.155155
PE(29:1)	5.06874	4.90811	4.43132	4.63079	5.49427	5.53254	7.63395	8.58343	8.14491	4.70629	3.53112	4.86418	3.84568	0.321332	1	1	0.534471	0.616445	1.17769	0.235961
PE(30:0)	56.8954	49.7111	48.1097	55.7904	49.9664	55.5232	80.7124	78.4539	79.6469	47.8342	39.6186	49.3787	40.9005	0.387731	1	1	0.603895	0.588184	1.12988	0.176174
PE(30:1)	34.078	32.1122	29.1652	30.7018	34.389	33.2852	43.5536	52.6844	48.9821	37.9852	34.3839	44.0743	39.3266	0.00356942	1	1	0.0244704	1.46139	1.3317	0.413266
PE(30:2)	4.64727	3.68644	3.62171	4.50028	4.17725	4.54046	4.95839	5.1673	4.89657	5.08654	4.04432	5.90601	4.74125	0.017636	1	1	0.0722611	1.22827	1.18494	0.24481
PE(31:0)	102.715	84.992	78.3433	89.7689	87.7294	95.4817	134.109	131.694	133.736	84.8125	71.6332	91.8652	78.4633	0.252892	1	1	0.455522	0.687824	1.15495	0.207832
PE(31:1)	135.471	118.149	107.616	129.782	122.271	130.931	152.428	164.324	157.68	131.766	113.419	147.284	127.384	0.0510553	1	1	0.150293	1.04119	1.14515	0.195538
PE(31:2)	15.6394	12.7476	12.8109	13.5282	13.5948	15.4744	8.86703	9.08532	9.91454	12.9102	10.2974	13.2239	12.7655	0.0071215	1	1	0.0394378	1.34323	0.788288	-0.343205
PE(31:3)	1.29681	0.774554	1.05366	0.985391	0.998483	1.19406	0.605538	0.859199	0.48869	1.50589	0.715234	0.767278	0.512972	0.104433	1	1	0.245814	0.880341	0.741801	-0.430895
PE(32:0)	112.058	87.5324	85.7569	89.7069	89.3734	96.2009	96.7381	95.0359	98.8662	68.7361	56.6601	75.7138	62.123	0.0965654	1	1	0.236841	0.980202	0.846815	-0.239881
PE(32:1)	484.043	401.993	381.849	435.615	434.379	449.84	466.795	514.476	502.805	483.12	407.241	525.291	469.433	0.0358977	1	1	0.119073	1.12173	1.11598	0.158316
PE(32:2)	74.1466	59.4606	56.9075	65.7052	62.4963	66.3921	62.9678	73.837	72.0549	72.949	61.1062	79.2823	70.7705	0.098391	1	1	0.239425	0.937437	1.09721	0.133837
PE(32:3)	14.2528	11.4155	10.6539	11.5318	10.3163	11.6328	13.0736	14.8819	14.2492	14.6741	11.081	14.319	14.6173	0.0150877	1	1	0.0654727	1.26975	1.18983	0.250753
PE(32:4)	1.27492	1.16768	0.784918	0.853642	0.933024	1.14244	1.42823	1.61077	1.34323	1.01371	1.29228	1.59139	2.46253	0.0269483	1	1	0.0975393	1.20509	1.49555	0.580678
PE(33:0)	90.7085	67.6627	69.2134	76.1211	69.3705	79.9302	93.363	87.1547	93.5077	57.2216	46.5665	61.7548	51.4068	0.546865	1	1	0.716904	0.514223	0.928985	-0.106274
PE(33:1)	530.758	424.961	411.368	469.65	443.444	469.898	526.576	556.431	552.726	608.648	503.298	630.821	556.888	0.00128963	1	1	0.0128102	1.53819	1.22658	0.294641
PE(33:2)	176.903	157.84	150.29	164.725	168.916	174.419	133.501	143.823	147.358	168.761	140.499	168.695	154.581	0.051478	1	1	0.151146	1.0493	0.912488	-0.132123
PE(33:3)	28.7542	24.8442	25.0137	24.4532	25.1273	26.7615	21.5287	22.4559	21.7475	21.3961	18.3409	21.8587	19.9071	0.000229503	0.251076	0.264158	0.00455444	1.67091	0.814444	-0.296113
PE(33:4)	3.51974	2.6943	3.25973	3.85977	2.89717	3.88201	2.10128	2.46691	2.55864	3.15569	2.48119	2.18409	3.1621	0.0139559	1	1	0.062106	1.2871	0.771789	-0.373722
PE(34:0)	38.6882	29.8878	30.6283	30.2892	29.2388	33.899	32.3043	28.4919	30.9062	21.0386	17.0291	20.0314	18.9306	0.0170716	1	1	0.0709196	1.28451	0.750799	-0.413501
PE(34:1)	738.889	604.803	589.303	656.494	620.777	651.392	668.65	702.667	720.84	669.649	549.825	690.082	618.271	0.608083	1	1	0.765023	0.314264	1.02546	0.0362751
PE(34:2)	601.461	514.109	499.303	557.587	531.116	553.274	538.489	555.756	583.002	703.935	585.76	707.322	654.786	0.0331142	1	1	0.113436	1.19549	1.13933	0.188181
PE(34:3)	131.111	105.755	105.589	109.612	104.626	107.133	121.564	126.773	129.989	144.476	123.454	152.499	141.703	0.00256944	1	1	0.0195856	1.48673	1.21434	0.280169
PE(34:4)	35.1194	25.9848	23.9843	29.641	26.0898	28.2347	38.9683	41.1384	40.6879	37.3726	30.7561	36.8006	33.993	0.00167996	1	1	0.0148741	1.50362	1.31682	0.397064
PE(34:5)	19.7573	16.6126	15.5057	18.3302	17.5174	18.3944	24.5585	27.1781	25.8455	20.9752	16.3978	21.403	18.6733	0.0237776	1	1	0.0894378	1.19175	1.25223	0.324502
PE(35:0)	15.5303	14.2848	14.4097	14.4371	14.2259	15.3339	15.7033	13.6732	15.5489	8.99903	7.154	10.2102	8.40914	0.0478142	1	1	0.144447	1.15992	0.774326	-0.368987
PE(35:1)	627.039	532.077	519.621	562.925	537.438	551.334	575.201	551.149	587.412	487.52	413.97	495.941	441.566	0.139997	1	1	0.301753	0.890243	0.914362	-0.129163
PE(35:2)	544.119	500.497	478.12	513.446	490.374	509.234	398.233	405.031	417.105	554.201	464.994	550.721	496.903	0.213553	1	1	0.402951	0.721761	0.928124	-0.10761
PE(35:3)	162.467	148.867	142.631	147.426	138.792	150.141	106.426	103.613	110.512	134.652	116.655	134.03	118.501	0.000301362	0.327279	0.346868	0.00525557	1.6097	0.793665	-0.333399
PE(35:4)	65.7839	56.9026	57.0289	61.189	55.741	59.467	63.0603	61.8841	64.0644	46.4933	42.1808	49.0542	45.1875	0.148235	1	1	0.31078	0.907698	0.895202	-0.159715
PE(35:5)	48.31	42.3732	40.8786	41.1681	41.1705	42.8168	41.2348	39.4028	40.9518	29.9328	26.7809	34.8851	30.4996	0.0111871	1	1	0.0515583	1.35099	0.81364	-0.297538
PE(35:6)	3.01703	3.01734	2.65231	2.79747	2.94592	2.89868	2.20936	1.84307	2.4008	2.24481	2.20613	2.35694	2.69418	0.000353248	0.38292	0.406588	0.00597924	1.6099	0.789207	-0.341525
PE(36:0)	0.992547	1.59398	1.94185	1.67265	1.19196	1.14624	3.02869	2.23861	2.75378	1.30062	1.59223	2.10454	1.53617	0.0462787	1	1	0.142094	1.077	1.46095	0.54691
PE(36:1)	395.876	332.839	326.238	347.455	329.563	338.542	395.946	404.816	419.664	338.395	292.658	357.844	317.823	0.464477	1	1	0.660016	0.488721	1.04618	0.0651281
PE(36:2)	796.192	682.665	673.66	725.593	693.617	702.541	648.548	723.75	719.006	808.583	705.005	864.661	790.727	0.265785	1	1	0.470645	0.710077	1.05487	0.0770697
PE(36:3)	398.899	361.539	344.971	357.977	351.791	362.113	352.667	390.104	386.978	408.925	355.942	433.157	388.271	0.0832647	1	1	0.215365	0.961357	1.06924	0.0965815
PE(36:4)	234.918	195.877	187.587	204.273	192.966	199.65	284.232	300.417	313.354	231.847	205.179	251.279	231.558	0.00864391	1	1	0.0442805	1.33516	1.28216	0.358576
PE(36:5)	552.632	464.759	449.018	477.93	451.317	484.045	640.854	680.328	695.733	663.972	585.533	721.878	653.892	6.0631e-06	0.00693012	0.00697863	0.000775403	1.77882	1.38175	0.466493
PE(36:6)	21.488	19.7791	16.3928	18.5645	17.6892	18.5209	15.4093	18.6346	17.073	22.2557	18.8653	23.2799	21.6534	0.526677	1	1	0.701627	0.471288	1.04572	0.0645031
PE(36:7)	1.98413	2.54095	2.29659	2.42433	2.70485	2.1503	1.53902	1.09653	1.40396	2.55124	1.88409	1.58493	2.42231	0.03534	1	1	0.118556	1.12563	0.758728	-0.398346
PE(37:0)	2.3528	2.24378	1.64155	2.49705	1.66717	1.67511	1.15549	0.973801	1.45194	1.57589	1.65748	2.04026	1.39028	0.0241513	1	1	0.0899617	1.20776	0.727103	-0.459769
PE(37:1)	108.518	96.605	95.1531	99.9597	95.8946	97.9139	99.0625	85.0231	96.8646	91.9793	79.6418	95.6775	80.3775	0.0303558	1	1	0.106199	1.1662	0.907041	-0.140761
PE(37:2)	184.644	170.789	163.095	170.397	163.095	170.659	138.403	131.608	140.763	160.604	144.931	161.761	149.126	0.00107094	1	1	0.0115201	1.51793	0.860929	-0.216033
PE(37:3)	109.476	100.377	100.475	95.9042	94.6207	101.48	84.2639	77.3756	86.9955	69.9707	64.7485	72.6524	65.5561	6.34455e-05	0.0709955	0.0730258	0.00216897	1.73213	0.742204	-0.430112
PE(37:4)	177.808	158.338	152.884	155.891	149.123	155.302	147.652	141.403	151.032	103.798	90.4267	108.693	99.0163	0.00664192	1	1	0.0376593	1.43856	0.760242	-0.39547
PE(37:5)	679.127	630.528	596.399	596.62	601.34	634.468	413.038	387.688	428.966	440.554	393.662	470.267	422.853	3.06556e-07	0.000352846	0.000352846	0.000352846	1.85321	0.677974	-0.560698
PE(37:6)	67.6176	62.6045	59.1792	61.81	61.7395	62.2259	52.8718	47.4235	50.4052	63.3389	55.3025	64.0564	57.2593	0.0318802	1	1	0.110858	1.13316	0.892511	-0.164058
PE(38:1)	51.3119	46.4158	44.3399	47.3277	46.9344	48.1349	37.6441	38.2034	38.3559	55.99	48.2395	60.3916	54.5066	0.957415	1	1	0.981286	0.397849	1.00439	0.00631496
PE(38:2)	60.1199	57.1666	55.0156	56.8193	55.648	59.4119	38.2007	37.5364	41.6363	60.1805	52.3368	60.4844	56.3143	0.0895645	1	1	0.225206	0.961167	0.863389	-0.211917
PE(38:3)	117.467	103.253	91.2973	107.665	96.8205	102.77	185.54	188.993	198.163	89.446	79.1139	97.4369	90.2013	0.207974	1	1	0.396321	0.751418	1.28569	0.362546
PE(38:4)	271.55	233.843	220.513	240.101	228.877	237.356	386.837	406.061	422.072	220.875	196.054	244.319	225.249	0.156069	1	1	0.324251	0.820895	1.25765	0.330732
PE(38:5)	1385.79	1186	1150.72	1218.22	1187.8	1241.68	1411.45	1467.62	1523.95	1383	1211.49	1460.99	1363.88	0.00563863	1	1	0.0338024	1.36769	1.14233	0.191973
PE(38:6)	809.208	690.94	650.32	704.177	693.614	724.383	525.622	596.078	576.774	890.228	777.641	948.405	897.258	0.655972	1	1	0.795599	0.503115	1.04559	0.0643177
PE(38:7)	103.025	96.131	95.1608	96.9035	94.9064	102.203	60.8858	62.7252	65.3145	108.162	91.1059	106.519	96.2127	0.137677	1	1	0.299296	0.855874	0.860924	-0.216041
PE(39:1)	35.641	34.2532	29.773	32.3247	30.4224	32.7691	18.1569	16.9311	17.8624	37.5377	33.8593	38.636	35.1987	0.31955	1	1	0.533046	0.619269	0.870312	-0.200395
PE(39:2)	11.0685	10.9293	9.99839	9.70983	10.6829	10.9329	4.93567	4.57321	4.74456	9.51991	8.96174	9.85109	9.23672	0.0150832	1	1	0.0654727	1.29391	0.70149	-0.511505
PE(39:3)	11.6644	9.18868	10.3613	8.99494	9.84114	10.4793	8.98971	7.60327	9.37002	6.62167	6.2968	6.98451	6.93514	0.00141492	1	1	0.0133994	1.51904	0.7477	-0.419469
PE(39:4)	33.4314	31.6571	28.0975	29.3337	28.207	30.4981	35.63	32.8103	37.9042	18.8159	16.2054	20.3157	19.7585	0.268567	1	1	0.474458	0.743646	0.85816	-0.220681
PE(39:5)	119	106.338	104.555	105.014	104.82	112.534	87.0264	79.4565	86.8827	81.9925	72.3502	85.4942	79.2427	5.11084e-06	0.00585191	0.00588257	0.000775403	1.80378	0.752256	-0.410705
PE(39:6)	100.157	97.8358	95.9041	91.4441	94.1104	100.901	68.3144	56.9939	67.0514	81.6826	75.9664	84.7738	81.2776	0.000529819	0.568496	0.609821	0.00764957	1.62293	0.762187	-0.391783
PE(40:1)	18.4903	18.164	16.192	17.722	17.3917	18.2648	9.82028	9.77158	10.3173	21.6967	19.2467	24.0036	22.0866	0.698882	1	1	0.822831	0.437304	0.943628	-0.08371
PE(40:2)	22.8485	20.6624	20.5446	17.6409	19.5381	20.6052	6.04018	6.71461	6.4454	21.0368	20.2306	23.1801	21.4898	0.139057	1	1	0.300289	0.856325	0.739644	-0.435097
PE(40:3)	25.325	20.8659	20.75	22.669	21.0711	23.0323	25.5158	26.2868	25.3722	20.9765	18.1199	22.6765	21.0707	0.679525	1	1	0.807989	0.357676	1.02577	0.0367017
PE(40:4)	37.1232	31.437	30.3578	37.1359	32.9832	33.873	41.3348	43.9704	43.9734	30.3377	25.9683	32.6072	31.4822	0.553584	1	1	0.721602	0.433559	1.05468	0.0768117
PE(40:5)	127.502	111.776	106.693	119.315	112.113	117.342	88.7528	91.9403	96.9452	125.627	110.823	132.006	119.001	0.387071	1	1	0.603684	0.565351	0.943944	-0.0832264
PE(40:6)	54.5827	53.4097	40.6197	44.6517	43.9794	45.7054	36.0435	36.0548	36.2486	56.408	49.6344	58.4735	55.738	0.963418	1	1	0.985684	0.320707	0.995437	-0.00659789
PE(40:7)	35.5163	28.0815	29.2773	31.6791	30.6898	34.5393	33.675	33.1814	36.1866	36.6489	32.1201	35.8141	34.4431	0.0617188	1	1	0.172486	1.12499	1.09329	0.128673
PE(40:8)	87.4872	74.8275	72.767	78.204	73.3701	78.123	83.8162	85.0626	84.3317	71.8635	65.1556	73.9787	68.0385	0.717843	1	1	0.836273	0.431181	0.981567	-0.0268413
PE(41:1)	3.77179	4.39065	3.88592	4.31355	3.93348	4.88592	2.88926	1.90971	2.57085	6.52355	5.44527	6.86416	6.07023	0.624212	1	1	0.774849	0.495814	1.09854	0.135584
PE(41:2)	0.952869	0.629936	1.10516	0.817602	0.601102	1.4938	1.25951e-05	0.236098	1.03513e-05	1.55833	1.00882	1.83359	1.79406	0.966882	1	1	0.987472	0.401017	0.984239	-0.022919
PE(41:3)	5.59632	3.95757	4.19671	3.84043	4.75693	4.29015	3.17611	2.8439	2.97554	4.07954	2.93711	2.50401	3.28127	0.00255634	1	1	0.0195856	1.49949	0.701384	-0.511723
PE(41:4)	9.63515	7.93657	7.24587	8.24414	7.90945	8.85554	6.68648	5.94468	6.42613	5.21054	4.97279	5.83694	5.17722	0.000153181	0.16804	0.176311	0.00320566	1.71115	0.692482	-0.530152
PE(41:5)	24.0339	19.7377	20.4029	20.7412	19.581	20.0745	11.4144	10.6921	11.6169	18.2048	15.5758	17.6657	16.1455	0.00121393	1	1	0.0127021	1.52395	0.697124	-0.520513
PE(41:6)	1.57137	1.95301	2.04343	1.66945	1.22727	2.12007	0.719457	0.564763	0.816445	1.25889	0.924109	1.18969	1.32932	0.0011878	1	1	0.0125427	1.54548	0.550882	-0.860184
PE(42:1)	2.75653	2.64567	2.99519	2.76612	2.24875	3.32966	1.20726	2.65574	2.02043	5.49669	5.43076	5.7972	6.38163	0.142752	1	1	0.304574	0.93497	1.4842	0.569685
PE(42:10)	1.35531	1.19981	1.05462	0.803756	1.11585	1.29817	1.07564	0.617384	1.2336	1.03691	1.21631	1.11125	1.27355	0.632981	1	1	0.77897	0.42006	0.949684	-0.0744805
PE(42:2)	3.13986	3.38758	3.5275	3.04294	2.79056	3.89785	1.07016	1.49594	1.5748	5.30886	4.7555	5.01636	4.93842	0.84471	1	1	0.919603	0.419917	1.04661	0.0657294
PE(42:3)	12.9865	10.9086	10.7255	11.8286	11.6032	13.3008	9.71289	8.81466	8.86583	8.93896	7.35062	9.38725	8.93999	0.000253184	0.27597	0.291415	0.00470024	1.68857	0.744908	-0.424866
PE(42:4)	24.5088	20.0459	19.8984	22.9151	21.3651	22.4676	16.5752	15.3905	15.7228	17.1206	13.5047	16.5463	16.4566	8.43602e-05	0.0937242	0.0970986	0.00233096	1.74419	0.727239	-0.459498
PE(42:5)	61.6967	56.9938	54.1038	58.5678	56.5408	61.6575	33.8673	33.7051	35.6007	48.7821	40.4916	48.5491	46.3629	0.000248182	0.271015	0.285658	0.00470024	1.65312	0.704621	-0.505081
PE(42:6)	1.67121	0.99852	1.41527	1.23232	1.03137	1.43971	0.521474	0.683787	0.229067	1.94874	1.75615	1.26289	1.82516	0.677939	1	1	0.806937	0.406723	0.905443	-0.143304
PE(43:1)	3.87665	3.14886	2.44935	3.72942	3.55172	3.84229	4.07466	3.32825	4.40292	8.22048	7.24494	8.66596	8.5702	0.0154883	1	1	0.0662716	1.37348	1.85206	0.889129
PE(43:5)	4.46341	3.66165	3.59795	4.10714	3.55392	3.96872	2.41559	1.93082	1.84192	4.1541	3.19342	3.29846	3.25253	0.0181594	1	1	0.0728432	1.22781	0.737269	-0.439738
PE(44:1)	4.97839	4.62201	4.23563	5.03854	4.69061	4.15428	5.83691	4.59877	5.16025	10.7309	9.32033	11.3506	11.1271	0.0171908	1	1	0.0709196	1.35992	1.79734	0.845864
PE(44:2)	6.45582	5.57592	5.52781	6.42713	6.26407	6.26144	3.92046	4.20225	3.83742	12.0927	8.99505	12.109	10.1685	0.256693	1	1	0.458779	0.770038	1.29879	0.37717
PE(44:3)	4.62064	3.36366	4.35855	4.85763	4.13084	4.10122	5.23618	4.10529	4.89866	6.25769	4.87194	6.68164	5.34821	0.0184997	1	1	0.0735326	1.25394	1.26046	0.333956
PE(44:4)	5.65093	3.8047	4.82079	4.93989	5.10281	5.13708	4.68507	4.78275	4.05814	3.73208	4.12603	3.78559	4.34922	0.0442844	1	1	0.138134	1.13985	0.858966	-0.219327
PE(44:5)	15.5793	14.5867	13.0616	16.6598	15.2695	14.4958	12.5171	11.13	11.6556	12.7477	10.7387	12.2512	11.1688	0.000470238	0.505506	0.541244	0.00702915	1.67308	0.785976	-0.347442
PE(45:1)	1.18547	1.14772	1.25822	1.18534	1.03997	1.20012	0.591478	1.15495	0.803101	2.41218	2.77308	3.06065	2.85718	0.099373	1	1	0.240291	1.01039	1.66774	0.737894
PE(45:2)	0.97927	1.05112	1.80442	1.69243	1.25724	1.50064	0.27688	1.29489e-05	1.04036	3.01909	2.57259	2.67728	2.18314	0.554348	1	1	0.721781	0.533659	1.21761	0.28405
PE(45:3)	0.657024	0.6723	0.914451	0.54594	0.604297	0.29243	0.406245	0.856888	1.10562	0.764597	1.24267	1.47976	0.578383	0.0967117	1	1	0.236841	0.902158	1.49602	0.581132
PE(45:5)	4.65871	4.49345	3.59317	5.18199	3.69991	4.55727	3.72396	3.86957	3.70061	4.04469	4.20466	4.1242	3.90133	0.151936	1	1	0.316236	0.920094	0.902465	-0.148058
PE(46:3)	5.22812	4.03915	3.85747	5.24522	4.51433	4.35147	7.53903	7.08836	7.78325	4.30558	3.90893	4.67573	4.50675	0.134157	1	1	0.294123	0.84476	1.25279	0.32515
PE(46:4)	10.8147	8.84345	8.08921	10.0645	9.00999	9.31812	15.6554	14.0231	13.8238	8.90204	8.14964	9.36343	8.6019	0.179422	1	1	0.35662	0.790834	1.19883	0.261627
PE(46:5)	31.8497	29.2519	26.0017	36.0744	28.7476	30.0334	37.9229	32.1549	36.1682	32.7258	27.8219	32.7395	29.7887	0.228773	1	1	0.422661	0.70445	1.08025	0.111371
PE(47:3)	0.763941	1.1491	0.349045	0.746768	0.442509	0.857766	1.23578	0.686184	0.957446	0.224201	0.313253	0.600621	0.105644	0.521463	1	1	0.698724	0.610965	0.820144	-0.28605
PE(47:4)	2.71563	2.23236	2.25089	2.59984	2.05387	1.30372	3.05866	2.89457	2.30127	1.60606	1.42117	1.96135	1.966	0.949831	1	1	0.978743	0.399062	0.990883	-0.0132141
PE(47:5)	8.12698	7.2997	6.30025	8.76691	7.36833	8.60395	8.2574	7.17839	8.60816	8.68494	7.19075	7.36795	6.33247	0.870502	1	1	0.935127	0.173131	0.989109	-0.0157988
PE(O-29:0)	1.49011	1.23867	0.760717	1.57632	1.03085	1.18136	1.90517	1.04111	1.43402	0.757994	0.611057	0.674275	0.435179	0.340001	1	1	0.555094	0.688834	0.807771	-0.307981
PE(O-30:0)	0.749838	0.236158	0.422391	0.30616	0.709451	0.556677	1.33665	1.78799	1.62269	0.497101	0.0628508	1.36483e-05	0.428891	0.310253	1	1	0.522843	0.590071	1.64954	0.722063
PE(O-30:1)	0.238325	0.0942354	0.0907876	0.11526	0.386456	0.405128	0.805789	0.789473	0.884602	0.379354	0.366477	0.261394	0.0816461	0.0585328	1	1	0.168008	1.01716	2.2996	1.20139
PE(O-31:0)	5.92006	4.65408	4.3374	5.27246	4.59684	5.60884	4.3352	4.80947	4.59204	3.31711	2.44229	2.74375	2.46349	0.00814233	1	1	0.0427937	1.38362	0.69676	-0.521267
PE(O-31:1)	1.52501	1.63839	1.63201	1.78316	1.88456	1.24243	1.47162	1.06889	1.24743	1.68299	1.22286	1.7609	1.32614	0.123643	1	1	0.27983	0.852318	0.863791	-0.211245
PE(O-32:0)	4.8461	3.29332	3.52157	4.0067	3.34032	4.68303	5.65834	4.36173	4.79854	3.62335	3.18134	4.13826	3.16482	0.685239	1	1	0.81143	0.358699	1.04656	0.0656518
PE(O-32:1)	6.41985	5.68738	5.1748	6.01101	5.74161	5.27386	5.99293	5.19928	5.35772	8.69907	6.97434	7.90491	7.11471	0.08839	1	1	0.22409	0.997571	1.18029	0.23914
PE(O-32:2)	1.15999	0.535094	0.650447	0.564306	0.252824	0.618511	0.357319	0.270917	0.321579	1.40906	0.872608	0.899561	0.869089	0.680276	1	1	0.808047	0.360759	1.13347	0.180742
PE(O-33:0)	33.6359	29.2155	29.079	30.9025	29.4504	30.7501	29.4412	26.6679	28.9303	19.3588	15.5854	18.0422	16.2182	0.00950399	1	1	0.0465493	1.41318	0.722322	-0.469285
PE(O-33:1)	40.4917	32.3523	32.9777	33.8281	32.4526	35.2317	29.2916	25.522	28.2067	30.9175	25.9061	28.6671	26.8077	0.00178122	1	1	0.0151095	1.5738	0.807469	-0.308521
PE(O-33:2)	3.61069	2.89386	2.44583	2.73794	2.32144	2.42377	1.79159	1.79513	1.93201	3.31054	2.30246	3.26184	2.88757	0.419135	1	1	0.626263	0.496534	0.901352	-0.149837
PE(O-34:0)	7.53606	5.84342	5.43541	6.90934	5.65896	6.35805	8.91173	7.70866	8.81425	7.39456	7.16402	8.6268	7.15636	0.00330058	1	1	0.0238929	1.43816	1.26674	0.34112
PE(O-34:1)	82.2117	70.6386	67.3228	76.1216	72.545	72.0764	76.3508	87.2835	87.3427	89.9265	78.888	100.652	92.2368	0.00357171	1	1	0.0244704	1.45067	1.19105	0.252238
PE(O-34:2)	48.3069	40.4856	38.7494	43.1945	40.7356	41.7006	39.0282	40.7025	42.9455	56.3784	50.0029	61.5303	55.1993	0.0779365	1	1	0.20765	1.04955	1.1707	0.22737
PE(O-34:3)	5.53542	4.38501	3.24606	4.09162	3.67708	4.17798	3.61011	4.12272	3.95438	6.60474	5.43404	7.17358	5.84777	0.114381	1	1	0.264895	0.928952	1.25423	0.326803
PE(O-35:0)	12.2485	11.4952	10.0022	10.4211	9.19553	10.5491	6.98898	6.10882	7.31972	6.40575	5.46001	6.43956	5.21443	1.89415e-05	0.0215175	0.0218017	0.0013626	1.8145	0.589259	-0.763025
PE(O-35:1)	212.928	181.984	180.038	186.33	176.886	189.11	164.516	160.455	174.141	155.761	140.155	161.931	139.807	0.00124746	1	1	0.0128023	1.55887	0.833944	-0.261978
PE(O-35:2)	212.051	187.199	192.176	187.102	180.248	191.675	162.631	137.273	156.601	163.339	146.636	168.652	152.62	9.6259e-05	0.106462	0.110794	0.00240857	1.68518	0.810429	-0.303242
PE(O-35:3)	11.984	10.687	10.7282	10.3641	9.76888	10.6644	7.21433	5.96204	7.13692	10.5015	9.35447	11.7458	9.46431	0.0510426	1	1	0.150293	1.05295	0.819527	-0.287136
PE(O-36:1)	1023.57	916.113	848.133	920.667	905.657	933.84	840.28	933.302	919.682	853.724	736.568	901.502	818.431	0.0798034	1	1	0.210191	0.981866	0.927518	-0.108553
PE(O-36:2)	1883.24	1662.2	1587.08	1659.25	1620.49	1679.95	1405.26	1497.96	1519.48	1855.87	1613.69	1996.82	1779.44	0.873114	1	1	0.935197	0.321968	0.991021	-0.013013
PE(O-36:3)	442.186	397.179	388.17	390.241	380.853	400.811	273.99	280.317	297.811	436.878	375.764	448.949	405.632	0.219451	1	1	0.411382	0.72802	0.899974	-0.152044
PE(O-36:4)	58.7837	51.1612	50.1722	50.3355	50.1854	54.5238	44.0474	44.651	48.4171	62.3733	55.9692	65.7049	59.7078	0.615198	1	1	0.770839	0.507014	1.03585	0.0508164
PE(O-36:5)	10.0895	8.46849	7.7653	8.88052	8.82919	8.70238	9.71741	8.65963	9.6616	10.4191	10.2389	11.6841	11.7574	0.015131	1	1	0.0654727	1.32335	1.17251	0.229599
PE(O-36:6)	0.902114	0.871634	0.835663	1.11866	1.33772	1.06854	1.53301	1.52204	1.16709	1.26996	1.58655	1.8905	2.19651	0.00445852	1	1	0.028669	1.45661	1.56016	0.641697
PE(O-37:1)	93.1507	82.1576	74.7461	74.4264	75.2217	81.3536	58.0715	55.8976	61.4822	48.8759	44.9774	49.667	48.2225	2.42711e-05	0.0274992	0.027936	0.00142439	1.77801	0.654264	-0.612055
PE(O-37:2)	226.191	206.968	196.337	189.153	186.077	208.158	118.946	110.929	124.139	148.317	135.652	161.318	137.71	1.01776e-05	0.0116228	0.0117144	0.00117144	1.75554	0.662184	-0.594696
PE(O-37:3)	62.8902	56.3844	54.3531	52.7758	52.8983	56.1505	31.2477	29.1052	32.9542	45.4391	41.3831	49.4597	42.833	0.000660229	0.701823	0.759923	0.00853846	1.57952	0.696089	-0.522657
PE(O-37:4)	16.0726	13.6425	14.9014	13.8642	12.9183	13.2926	11.7233	10.9619	12.3659	11.0272	9.23572	12.1331	10.5228	0.000709823	0.753832	0.817006	0.0088954	1.59837	0.789115	-0.341692
PE(O-37:5)	15.716	12.3662	12.0517	13.4352	13.6286	15.0771	13.0175	10.914	11.9806	9.85328	9.41338	11.6856	10.399	0.00557873	1	1	0.0336184	1.41481	0.804932	-0.313061
PE(O-37:6)	13.4252	11.6255	10.467	11.3262	11.348	11.93	9.67439	8.79869	9.65193	12.8553	11.0129	13.6648	11.9811	0.472431	1	1	0.663943	0.494214	0.949027	-0.0754783
PE(O-38:1)	15.5963	13.529	12.6816	12.8807	12.6282	14.432	8.96989	10.2503	9.35129	9.63646	8.82868	10.8586	9.60544	9.43452e-05	0.10444	0.108591	0.00240857	1.76276	0.707759	-0.49867
PE(O-38:2)	75.6284	65.2367	63.0985	61.2233	63.588	66.714	41.3082	41.895	41.5408	69.4942	61.8162	70.5771	63.3717	0.103386	1	1	0.245281	0.911743	0.845253	-0.242544
PE(O-38:3)	226.811	193.511	181.02	204.429	192.836	201.195	254.301	271.526	271.305	153.297	129.978	158.008	146.687	0.935896	1	1	0.973975	0.390962	0.989522	-0.015197
PE(O-38:4)	489.72	422.987	411.397	453.798	422.569	443.916	602.487	621.193	643.447	322.275	280.109	342.341	311.79	0.93399	1	1	0.973752	0.386649	1.01249	0.0179032
PE(O-38:5)	1056.68	908.643	889.522	986.063	925.266	970.601	1093.3	1172.87	1184.29	832.629	727.537	864.571	798.031	0.971613	1	1	0.988794	0.359078	0.99706	-0.00424849
PE(O-38:6)	1238.43	1056.6	1056.79	1143.11	1066.6	1137.79	1119.69	1144.5	1191	1281.72	1133.95	1333.81	1233.51	0.0598507	1	1	0.170938	1.06855	1.07962	0.110527
PE(O-38:7)	15.6483	10.9675	10.5431	12.1643	12.4596	13.4444	9.65967	9.72544	9.38494	17.5229	13.7625	15.2185	16.4758	0.716076	1	1	0.83506	0.510022	1.0454	0.0640586
PE(O-38:8)	1.22252e-05	1.10822e-05	1.22075e-05	1.10263e-05	1.06725e-05	1.00881e-05	1.13053e-05	0.0751399	1.16265e-05	1.23126e-05	1.41745e-05	1.27277e-05	1.12781e-05	0.355875	1	1	0.568906	0.564691	957.903	9.90374
PE(O-39:2)	6.07536	4.55593	5.59131	4.45147	4.91555	4.06342	2.33684	2.16333	1.73072	4.4893	3.54994	4.39898	3.62653	0.00657676	1	1	0.0374745	1.34436	0.644472	-0.633811
PE(O-39:3)	18.0594	13.2671	13.7449	13.9114	12.7353	14.1799	9.46403	9.15218	9.96777	9.96601	8.84691	11.0233	8.70397	0.000977962	1	1	0.0106192	1.68957	0.669806	-0.578185
PE(O-39:4)	39.1145	31.5462	34.9515	34.3839	32.3371	35.2192	33.6826	30.1683	32.4337	18.8163	16.9302	19.9339	19.4732	0.00932603	1	1	0.0458949	1.39497	0.707999	-0.49818
PE(O-39:5)	89.6418	73.5066	77.7618	77.5608	75.6215	77.3731	65.6442	63.39	67.333	50.3475	45.3748	55.5826	49.6269	0.000262394	0.285485	0.302015	0.00471899	1.65443	0.722305	-0.469319
PE(O-39:6)	113.876	93.3912	104.285	106.254	99.3113	105.73	76.6496	72.1082	77.018	93.5805	82.7397	92.6082	85.5532	0.000417145	0.450934	0.480134	0.00676245	1.58539	0.798531	-0.32458
PE(O-39:7)	7.48848	8.04344	7.50143	6.59747	7.12299	7.27839	3.64499	3.43789	4.209	7.8634	6.05409	8.15692	7.41932	0.10203	1	1	0.242637	0.925643	0.793944	-0.332891
PE(O-40:3)	1.39086	1.6757	2.50607	1.46876	2.35479	1.00182	1.61832	2.0839	1.35526	1.84856	2.13753	2.78637	1.7906	0.487565	1	1	0.674819	0.429608	1.12279	0.167087
PE(O-40:4)	8.13872	5.82462	5.98638	6.6008	5.36329	6.58117	6.10976	5.36623	5.28805	5.80111	5.11343	5.31085	4.60926	0.0467731	1	1	0.1428	1.2016	0.837186	-0.25638
PE(O-40:5)	17.6651	14.9916	14.6206	16.9858	14.2449	15.3158	13.3976	14.3058	15.3731	13.3236	11.958	13.173	12.5943	0.0112435	1	1	0.0515588	1.3629	0.859898	-0.217762
PE(O-40:6)	26.442	22.232	21.4521	24.2207	21.7031	22.7713	16.1291	17.1697	17.4183	23.0745	20.2618	23.6656	21.5109	0.0399546	1	1	0.129909	1.08721	0.859667	-0.218151
PE(O-40:7)	21.9918	16.0542	15.6602	16.8485	17.9852	17.9574	9.84573	9.48126	8.97203	24.0381	20.5087	23.2536	23.4165	0.82149	1	1	0.908727	0.441166	0.961924	-0.056005
PE(O-40:8)	1.25701	1.23733	1.54778	1.00942	1.23301	1.41118	0.416685	0.42341	0.495785	2.77504	1.55257	2.35589	2.00198	0.709596	1	1	0.831716	0.460739	1.11617	0.158554
PG(35:2)	4.26462	3.71791	3.88313	3.7242	3.54318	3.91649	2.49562	2.70977	2.89137	3.59706	3.61767	3.82563	3.20373	0.0152451	1	1	0.0657193	1.24613	0.830789	-0.267446
PG(36:2)	45.6384	36.1156	37.5697	39.0027	39.8209	40.3095	25.9995	30.6244	32.265	42.4783	36.9994	46.0331	44.2364	0.402987	1	1	0.614355	0.607137	0.929678	-0.105197
PG(36:3)	7.43791	5.25044	5.50407	5.61806	6.03143	6.58399	3.57297	4.33235	4.27001	5.1494	4.38642	5.5203	5.32411	0.00753575	1	1	0.0409134	1.37032	0.766069	-0.384453
PG(36:5)	1.5555	1.02171	0.627935	0.725507	1.15236	0.960436	0.744191	1.01179	0.900797	1.17835	1.18442	1.05401	0.901067	0.943537	1	1	0.977657	0.168336	0.989212	-0.0156482
PG(37:1)	1.88478	2.01836	1.80599	1.83773	1.88445	2.02926	1.25866	0.872684	0.800365	1.59475	1.12547	1.07778	0.77634	0.000140563	0.154339	0.161788	0.00299608	1.73105	0.561381	-0.832947
PG(38:3)	0.733395	0.74201	0.900793	0.870838	0.567618	0.621627	0.570132	0.692554	0.703395	0.4019	0.450798	0.677852	0.439425	0.0346356	1	1	0.117252	1.22101	0.760493	-0.394993
PG(38:5)	8.81051	5.30306	5.68779	7.00946	6.57631	6.4637	6.26181	7.33175	7.54401	7.27719	5.16637	7.31142	6.78773	0.782376	1	1	0.884593	0.197013	1.02554	0.0363903
PG(38:7)	7.27544	6.4542	6.77247	7.2772	7.58849	7.02815	5.43302	6.35817	6.77365	5.12042	4.12385	4.72336	5.45717	0.00226181	1	1	0.0179541	1.49648	0.768058	-0.380713
PG(40:6)	0.387618	0.426111	0.415482	0.838676	0.486482	0.407196	0.398732	0.240524	0.361007	0.550509	0.387339	0.342994	0.585233	0.342089	1	1	0.556153	0.582201	0.829582	-0.269543
PG(40:7)	2.80478	2.19414	2.19404	2.70259	2.00666	2.46873	2.37365	2.58347	2.62392	2.83705	2.53749	2.98548	2.86747	0.0896139	1	1	0.225206	1.00688	1.12182	0.165839
PG(40:8)	3.48936	1.64099	2.26056	2.74237	2.56923	3.22471	2.57245	3.28901	3.55679	3.47423	2.83003	3.66798	3.39501	0.0903955	1	1	0.225206	1.04961	1.22623	0.294228
PI(17:0)	0.56267	0.068875	0.561421	0.544097	0.31267	0.420834	0.348822	0.248841	0.211518	0.321455	0.345679	0.307666	0.330469	0.232708	1	1	0.427187	0.761697	0.73359	-0.446953
PI(32:1)	1.0979	0.894173	0.8199	0.856144	0.902636	0.820644	0.821244	0.923516	1.16822	1.27405	0.986947	1.00244	1.28374	0.0629211	1	1	0.174933	1.10286	1.18604	0.246151
PI(33:2)	0.648695	0.374242	0.389764	1.20932	0.993724	0.733194	0.378971	0.301865	0.320149	0.480757	0.212694	0.540327	0.546129	0.0607685	1	1	0.171433	1.13153	0.548092	-0.86751
PI(34:1)	12.4539	10.7163	10.6067	12.4991	11.9165	12.523	10.5372	12.1939	13.8352	16.2768	13.25	15.641	14.7037	0.0428392	1	1	0.136111	1.17398	1.16892	0.225179
PI(34:2)	6.86634	5.59053	5.91235	6.83321	6.87069	6.50423	5.4767	5.41278	5.98229	8.60895	7.01345	8.02133	6.94969	0.516409	1	1	0.694069	0.565174	1.05462	0.0767237
PI(34:3)	0.84447	0.482909	1.03708	0.955775	0.458281	0.875175	1.09719	0.878493	1.08642	0.80278	0.829052	0.79659	0.860736	0.274852	1	1	0.481517	0.675981	1.16981	0.226278
PI(35:5)	2.68228	1.90325	2.0335	2.71402	2.50733	2.70729	2.1115	2.1293	2.56384	1.7505	1.64492	1.89631	1.91356	0.0482437	1	1	0.144705	1.09489	0.82546	-0.27673
PI(36:1)	32.8501	28.4224	28.4942	33.0135	32.8166	32.3209	26.8628	27.25	27.0085	33.6112	26.1482	31.4489	28.3752	0.0837711	1	1	0.215706	0.946903	0.915468	-0.127418
PI(36:2)	70.6255	59.577	62.2017	69.6572	68.2935	70.3635	52.3751	52.2994	55.2064	85.6182	65.9375	80.3604	73.0076	0.946187	1	1	0.978492	0.411771	0.994224	-0.00835733
PI(36:3)	25.857	22.7197	25.398	27.3674	25.9412	27.5986	19.6109	17.8832	19.8093	29.4504	22.9772	27.3014	26.1603	0.205887	1	1	0.393647	0.764392	0.903136	-0.146984
PI(36:4)	13.3852	11.2545	11.239	12.4253	11.8011	13.2654	13.498	11.8891	13.3412	12.9461	10.5473	12.8088	12.493	0.625297	1	1	0.774849	0.296267	1.02248	0.0320787
PI(36:5)	51.2917	40.4629	43.3555	50.0075	44.7449	48.263	71.6692	65.0281	70.8061	68.8059	54.0133	70.0215	60.7954	5.57417e-05	0.0624864	0.0641587	0.00205449	1.70136	1.42117	0.507075
PI(36:6)	2.32546	1.86792	2.05143	2.52986	2.27191	1.98883	2.0682	2.08678	2.07502	3.07874	2.23049	2.62702	2.86883	0.196355	1	1	0.38241	0.844903	1.12014	0.163681
PI(37:5)	45.7267	38.6878	39.856	42.1742	41.5731	46.0692	30.5269	24.4112	28.2076	31.4585	25.2259	31.3906	26.0631	4.66197e-06	0.00534261	0.00536592	0.000775403	1.79022	0.665522	-0.587442
PI(38:2)	3.10739	2.44085	2.83391	2.72201	3.04836	2.67712	1.76713	1.28861	1.4061	2.54063	2.2408	3.2058	2.27457	0.0341531	1	1	0.116303	1.13274	0.749883	-0.415263
PI(38:3)	8.42869	6.87376	6.98049	8.20161	8.07587	7.8325	9.98502	7.95426	8.89912	5.18683	4.72192	5.57486	4.70954	0.279929	1	1	0.48744	0.718017	0.868942	-0.202668
PI(38:4)	51.1183	40.951	44.1689	47.6109	46.4849	50.0902	47.8984	39.9897	47.6105	36.7648	29.4723	34.9283	32.6173	0.0251294	1	1	0.0928354	1.203	0.823084	-0.280889
PI(38:5)	658.022	531.646	584.559	643.445	598.31	652.726	658.117	551.485	622.644	641.53	508.499	633.946	561.633	0.627109	1	1	0.775584	0.282646	0.976098	-0.0349026
PI(38:6)	270.836	207.127	223.082	250.409	236.817	245.862	256.174	231.269	250.08	277.909	217.903	285.942	251.86	0.297691	1	1	0.509128	0.646548	1.05856	0.0821055
PI(39:4)	2.86803	2.62452	2.63374	2.80073	2.1267	2.43057	2.73073	1.47333	2.19851	1.37085	0.96437	1.15777	0.783019	0.00620238	1	1	0.03661	1.45571	0.59112	-0.758477
PI(39:5)	17.0288	14.5242	15.7351	15.6706	16.1484	18.2816	11.5621	7.99004	10.2852	10.352	8.29509	9.49786	8.65444	1.78692e-06	0.00205317	0.00205675	0.000685582	1.81411	0.586486	-0.769831
PI(39:6)	66.3199	57.4263	63.2683	64.0944	61.2456	68.6958	59.3202	41.0916	51.3461	49.3247	39.0556	50.0696	39.5709	0.000643028	0.684825	0.740125	0.00848661	1.59686	0.741812	-0.430875
PI(40:5)	3.71127	2.99319	3.25896	3.79496	3.03152	3.62377	2.88411	2.23562	2.95328	4.29561	3.12977	3.24876	3.09079	0.326197	1	1	0.539443	0.571563	0.916946	-0.125092
PI(40:6)	1.72402	1.65201	1.59818	2.24473	1.57716	1.67151	1.26426	1.20174	1.50838	2.20512	1.96393	2.45291	2.1024	0.749677	1	1	0.861156	0.374137	1.03984	0.0563603
PI(40:7)	0.895487	0.354259	0.711011	0.772195	0.315514	0.506454	0.85027	0.627028	0.635057	0.665168	0.390696	0.435771	0.439685	0.900116	1	1	0.953112	0.294241	0.974989	-0.0365421
PI(40:8)	2.80614	2.35308	2.23919	3.44899	2.34514	2.79108	4.30289	3.56641	3.72991	2.08278	1.71853	2.23835	1.65028	0.843123	1	1	0.919603	0.430364	1.03441	0.0488018
PI(41:5)	0.340229	0.332327	0.429371	0.654302	0.359146	0.309934	0.261724	1.16986e-05	0.248457	0.703787	0.369251	0.636873	0.339262	0.721445	1	1	0.837925	0.267215	0.90452	-0.144775
PI(42:5)	1.67634	0.625193	0.323764	0.580132	0.342669	0.574436	0.0385692	0.0729155	0.176397	0.506767	0.341554	0.552796	0.362746	0.118515	1	1	0.272133	0.956793	0.426591	-1.22907
PS(24:0)	6.34006	2.9992	5.52475	3.57689	4.56044	4.06178	3.512	3.08054	2.87625	2.36654	3.46554	2.69067	2.96511	0.029296	1	1	0.103435	1.30319	0.663739	-0.591312
PS(26:0)	110.937	79.924	81.359	80.052	83.8711	89.3967	66.6461	78.1393	78.4987	90.684	77.5819	101.406	87.5177	0.487191	1	1	0.674819	0.465507	0.946739	-0.0789608
PS(30:0)	8.08916	6.59038	4.57358	4.78551	5.82216	5.90715	5.21017	5.64217	4.83837	8.09148	5.22211	8.18529	8.01747	0.540746	1	1	0.711313	0.485963	1.08334	0.115488
PS(32:1)	8.22542	8.18392	5.75454	7.19882	7.21807	7.63263	8.072	8.49191	8.84519	11.9439	10.2968	13.3457	13.6133	0.00865605	1	1	0.0442805	1.41534	1.4464	0.53247
PS(33:1)	26.1744	24.4671	24.6895	27.6828	31.8885	24.6596	24.1811	22.7297	23.6536	41.3884	36.5889	37.8931	33.7762	0.163114	1	1	0.335258	0.895577	1.18294	0.242378
PS(33:2)	2.26206	1.22797	1.3026	2.65821	2.34244	0.797199	0.432845	0.712298	1.63736	1.94788	2.52101	2.64709	0.293978	0.53397	1	1	0.705625	0.358835	0.824928	-0.277661
PS(34:1)	97.8577	83.5554	86.321	96.7115	94.8009	85.6997	90.7302	87.5054	85.8518	110.351	95.8314	115.209	103.63	0.164101	1	1	0.336085	0.861	1.0839	0.116226
PS(34:2)	19.547	19.8804	16.9428	22.5533	19.986	20.527	21.744	20.2155	23.8419	31.1788	26.2378	27.1696	30.0387	0.00821049	1	1	0.0429558	1.4192	1.29484	0.372773
PS(34:3)	9.15426	5.21693	6.65335	7.03023	6.41054	8.03847	9.49216	5.45325	8.34608	14.1888	11.0189	12.4689	9.3027	0.0380693	1	1	0.124837	1.15069	1.4171	0.502942
PS(34:4)	3.60335	2.5036	2.49184	2.75003	1.98776	1.64009	2.59631	3.40889	2.47894	6.0399	3.22844	2.94185	3.1605	0.119406	1	1	0.273232	0.859485	1.36526	0.449172
PS(34:5)	1.11548	0.872953	1.85657	3.03607	2.65404	0.86168	4.55487	4.91927	4.8461	2.9932	2.50373	3.45558	2.59741	0.0046976	1	1	0.0293902	1.38905	2.13281	1.09276
PS(35:3)	23.2573	21.0475	20.6691	23.3218	22.1764	21.3765	14.8169	13.5338	16.8696	17.8936	17.9153	19.9756	17.2688	0.000344128	0.373379	0.396091	0.00591181	1.61461	0.768894	-0.379144
PS(35:4)	6.30181	8.30406	7.98959	5.4328	6.85113	8.12941	6.30222	3.33024	5.00672	5.12066	3.17677	3.72282	4.94095	0.00176801	1	1	0.0151095	1.50564	0.629779	-0.667082
PS(35:5)	7.42466	6.06121	5.64355	7.8483	6.87004	5.93097	7.60161	4.74586	6.70573	4.1614	3.44748	4.00742	3.71647	0.0363855	1	1	0.119999	1.15287	0.740941	-0.432569
PS(36:1)	415.164	361.785	370.083	394.857	392.027	377.576	340.717	316.254	336.211	380.898	355.194	405.979	364.564	0.0680933	1	1	0.186608	0.991565	0.926977	-0.109395
PS(36:2)	189.248	164.562	176.766	188.899	182.381	183.267	162.533	141.616	151.133	181.547	171.561	180.486	164.625	0.0374913	1	1	0.123293	1.09893	0.911156	-0.134231
PS(36:3)	125.641	103.851	108.215	117.066	113.509	116.132	135.171	117.377	120.011	125.288	118.832	135.67	124.213	0.0227645	1	1	0.0864752	1.21456	1.09778	0.134595
PS(36:4)	72.9941	61.4458	68.2792	78.7445	70.0318	68.2148	100.292	90.1191	91.0086	77.72	67.7406	79.305	76.1807	0.021443	1	1	0.0823006	1.19356	1.18932	0.250139
PS(36:5)	210.973	163.3	177.313	217.217	195.033	192.649	313.142	287.55	272.403	240.715	224.748	259.157	247.137	0.000437006	0.47153	0.502994	0.00689033	1.5833	1.36734	0.451367
PS(37:3)	113.115	106.64	106.427	115.327	110.089	109.299	119.617	106.347	109.75	80.3607	84.7927	95.6629	85.0771	0.0650538	1	1	0.179561	1.10147	0.884004	-0.177876
PS(37:4)	150.838	130.206	139.728	141.414	137.419	142.365	165.205	146.743	159.037	91.0007	85.1661	93.0547	86.8932	0.165572	1	1	0.337299	0.882137	0.842003	-0.248102
PS(37:5)	392.504	341.687	367.471	397.506	385.635	383.541	329.801	269.377	276.537	225.744	205.458	237.46	215.092	8.23041e-05	0.0915221	0.094732	0.00233096	1.73844	0.664854	-0.588891
PS(37:6)	16.4477	22.4763	18.5409	23.2404	21.1008	14.9361	14.4484	11.9964	18.0998	13.8875	13.9884	14.5444	12.0494	0.00972055	1	1	0.0472082	1.41533	0.726981	-0.460011
PS(38:3)	434.884	354.607	376.254	414.839	412.803	391.008	596.585	515.025	538.724	332.054	311.972	357.593	310.049	0.606705	1	1	0.765023	0.440498	1.06478	0.0905565
PS(38:4)	708.613	601.438	632.705	711.934	688.746	683.44	986.84	859.065	914.977	520.256	490.125	571.002	502.26	0.811743	1	1	0.902721	0.379259	1.03118	0.0443018
PS(38:5)	1752.98	1440.27	1545.14	1757.17	1643.68	1667.47	2317	1966.68	2053.53	1609.56	1482.79	1684.23	1542.74	0.209661	1	1	0.397562	0.726019	1.10623	0.145649
PS(38:6)	139.477	122.923	121.554	142.992	133.892	133.251	134.75	130.125	128.921	140.906	129.458	151.142	142.39	0.366393	1	1	0.578488	0.607157	1.03374	0.0478702
PS(38:7)	7.79915	10.3713	8.45339	9.99848	7.02474	7.82822	8.46138	5.07238	8.92427	7.97423	9.06129	9.79421	7.76491	0.598304	1	1	0.760937	0.318239	0.950014	-0.0739788
PS(39:7)	6.07349	4.16012	6.03185	4.27442	6.49521	5.88966	4.36861	2.35182	5.16469	5.1284	6.04285	6.84328	8.68445	0.977722	1	1	0.989479	0.573908	1.00447	0.00644152
PS(40:6)	27.1918	24.5182	26.7229	27.4646	23.5163	25.6499	20.5203	17.9593	20.9225	25.176	24.2507	27.9068	21.5785	0.0497066	1	1	0.147829	1.04281	0.87511	-0.192463
PS(40:7)	7.05844	3.87335	6.90283	5.81262	7.91242	6.04193	8.20184	5.58525	6.6955	7.68913	5.32523	7.91695	4.03293	0.788573	1	1	0.888109	0.157387	1.03598	0.0509935
PS(40:8)	7.51164	6.893	7.69164	6.56096	6.57516	7.72925	7.13958	8.36587	8.05172	5.37935	4.73093	5.01653	2.40473	0.164698	1	1	0.336112	0.92035	0.819775	-0.2867
PS(42:1)	6.84716	5.28027	8.33244	6.42041	6.77918	4.28151	3.87675	2.03044	3.69264	6.14181	6.21005	6.77346	5.6428	0.132319	1	1	0.291192	0.849935	0.776423	-0.365085
PS(42:2)	13.159	10.189	13.0032	11.2156	12.9854	16.8185	4.03571	3.65629	5.07926	13.4472	12.5699	12.3837	12.8041	0.0887351	1	1	0.224471	0.968465	0.708753	-0.496645
PS(42:3)	110.871	83.2784	98.9548	100.551	96.07	101.316	85.9127	71.3251	77.8077	76.3045	74.5313	73.4878	73.8399	0.000794476	0.838172	0.914441	0.00942723	1.66692	0.773274	-0.370949
PS(42:4)	213.378	179.852	191.847	193.345	188.952	204.787	189.07	155.196	172.548	150.527	148.871	161.632	150.273	0.000772053	0.816832	0.888633	0.00938193	1.56902	0.824935	-0.277648
PS(42:5)	610.798	517.225	563.921	546.056	542.939	590.593	477.266	391.765	419.419	473.035	481.103	494.534	459.111	0.000251694	0.274598	0.289699	0.00470024	1.62181	0.812577	-0.299424
PS(42:6)	5.90684	3.78854	5.05813	4.19954	3.93233	4.63779	1.07997	1.06998e-05	3.10226	4.21452	1.09177	2.50999	3.72048	0.00674304	1	1	0.0377886	1.35761	0.48953	-1.03053
PS(43:3)	6.65685	5.49534	6.30758	7.18725	4.3461	5.74728	7.23051	6.87599	5.68227	3.69368	5.22731	4.73135	6.07082	0.622993	1	1	0.774849	0.476336	0.947594	-0.0776596
PS(43:4)	21.6824	15.1277	15.1847	15.8679	17.9108	16.423	16.9428	16.7802	17.3763	16.2355	14.4336	17.5793	15.6819	0.603289	1	1	0.764742	0.328499	0.964776	-0.0517342
PS(43:5)	64.8041	48.605	53.4384	50.4583	55.3358	55.4861	58.654	58.2417	53.1992	47.7932	46.3421	54.6588	47.5574	0.456719	1	1	0.655195	0.498918	0.95724	-0.0630478
PS(43:6)	104.39	80.0807	89.2056	81.5007	83.5438	88.2732	157.826	140.213	151.151	55.4583	55.8422	63.5015	55.5996	0.643964	1	1	0.78526	0.439033	1.10534	0.144491
PS(43:7)	376.075	287.165	292.412	300.235	289.115	328.127	514.466	475.944	500.494	179.6	194.353	218.984	201.463	0.825337	1	1	0.909089	0.391822	1.04575	0.0645427
PS(44:3)	13.6787	9.27624	9.49079	10.4359	8.70185	11.0367	7.0071	5.96755	7.2712	11.5623	9.95578	11.0055	9.93151	0.206824	1	1	0.394783	0.734383	0.858248	-0.220534
PS(44:4)	20.68	17.4725	17.6368	19.1778	15.5264	16.2685	13.52	10.9456	12.9197	24.0539	21.8918	23.1656	23.6986	0.739676	1	1	0.855427	0.430463	1.04528	0.0638859
PS(44:5)	66.8066	49.3583	50.6342	53.6541	53.4475	50.9177	36.8023	33.656	35.3171	65.7648	63.3009	67.4942	67.1379	0.846099	1	1	0.919603	0.420764	0.97498	-0.0365562
PS(45:4)	4.97825	3.13918	3.3325	3.36728	2.72196	3.56535	2.47458	1.73261	2.34891	5.53953	4.60077	3.70283	4.12053	0.981293	1	1	0.991098	0.312351	0.99585	-0.0059992
PS(45:5)	10.1723	8.55262	9.73041	8.57881	8.80004	9.6322	5.4667	6.56827	5.14217	12.6045	12.2119	13.6747	13.4675	0.689982	1	1	0.816207	0.486309	1.06838	0.095426
PS(46:3)	5.08079	2.90735	4.10283	3.60692	4.63963	5.11879	3.65053	4.71688	4.42947	7.13493	5.09607	7.76014	5.98891	0.0811078	1	1	0.212148	1.04371	1.30566	0.384783
PS(46:4)	12.7059	7.2695	10.4499	10.0296	7.95541	8.29671	8.90557	8.10744	9.81752	15.7407	16.5142	15.8498	15.2141	0.0637485	1	1	0.176806	1.07781	1.36263	0.446398
PS(46:5)	57.4164	42.7317	45.5431	45.6979	46.9008	47.8027	35.4338	38.1009	37.7639	69.6814	64.8581	73.3292	62.1047	0.338506	1	1	0.553438	0.683065	1.1423	0.191946
PS(47:4)	2.79291	1.31864	0.981482	0.871047	1.18535	1.23601	1.3344	0.833921	0.655773	2.79244	1.7286	3.83878	2.84673	0.280524	1	1	0.487739	0.703579	1.43418	0.520229
PS(47:5)	9.05449	8.88526	8.58764	8.6207	8.23146	11.2962	6.49415	5.85785	4.89705	14.8631	12.8975	15.1533	11.7636	0.522781	1	1	0.698862	0.505274	1.12758	0.173227
PS(48:5)	3.79812	4.37641	3.74306	5.24056	2.42437	4.56742	3.32091	2.96248	3.1409	5.62631	4.22833	5.87272	4.17876	0.785289	1	1	0.88529	0.176702	1.04101	0.0579851
S1P(17:1)	258.244	240.728	256.873	264.743	1.27016e-05	239.47	212.062	246.85	198.093	236.255	288.798	293.324	232.083	0.473203	1	1	0.663943	0.491923	1.16149	0.215973
S1P(18:0)	0.908605	1.55148	1.14965	1.26224	1.17716e-05	1.04228	1.4441	1.60064	1.3158	0.752996	1.62041	1.42594	1.08992	0.210092	1	1	0.397724	0.824376	1.34056	0.422834
S1P(18:1)	0.984094	0.96587	1.02751	0.570606	1.25951e-05	0.258801	4.78753	4.06236	2.97422	0.919768	1.26209	1.4587	0.413764	0.0429265	1	1	0.136111	1.13405	3.57511	1.83799
SM(d28:1)	7.16094	7.1988	7.65054	8.4367	1.17766e-05	8.20478	6.43718	6.94901	6.5359	8.30355	10.2076	9.88235	7.39836	0.324608	1	1	0.537588	0.615223	1.23552	0.305113
SM(d29:1)	2.98458	3.35996	3.44789	3.29849	1.32693e-05	3.1412	2.71983	3.46139	2.94055	2.99699	4.1322	3.99552	3.37034	0.291766	1	1	0.502728	0.674809	1.24709	0.31857
SM(d30:0)	3.49928	3.4826	3.50059	3.89247	1.27445e-05	3.01097	2.34294	3.10209	2.60923	3.72569	4.67076	4.44232	3.18456	0.447314	1	1	0.649916	0.474199	1.18705	0.247379
SM(d31:1)	2.2688	1.52793	1.74611	2.09244	1.30521e-05	1.66469	1.72102	2.09255	2.28549	1.24189	2.00397	2.51597	1.02895	0.473586	1	1	0.663943	0.53069	1.18801	0.248543
SM(d32:0)	1.37309e-05	1.40542e-05	1.08132e-05	1.21666e-05	1.4386e-05	1.39935e-05	0.0332986	0.0955215	0.108198	0.0675384	0.0316975	1.30685e-05	0.0296329	0.0125216	1	1	0.0565192	1.33711	3962.74	11.9523
SM(d32:1)	5.50666	5.06421	5.72592	5.85249	1.36953e-05	5.0041	6.25975	6.98175	5.81718	6.04595	7.0991	6.76104	5.73192	0.0992595	1	1	0.240291	1.04761	1.41093	0.496643
SM(d33:0)	0.716585	0.959073	0.660927	0.574761	1.34578e-05	0.480339	1.25556	1.39498	1.09857	0.912229	1.03233	0.681766	0.726192	0.0215536	1	1	0.0824192	1.25849	1.79471	0.84375
SM(d33:1)	73.7254	82.6187	76.6312	75.7308	1.05533e-05	68.4021	132.887	130.374	120.456	128.827	127.069	125.203	107.708	0.00386438	1	1	0.0253251	1.60191	1.98319	0.987825
SM(d34:0)	0.483128	0.838155	0.437092	0.564978	1.19558e-05	0.5015	0.415206	0.366576	0.520523	0.343818	0.342991	0.375222	0.266693	0.440515	1	1	0.64426	0.663997	0.798328	-0.324947
SM(d34:1)	34.4501	38.7359	36.3656	40.362	1.04084e-05	35.8928	29.7003	30.0716	27.8544	29.9038	31.8062	29.0812	24.842	0.771488	1	1	0.87486	0.417654	0.937656	-0.09287
SM(d34:2)	1.20142	0.921349	1.42835	1.19652	1.28002e-05	0.758477	0.654411	0.910975	0.518577	1.28819	1.35496	0.646278	0.722151	0.850812	1	1	0.922983	0.23143	0.948896	-0.0756783
SM(d35:0)	0.788848	0.940347	0.768155	0.747081	1.22808e-05	0.75121	1.03789	0.909043	1.1412	0.755115	0.71258	0.509734	0.515548	0.445868	1	1	0.649613	0.602777	1.19725	0.259727
SM(d35:1)	39.4295	42.5537	38.6772	40.1558	1.24266e-05	34.9528	70.0322	65.7586	64.103	42.3113	41.8491	39.6181	35.5458	0.0543441	1	1	0.157955	1.10213	1.57278	0.653315
SM(d35:2)	0.501289	0.732649	0.47203	0.486874	1.15601e-05	0.566926	0.894703	0.850063	0.867168	0.71162	0.47874	0.404599	0.393318	0.163428	1	1	0.335304	0.868172	1.42875	0.514755
SM(d35:3)	1.22334e-05	1.2712e-05	1.09582e-05	1.33114e-05	1.05235e-05	1.16506e-05	1.16458e-05	1.37987e-05	0.0258165	1.2879e-05	0.0273153	1.06315e-05	1.08919e-05	0.172508	1	1	0.34548	0.76275	638.653	9.31889
SM(d36:0)	0.259682	0.293607	0.201532	0.214129	1.08569e-05	0.107364	0.310336	0.335367	0.214125	0.293218	0.153103	0.124296	0.146186	0.425906	1	1	0.631724	0.627878	1.25557	0.32834
SM(d36:1)	5.69555	6.36033	6.58994	6.38446	1.08787e-05	5.85979	6.19936	5.9485	5.95332	4.27818	4.3163	4.25083	3.43001	0.838333	1	1	0.916355	0.503276	0.953885	-0.0681128
SM(d36:2)	0.249221	0.280421	0.333529	0.292978	1.20659e-05	0.394853	0.203501	0.420223	0.217327	0.460441	0.337	0.317509	0.217803	0.462795	1	1	0.658679	0.47065	1.20132	0.264618
SM(d37:0)	2.38744	2.62996	2.3907	2.47324	1.4521e-05	2.33038	4.24808	3.45728	3.66631	3.03059	2.82955	2.33058	2.1396	0.0603795	1	1	0.171317	1.09454	1.52326	0.607167
SM(d37:1)	32.6584	36.4863	32.3638	34.059	1.43095e-05	29.6519	51.8576	49.3954	47.9473	36.7888	38.8273	36.1517	30.8121	0.057245	1	1	0.164723	1.13691	1.51373	0.598107
SM(d37:2)	0.105232	0.144609	0.0385474	1.45774e-05	1.44399e-05	1.09111e-05	0.232508	0.201909	0.14843	0.134397	0.113687	0.107728	0.0992192	0.0110218	1	1	0.0513607	1.33758	3.08433	1.62496
SM(d38:0)	6.63807	7.29799	6.2285	6.8033	1.1787e-05	6.41701	11.876	13.0926	11.0916	9.16337	8.78932	8.30508	7.23008	0.0108369	1	1	0.0509766	1.35612	1.78562	0.836424
SM(d38:1)	117.518	129.724	118.329	123.896	1.01375e-05	115.248	190.257	199.023	176.173	159.425	164.053	153.417	131.721	0.0196014	1	1	0.0767389	1.34551	1.66416	0.734796
SM(d38:2)	0.350714	0.30792	0.279738	0.283837	1.16064e-05	0.31232	0.601817	0.743154	0.379554	0.340752	0.31596	0.36185	0.450794	0.0284793	1	1	0.101503	1.16453	1.78399	0.835111
SM(d39:0)	53.3084	61.6882	58.7803	58.5462	1.39334e-05	56.0708	64.5782	63.1914	61.3497	47.027	44.6694	40.6254	38.4281	0.761181	1	1	0.870029	0.488343	1.06958	0.0970394
SM(d39:1)	1119.35	1226.89	1133.49	1183.32	1.09444e-05	1089.44	1177.9	1169.2	1113.74	1122.69	1153.12	1089.37	940.029	0.473421	1	1	0.663943	0.56409	1.15717	0.210603
SM(d39:2)	2.80063	2.94036	2.7125	3.14493	1.06224e-05	2.77603	3.50858	3.80997	3.1563	2.77949	2.58238	2.42994	1.92144	0.396084	1	1	0.609482	0.677966	1.20381	0.267605
SM(d39:3)	1.29186e-05	1.4018e-05	0.0216108	1.145e-05	1.20333e-05	1.442e-05	1.03151e-05	0.0614978	1.28382e-05	1.3235e-05	1.30923e-05	1.21708e-05	0.0236895	0.397412	1	1	0.609523	0.480991	3.37108	1.75321
SM(d40:0)	4.61165	4.86288	4.78739	4.77395	1.3709e-05	4.95324	5.24449	5.17794	4.84511	4.82525	4.42851	4.17389	3.95454	0.451338	1	1	0.650307	0.5829	1.16659	0.222298
SM(d40:1)	92.5759	101.251	94.6737	97.7696	1.46577e-05	90.8578	80.9985	80.9869	78.8713	93.8329	97.8429	92.4448	80.3826	0.685236	1	1	0.81143	0.35399	1.08751	0.121024
SM(d40:2)	0.438152	0.403139	0.375754	0.249294	1.38895e-05	0.43611	0.855833	0.756657	0.642521	0.889401	0.691044	0.496931	0.398695	0.00364645	1	1	0.0246441	1.42303	2.13156	1.09191
SM(d40:3)	0.0289344	1.03615e-05	1.21985e-05	1.01781e-05	1.2415e-05	0.0553048	0.0799982	0.103382	0.0718237	0.227761	0.122958	0.103146	0.0972402	0.00146806	1	1	0.0137377	1.54847	8.19989	3.0356
SM(d41:0)	29.0488	32.2321	32.1464	31.5635	1.28477e-05	29.9047	28.5422	26.9977	26.9291	25.6927	25.9201	21.679	21.6526	0.932217	1	1	0.972785	0.391658	0.98175	-0.0265724
SM(d41:1)	251.259	281.59	257.58	263.671	1.1102e-05	241.942	253.626	244.702	238.847	182.842	188.77	174.522	156.04	0.828614	1	1	0.910188	0.495047	0.951919	-0.0710889
SM(d41:2)	0.594982	0.811337	0.691483	0.33752	1.32718e-05	0.68256	0.839532	0.819799	0.856953	0.702733	0.560101	0.577323	0.554382	0.215325	1	1	0.405628	0.808384	1.35004	0.433
SM(d42:0)	2.84162	3.26355	3.21529	3.1223	1.21588e-05	3.24667	3.77889	3.45087	3.18751	3.68545	3.50712	3.03273	3.13028	0.20166	1	1	0.388795	0.844051	1.29875	0.377127
SM(d42:1)	28.6847	34.3796	29.9397	30.4765	1.05448e-05	29.1842	35.8298	34.0685	32.9988	26.537	26.2718	25.2583	22.7133	0.530002	1	1	0.703613	0.574845	1.14356	0.193529
SM(d43:0)	3.42373	3.68337	3.56309	3.59868	1.44033e-05	3.50718	4.80592	4.46212	4.39357	3.74993	3.767	3.25119	3.24032	0.167331	1	1	0.339082	0.903091	1.33422	0.415997
SM(d43:1)	24.965	30.9006	26.1938	25.1327	1.1743e-05	24.0849	42.7847	41.1479	39.9094	26.1397	24.5837	22.9476	19.6039	0.147274	1	1	0.310463	0.912057	1.41761	0.503464
SM(d43:2)	0.191117	0.283324	0.147651	0.242336	1.1135e-05	0.181414	0.414116	0.281315	0.354767	0.247203	0.202672	0.171639	0.146884	0.145256	1	1	0.308468	0.893084	1.49046	0.575754
SM(d44:0)	0.437193	0.49761	0.453349	0.505254	1.34116e-05	0.534453	0.380769	0.460669	0.47508	0.466594	0.429933	0.367144	0.366612	0.85328	1	1	0.923918	0.315711	1.04035	0.0570643
SM(d44:1)	4.1881	4.71447	3.90314	4.29204	1.22582e-05	4.18858	5.33227	4.92807	4.95903	5.32063	4.91926	4.81296	4.29969	0.111201	1	1	0.258048	1.02735	1.39212	0.477279
SM(t33:0)	2.70324	2.75057	2.39918	2.75409	1.30061e-05	2.27683	3.3929	3.5801	3.51046	4.1105	4.5682	4.0226	3.43897	0.0108508	1	1	0.0509766	1.43494	1.77122	0.824746
SM(t33:1)	2.40615	2.56316	2.41156	2.6412	1.07933e-05	2.15445	4.92817	4.53181	4.29866	6.69931	6.24251	6.62181	5.53324	6.59547e-05	0.0736714	0.0759139	0.00216897	1.70591	2.73516	1.45162
SM(t34:0)	2.01	2.24324	1.49831	2.29822	1.29485e-05	2.0285	0.848324	1.23089	0.962457	1.25794	1.51566	1.43187	1.21837	0.249406	1	1	0.451602	0.793837	0.71998	-0.473971
SM(t34:1)	0.371646	0.508234	0.503232	0.589375	1.3584e-05	0.658507	0.737402	0.617919	0.769855	1.13085	0.755646	0.810284	0.816281	0.0108075	1	1	0.0509766	1.36725	1.83685	0.877237
SM(t35:0)	10.0625	11.7897	11.4349	10.8067	1.26487e-05	10.0778	11.2388	10.9846	10.7902	9.28372	9.46804	9.77983	8.05791	0.644791	1	1	0.785349	0.490029	1.10131	0.139225
SM(t35:1)	5.10981	5.48679	5.26594	5.67109	1.30533e-05	4.73062	8.59585	7.93902	7.35067	7.46922	7.07422	7.42204	5.70929	0.0179257	1	1	0.0723949	1.37164	1.68269	0.750768
SM(t36:0)	2.73851	3.15242	3.0499	3.21025	1.40161e-05	3.1581	1.38096	1.35664	1.51618	1.61226	1.34853	1.56141	1.05112	0.0763596	1	1	0.204395	1.18656	0.550208	-0.861952
SM(t36:1)	1.0261	1.21884	0.767916	1.16394	1.49081e-05	0.725849	2.03835	1.896	1.82032	0.902686	1.25049	1.07832	1.03782	0.0348704	1	1	0.117469	1.16256	1.75252	0.809427
SM(t37:0)	7.76395	8.83058	7.8945	8.61678	1.42939e-05	8.04364	8.0101	7.63101	7.37443	6.50972	6.45313	6.0474	5.243	0.943681	1	1	0.977657	0.443256	0.984608	-0.0223783
SM(t37:1)	26.2324	28.2879	26.4473	28.6984	1.26644e-05	24.8431	40.036	42.5699	35.5772	34.3801	34.193	34.281	27.7639	0.032653	1	1	0.112526	1.27042	1.58546	0.664898
SM(t38:0)	7.93088	8.59565	8.66529	9.11838	1.13814e-05	8.21007	6.64348	7.18111	6.76761	5.22392	5.88379	5.23325	4.68649	0.469185	1	1	0.662615	0.65718	0.838987	-0.253279
SM(t38:1)	169.818	174.563	171.11	176.473	1.49872e-05	156.804	211.577	228.863	197.012	188.341	196.942	201.114	169.757	0.0999495	1	1	0.241178	1.05728	1.40736	0.492988
SM(t38:2)	0.307404	0.377249	0.624868	0.599429	1.18547e-05	0.311976	0.673702	0.831747	0.687624	0.547616	0.47498	0.600788	0.529945	0.0451058	1	1	0.140316	1.17939	1.67744	0.74626
SM(t39:0)	107.889	116.121	113.311	121.129	1.24577e-05	105.355	61.823	60.7693	58.1152	58.6151	64.8453	59.2506	54.3997	0.130163	1	1	0.288666	1.05379	0.635202	-0.654713
SM(t39:1)	1219.82	1281.6	1255.06	1289.25	1.05308e-05	1140.11	1062.98	1089.97	995.831	1252.91	1288.74	1287.72	1108.15	0.581663	1	1	0.743883	0.412351	1.12048	0.164115
SM(t39:2)	3.36865	3.97528	3.80152	3.76475	1.35962e-05	3.11669	3.91575	3.83726	3.64956	3.31147	3.67473	4.01198	3.0673	0.355448	1	1	0.568906	0.676526	1.21095	0.276144
SM(t40:0)	10.663	11.2512	10.9674	11.4807	1.0045e-05	10.5246	7.53703	6.95477	7.06394	7.29076	7.27817	7.61558	6.53933	0.333987	1	1	0.547971	0.734964	0.785194	-0.34888
SM(t40:1)	151.291	162.045	154.431	161.495	1.40415e-05	143.619	146.978	148.482	139.855	170.982	173.216	174.988	148.532	0.323475	1	1	0.536484	0.658803	1.22329	0.290767
SM(t40:2)	0.660922	0.953575	0.827292	0.751398	1.37594e-05	0.831177	1.39746	1.31693	0.938207	1.28012	1.1974	1.24008	1.11883	0.00969126	1	1	0.0472082	1.44455	1.80806	0.85444
SM(t41:0)	95.1758	106.281	98.7267	101.561	1.25741e-05	94.209	72.3324	71.43	70.7459	64.8267	68.6907	65.6167	55.8011	0.393733	1	1	0.60745	0.700835	0.811325	-0.301648
SM(t41:1)	568.808	633.438	576.8	597.239	1.45285e-05	524.16	598.941	614.557	572.197	728.881	728.842	721.415	609.161	0.146507	1	1	0.309412	0.921176	1.35171	0.434788
SM(t41:2)	2.37534	2.36516	2.19153	2.42915	1.39805e-05	2.25516	2.65062	2.75045	2.36713	3.42425	3.20197	3.08671	2.37169	0.0711475	1	1	0.193139	1.08647	1.46489	0.550794
SM(t42:0)	12.2695	13.9782	13.0181	13.795	1.01007e-05	13.2442	12.1153	11.4724	11.0414	11.2733	12.065	10.66	9.2347	0.975585	1	1	0.989479	0.370326	1.00655	0.00941292
SM(t42:1)	80.0389	90.3576	82.1196	84.8687	1.19309e-05	74.7302	97.4252	101.529	94.7471	114.155	112.184	111.917	93.3657	0.0532806	1	1	0.15565	1.19184	1.50857	0.593184
SM(t42:2)	0.428499	0.501849	0.45872	0.382368	1.07652e-05	0.568993	0.992565	0.95792	0.815493	0.998643	0.817212	1.0679	0.690016	0.000569943	0.609269	0.656005	0.00785951	1.63979	2.32181	1.21525
SM(t43:0)	23.258	25.5976	22.7127	23.3332	1.15451e-05	22.847	26.4414	24.6434	23.6871	20.6345	20.0478	19.7893	17.1604	0.622209	1	1	0.774849	0.513138	1.10942	0.1498
SM(t43:1)	64.5813	74.7327	64.9704	66.0573	1.31892e-05	58.9464	110.634	113.058	104.962	107.283	101.795	98.6662	84.449	0.00628196	1	1	0.0367032	1.52819	1.87638	0.90795
SM(t43:2)	1.03379	1.03175	0.868938	0.953561	1.37116e-05	0.924383	1.50435	1.3403	1.26481	1.54385	1.58491	1.38763	1.3406	0.0109643	1	1	0.0513005	1.46571	1.77512	0.82792
SM(t44:0)	3.9956	4.17869	3.82373	4.39425	1.20944e-05	3.97891	3.3294	3.15878	3.04914	3.71868	3.65658	3.69517	3.00595	0.976072	1	1	0.989479	0.291413	0.993575	-0.00929901
SM(t44:1)	6.0764	6.9873	6.43393	6.88475	1.43892e-05	5.30576	7.40154	7.40559	7.35345	10.2793	10.2696	9.93674	8.31576	0.0239678	1	1	0.0895678	1.27841	1.64898	0.721573
SM(t45:0)	1.87345	1.88928	1.83798	1.89036	1.47907e-05	1.56222	1.31833	1.4748	1.2214	1.56271	1.39836	1.35097	1.11619	0.628014	1	1	0.775584	0.495395	0.894017	-0.161626
SPH(17:1)	147.573	134.471	141.826	152.296	137.579	140.628	122.787	143.644	119.022	142.894	174.683	178.673	143.919	0.663919	1	1	0.800179	0.277788	1.02895	0.0411688
SPH(18:0)	1.90211	2.13838	1.98114	2.0758	1.75434	1.9287	2.86928	2.98344	2.66108	3.20977	3.55778	3.7375	2.97959	8.04579e-05	0.0896301	0.092607	0.00233096	1.74554	1.6006	0.678613
SPH(18:1)	1.10312	1.13586	1.15644	1.20166	1.05114	1.16207	1.03035	1.23407	1.07121	1.30105	1.58623	1.35174	1.20394	0.149441	1	1	0.312171	0.805895	1.10487	0.14388
SPH(20:0)	2.77848	2.79254	2.73367	2.81782	2.52476	2.664	3.28732	3.66737	3.11856	3.78599	4.19889	4.13178	3.69046	0.000423308	0.457172	0.487227	0.00676704	1.67755	1.35999	0.443597
SPH(20:1)	0.598499	0.732952	0.80462	0.696365	0.627564	0.865975	0.645207	0.622143	0.53811	0.755737	0.91907	0.811711	0.765111	0.982437	1	1	0.991098	0.148839	1.00201	0.00288979
TG(34:0)	2.74671	4.40773	2.54378	2.92481	2.33137	2.6063	3.97816	3.75266	3.47982	2.25819	2.8544	2.52673	2.07214	0.884927	1	1	0.943593	0.538882	1.02121	0.0302855
TG(35:0)	5.56269	7.18787	5.80897	6.17914	5.44982	5.10856	9.27064	7.82896	7.3661	2.00999	2.07393	2.00933	1.66542	0.362883	1	1	0.577702	0.729468	0.782527	-0.353788
TG(35:1)	2.80617	3.415	2.83994	3.04654	2.42694	2.49272	7.70332	6.50481	5.94225	4.03281	3.71078	3.68941	3.2124	0.0167056	1	1	0.0704327	1.29113	1.7516	0.80867
TG(36:0)	5.62751	7.59026	5.08022	5.89585	4.52154	4.9165	12.7501	15.3481	10.6276	4.45807	5.11252	4.77423	3.91145	0.208578	1	1	0.396814	0.801395	1.45225	0.538287
TG(36:1)	7.62531	9.31464	7.83169	8.10835	6.96804	6.70184	19.0586	16.1695	15.4221	9.09068	8.81432	7.99572	7.17301	0.0594611	1	1	0.170248	1.06791	1.54164	0.624469
TG(36:2)	6.62453	7.46895	6.74609	7.42049	6.75368	5.95673	8.42851	7.76213	7.78479	10.1538	10.3934	9.49887	7.69538	0.00335686	1	1	0.0240171	1.44472	1.29118	0.368689
TG(37:0)	7.26473	9.02151	7.66326	8.30021	6.94338	6.97433	11.7838	10.7115	9.59964	2.98862	2.85779	2.71901	2.35586	0.384847	1	1	0.601846	0.717608	0.798637	-0.324387
TG(37:1)	24.7299	29.736	25.5894	27.0238	23.3008	21.4954	47.555	41.1754	39.4316	20.69	20.0077	18.1387	16.2598	0.489552	1	1	0.674819	0.582287	1.14713	0.198034
TG(37:2)	7.91866	9.96594	8.40448	8.96869	7.44717	7.32022	13.0426	11.5685	11.0915	14.2761	13.6047	12.556	11.134	3.92633e-05	0.0442498	0.0451921	0.00180695	1.70651	1.49536	0.580497
TG(38:0)	5.7101	7.06768	5.2285	6.20395	4.79152	4.91527	24.9354	32.3937	21.794	3.81378	4.35045	4.18826	3.539	0.141903	1	1	0.304153	0.873898	2.40118	1.26375
TG(38:1)	24.8127	29.5695	24.9654	25.8902	21.6098	21.1221	57.39	53.0568	45.03	22.5783	21.5142	21.1304	18.332	0.193638	1	1	0.379796	0.811879	1.38464	0.469508
TG(38:2)	16.9518	21.12	17.749	18.4102	16.0496	14.827	31.5685	26.3204	25.1985	24.3146	23.4468	21.4905	19.1409	0.00260018	1	1	0.0196895	1.46165	1.3984	0.483781
TG(38:3)	3.60611	4.48867	3.90906	4.04832	3.50249	3.25289	5.39136	4.60488	4.52181	4.75649	4.68552	4.38282	3.84339	0.00900428	1	1	0.0454558	1.33579	1.20961	0.274542
TG(38:4)	1.27402	1.50529	1.25028	1.43211	1.18694	1.06856	2.18423	1.9896	1.81322	1.60867	1.70408	1.55498	1.39949	0.00325853	1	1	0.023889	1.43958	1.36107	0.44474
TG(39:0)	3.85454	4.59809	6.22464	5.46812	4.17627	4.86733	9.65331	7.84409	6.5159	2.52916	2.56997	2.44696	2.16521	0.970586	1	1	0.988624	0.473757	0.990333	-0.0140144
TG(39:1)	34.337	39.0717	34.7137	35.6527	31.7545	30.5537	71.694	69.517	58.9644	27.1838	26.3653	25.9919	22.3888	0.342099	1	1	0.556153	0.665394	1.25652	0.329431
TG(39:2)	60.1166	70.5792	62.6431	63.0758	55.4972	53.6386	107.309	96.4323	92.3432	72.9016	67.8489	67.0316	59.6572	0.0284845	1	1	0.101503	1.19459	1.32135	0.402012
TG(39:3)	4.34205	5.16989	4.59255	4.77972	3.88466	3.92051	7.20644	5.68177	5.58472	6.20859	6.41327	5.47694	5.21347	0.000805058	0.848531	0.926621	0.00945532	1.53976	1.34195	0.424334
TG(39:4)	1.53731	1.98061	1.55005	1.67911	1.26413	1.39403	3.35329	2.75676	2.64062	2.04099	1.77229	1.80243	1.49763	0.0333877	1	1	0.114033	1.16614	1.44576	0.531829
TG(39:5)	2.02161	2.49698	1.79624	2.16295	1.684	1.7688	4.08517	3.14766	3.17185	2.40405	2.20229	2.27306	1.75538	0.0538584	1	1	0.156939	1.07997	1.36788	0.451938
TG(40:0)	8.10881	9.43053	7.87428	8.673	7.40479	7.48136	43.5893	48.9637	40.7629	6.35403	7.77971	7.12854	6.07457	0.101624	1	1	0.242637	0.946818	2.81181	1.4915
TG(40:1)	27.3464	31.1262	27.8	27.4179	23.9119	23.3902	79.2447	91.2848	65.3558	20.6455	20.3186	18.911	17.0029	0.199088	1	1	0.386426	0.795252	1.66519	0.735684
TG(40:2)	56.4606	64.2498	58.2871	58.5608	50.8859	50.1835	107.235	101.069	84.7339	60.693	59.8111	59.0241	52.1787	0.0735278	1	1	0.198663	1.03333	1.32825	0.409526
TG(40:3)	18.7396	20.8819	19.3772	20.0844	17.945	17.3983	21.4617	18.8175	17.6181	17.9467	18.9402	16.8762	16.1253	0.355402	1	1	0.568906	0.773231	0.957215	-0.0630855
TG(40:4)	3.95058	4.78636	4.01518	4.16257	3.63537	3.4916	8.96632	7.54206	7.35475	3.75862	3.50508	3.11536	2.79961	0.236882	1	1	0.433467	0.75377	1.32063	0.401225
TG(40:5)	4.77414	5.54906	4.49571	4.85417	4.06627	3.78732	8.56382	6.85867	6.86182	4.21459	3.69975	3.53757	2.95358	0.468191	1	1	0.662024	0.598831	1.14247	0.192156
TG(41:0)	12.2462	14.0709	12.4195	12.8563	11.9407	11.3515	31.0275	34.9276	27.006	8.63762	10.4167	9.91981	8.07488	0.223812	1	1	0.416168	0.765289	1.48811	0.573479
TG(41:1)	35.1349	40.523	34.7738	36.3668	32.1337	31.8396	98.7222	113.566	83.9646	27.9039	26.8927	25.0843	22.0666	0.202125	1	1	0.389039	0.790471	1.61936	0.695421
TG(41:2)	81.6877	91.1996	83.5813	84.7343	74.6626	72.5593	141.467	133.37	114.495	88.3376	91.8527	87.6972	78.3255	0.0457632	1	1	0.141595	1.12374	1.29082	0.368286
TG(41:3)	31.9946	35.7924	35.7467	36.2474	32.4155	31.9317	29.6168	26.1981	23.5841	39.1052	42.5877	40.6633	37.6606	0.953526	1	1	0.979843	0.236562	1.00532	0.00764986
TG(41:4)	7.04715	8.51521	7.65955	8.08538	6.87133	6.38428	12.1515	10.0787	9.37686	6.81093	6.92619	6.245	5.76392	0.447115	1	1	0.649916	0.625142	1.10316	0.141636
TG(41:5)	5.23331	6.31606	5.35013	5.84786	4.71088	4.56002	10.2565	8.10897	7.79777	6.0949	5.3751	4.91434	4.49445	0.138201	1	1	0.299566	0.890344	1.25934	0.332664
TG(41:6)	5.12529	6.41229	4.75784	6.19795	4.33673	4.31291	7.95411	5.86541	5.81105	6.52467	5.38799	5.72892	4.70709	0.161889	1	1	0.333334	0.849098	1.15539	0.208376
TG(42:1)	30.4344	36.2783	31.247	31.1746	27.4212	26.8472	124.104	157.506	108.178	30.5378	30.3945	28.7749	25.3767	0.0974705	1	1	0.238192	0.961662	2.35955	1.23851
TG(42:2)	70.0047	79.0073	70.7798	71.2851	65.1534	65.0584	126.942	135.896	108.357	89.8708	91.431	85.8311	77.4103	0.00800941	1	1	0.0424831	1.39609	1.45622	0.54223
TG(42:3)	56.882	61.6621	63.9908	64.7998	59.111	58.4974	36.6385	38.5634	32.6956	91.398	105.19	99.1698	90.3967	0.462964	1	1	0.658679	0.559748	1.16038	0.214598
TG(42:4)	6.42872	7.34443	6.73652	6.62172	6.17774	5.87817	12.163	12.0117	10.1195	7.02386	6.85136	6.7043	6.02067	0.0753108	1	1	0.202996	1.02606	1.33194	0.413531
TG(42:5)	5.62082	6.72132	5.36169	5.96151	5.11861	4.82434	11.3005	9.76426	9.48785	4.21922	3.9147	3.70419	3.33676	0.511394	1	1	0.692487	0.560745	1.16623	0.221852
TG(42:6)	8.99246	10.2589	8.56396	9.30249	8.01379	7.63669	14.9153	12.4906	12.3819	6.5345	6.08579	5.50274	5.05033	0.904176	1	1	0.954643	0.484345	1.02271	0.0323979
TG(43:0)	31.8785	35.1237	30.4836	32.3974	28.618	26.9449	72.2202	75.2388	62.1005	21.053	23.3428	23.2166	19.3485	0.291023	1	1	0.5022	0.699848	1.37053	0.454738
TG(43:1)	52.3967	59.8651	52.4682	54.9659	48.3958	44.9801	174.363	201.957	146.022	46.7126	49.5732	47.044	40.5244	0.117355	1	1	0.270693	0.92123	1.93346	0.951184
TG(43:2)	98.8236	113.874	104.24	104.358	94.1919	93.7013	161.195	173.178	144.058	131.488	137.209	128.265	114.491	0.00129367	1	1	0.0128102	1.55661	1.39279	0.477975
TG(43:3)	105.617	112.473	112.79	112.455	105.644	109.58	59.465	59.2376	53.9103	168.281	191.341	174.625	160.623	0.572995	1	1	0.736891	0.496811	1.12907	0.175133
TG(43:4)	12.6211	14.0506	12.8918	12.8372	11.4207	11.4345	21.4708	18.9046	16.3387	15.101	15.4499	14.9094	13.59	0.00722355	1	1	0.0397597	1.38497	1.31852	0.398921
TG(43:5)	11.9416	13.7622	12.1625	12.3044	11.0889	10.4633	25.0193	20.6612	18.4907	9.10883	8.72284	8.55561	7.37191	0.487255	1	1	0.674819	0.577516	1.17034	0.226932
TG(43:6)	17.0261	20.5162	18.6379	18.676	16.3361	15.3221	27.5994	21.5872	20.7762	12.2275	12.1674	10.7229	10.0447	0.642229	1	1	0.784886	0.586817	0.926436	-0.110237
TG(43:7)	8.85842	10.3369	9.50549	10.0557	8.83775	8.09316	10.109	7.97574	7.8755	4.62941	4.66481	4.12227	3.71644	0.0147164	1	1	0.0646511	1.37695	0.663291	-0.592287
TG(43:8)	5.22527	6.09812	5.11597	5.74324	4.72918	4.4483	8.38986	6.59972	6.39568	3.55619	3.39015	3.33086	2.99478	0.754116	1	1	0.865391	0.547159	0.947261	-0.0781654
TG(44:0)	51.0764	57.472	50.1754	51.9816	45.2075	44.5564	114.204	113.835	107.632	36.5121	43.6477	41.6925	34.486	0.222349	1	1	0.414116	0.764398	1.40354	0.489075
TG(44:1)	97.3878	109.907	97.6344	100.465	87.7262	84.0212	294.103	331.561	248.294	96.9387	98.0725	97.5379	83.2501	0.0912901	1	1	0.226386	0.979476	1.85608	0.892259
TG(44:2)	129.58	145.305	134.122	135.327	123.758	129.647	239.124	266.353	206.467	175.039	186.269	177.355	157.808	0.00318791	1	1	0.0235211	1.51174	1.51329	0.597692
TG(44:3)	155.153	175.697	171.025	172.708	159.979	159.476	113.323	117.718	101.314	274.392	294.125	277.625	250.852	0.294368	1	1	0.504945	0.697607	1.2325	0.301591
TG(44:4)	18.4857	21.5583	18.8279	18.7716	17.2959	17.2029	27.0574	29.3915	23.4485	31.0627	32.0143	30.6813	27.2256	2.3933e-05	0.0271401	0.0275469	0.00142439	1.75171	1.53541	0.61862
TG(44:5)	7.51484	8.54139	7.64005	7.50227	6.77137	6.7286	13.622	14.5831	11.4968	10.0017	10.1056	10.0667	8.91776	0.00236241	1	1	0.0186242	1.51596	1.51095	0.595459
TG(44:6)	6.13399	7.10233	6.4558	6.60031	5.84487	5.7316	7.8194	7.42627	7.15252	5.49302	5.4196	5.35841	4.76138	0.837509	1	1	0.916324	0.579679	0.983029	-0.0246947
TG(44:7)	0.295061	0.33829	0.307644	0.318138	0.248944	0.276235	0.536694	0.491355	0.431886	0.407698	0.34111	0.34898	0.286322	0.0166969	1	1	0.0704327	1.27839	1.36621	0.450184
TG(44:8)	0.282118	0.435452	0.26739	0.296209	0.199432	0.2358	0.84411	0.569288	0.587714	0.184035	0.163741	0.139592	0.140032	0.456104	1	1	0.655195	0.588013	1.31264	0.392467
TG(44:9)	0.470572	0.663783	0.388609	0.550345	0.29865	0.378965	1.18431	0.787331	0.799583	0.317945	0.220027	0.320789	0.228762	0.55761	1	1	0.724554	0.556479	1.20232	0.265822
TG(45:0)	104.121	114.211	102.87	109.386	92.3441	94.1004	122.677	127.933	117.654	53.5634	62.5222	60.7933	50.7083	0.243661	1	1	0.443756	0.853365	0.827721	-0.272783
TG(45:1)	218.528	237.767	219.997	223.956	201.203	194.323	446.347	481.614	393.219	194.87	217.076	209.876	178.029	0.131813	1	1	0.291192	0.900725	1.40304	0.488559
TG(45:10)	12.2211	13.9453	11.5865	12.3197	10.787	10.3534	19.4594	16.9179	15.9872	8.39254	8.01207	7.48219	6.53721	0.984674	1	1	0.991566	0.501703	0.996465	-0.0051089
TG(45:2)	232.288	258.521	237.221	244.31	217.402	209.342	395.553	436.211	330.139	291.391	303.219	299.131	254.357	0.00624167	1	1	0.0366539	1.4202	1.41521	0.501017
TG(45:3)	241.056	263.557	258.787	263.484	244.426	241.624	170.423	174.973	154.809	374.639	425.521	394.582	355.467	0.40519	1	1	0.616407	0.593377	1.16165	0.216176
TG(45:4)	24.6257	28.7904	25.9883	26.1895	24.4063	23.724	31.5391	32.1122	26.4605	42.2358	41.4719	40.6072	35.4918	0.00359465	1	1	0.0244819	1.48666	1.39351	0.478721
TG(45:5)	11.3678	13.0517	12.0497	11.5428	10.6937	10.65	15.9115	16.0143	13.4628	18.3521	18.445	17.2634	16.0316	8.50567e-05	0.094413	0.0979003	0.00233096	1.70263	1.42719	0.513174
TG(45:6)	5.13006	5.71429	5.51469	5.30783	4.91084	4.65525	6.43051	6.34518	5.55079	7.62176	7.97349	7.60881	6.86678	0.00130217	1	1	0.0128102	1.54835	1.32819	0.409465
TG(45:7)	2.43691	2.77923	2.53037	2.43023	2.10835	2.09306	5.60237	4.36135	4.38674	1.49598	1.4925	1.40969	1.30369	0.529852	1	1	0.703613	0.539083	1.1954	0.257498
TG(45:8)	6.02476	6.85666	5.95132	5.90825	5.37393	5.20866	14.329	11.1928	10.8784	2.46048	2.421	1.97885	1.85715	0.796151	1	1	0.89411	0.458609	1.0948	0.130671
TG(45:9)	8.11015	9.71243	7.94534	8.25523	7.07845	7.05729	18.5606	14.539	14.277	4.20358	3.68724	3.42443	3.07436	0.764927	1	1	0.871502	0.473152	1.09933	0.136622
TG(46:0)	81.7073	88.5455	77.9724	82.6109	72.6948	72.6355	114.81	124.301	111.531	59.7313	70.4844	73.5667	57.5759	0.488904	1	1	0.674819	0.599923	1.10166	0.139676
TG(46:1)	369.836	396.419	366.671	375.77	328.723	326.8	602.145	637.177	531.51	338.707	375.18	375.398	307.281	0.124231	1	1	0.27983	0.926449	1.25445	0.327058
TG(46:10)	0.103582	0.144495	0.0816288	0.124577	0.0791101	0.0842952	0.250307	0.182223	0.227387	0.0951285	0.0600884	0.0794974	0.0506455	0.365008	1	1	0.578488	0.634237	1.31173	0.391466
TG(46:2)	414.129	459.369	432.406	436.412	399.445	386.015	697.135	768.976	606.359	502.247	540.108	522.544	445.043	0.00910805	1	1	0.0455799	1.38052	1.3843	0.46916
TG(46:3)	346.504	373.991	364.692	372.435	333.704	329.39	269.005	282.146	237.622	498.938	538.119	524.32	446.974	0.393514	1	1	0.60745	0.571711	1.13053	0.177
TG(46:4)	40.2837	47.0643	41.4293	41.056	37.0776	36.3813	58.6792	63.762	50.8704	67.5221	69.157	65.1338	57.0542	2.82954e-05	0.0320021	0.032568	0.00154204	1.73401	1.52261	0.606546
TG(46:5)	17.4013	20.8504	17.6424	17.5917	15.9241	15.9899	32.6239	33.5905	27.5836	30.7283	29.8286	28.6	25.0946	3.40027e-06	0.00390011	0.00391371	0.000775403	1.79084	1.69192	0.758662
TG(46:6)	9.40399	10.7679	9.26313	9.41092	8.51286	8.62797	12.4458	13.0222	10.873	17.3069	17.4206	16.9488	14.7449	0.00125687	1	1	0.0128023	1.59234	1.57326	0.65376
TG(46:7)	0.604028	0.630817	0.371925	0.369576	0.528826	0.403959	0.653374	1.05293	0.434513	0.878404	1.22314	1.13796	0.711719	0.0111986	1	1	0.0515583	1.30414	1.79495	0.843948
TG(46:8)	0.11493	0.140305	0.101233	0.105647	0.110955	0.112269	0.284995	0.293045	0.269292	0.220856	0.171376	0.161196	0.166827	0.0021399	1	1	0.0173453	1.53779	1.96055	0.971262
TG(46:9)	0.0652371	0.0837128	0.0565387	0.0863955	0.0365077	0.0985006	0.242091	0.183458	0.172827	0.0441092	0.0786716	0.075586	0.0628749	0.128217	1	1	0.286744	0.892871	1.726	0.787431
TG(47:0)	91.0203	97.3425	92.1395	96.7919	83.9359	84.3493	101.279	105.907	91.8703	54.2788	62.6609	65.2291	50.6748	0.142893	1	1	0.304574	0.999418	0.835651	-0.259028
TG(47:1)	668.087	727.703	672.105	704.73	637.024	626.705	760.55	834.86	720.417	516.078	582.4	578.779	469.44	0.532141	1	1	0.704787	0.690648	0.947642	-0.0775855
TG(47:10)	0.34577	0.413535	0.376371	0.367957	0.351654	0.343921	0.604703	0.618368	0.559844	0.328207	0.303327	0.288644	0.256034	0.401229	1	1	0.612486	0.624952	1.15332	0.205794
TG(47:2)	702.266	749.708	707.076	734.333	642.18	639.708	906.462	980.44	795.452	758.507	848.326	828.607	692.848	0.00906132	1	1	0.045544	1.34694	1.19287	0.254435
TG(47:3)	520.65	561.143	538.296	549.277	507.127	500.229	418.474	432.871	370.9	717.62	785.441	747.959	649.967	0.407513	1	1	0.616516	0.558608	1.11253	0.153844
TG(47:4)	56.0711	66.0296	58.9944	60.6594	52.9386	50.761	82.1109	82.517	68.4965	87.3138	89.4654	86.5014	75.2425	3.73899e-05	0.0421758	0.0430358	0.00179316	1.70809	1.41838	0.504239
TG(47:5)	26.2633	30.9542	27.4455	27.1487	24.7594	24.1612	45.4576	46.5526	39.1182	41.2203	41.2614	38.5904	34.1047	2.38151e-05	0.0270302	0.0274112	0.00142439	1.73795	1.52679	0.610502
TG(47:6)	14.9289	16.8775	15.437	15.0782	13.8672	13.9235	18.4597	18.2708	15.8389	24.83	24.4754	23.4529	20.642	0.00369865	1	1	0.0246441	1.48062	1.38846	0.473482
TG(47:7)	2.87904	3.00414	2.94987	2.82099	2.6065	2.57797	3.17657	3.25867	2.76378	4.48302	4.21425	4.19726	3.87935	0.00924748	1	1	0.0458787	1.38487	1.32212	0.402851
TG(47:8)	0.614536	0.687172	0.633775	0.662918	0.618891	0.646882	1.07284	1.09037	0.980638	0.733914	0.726578	0.650684	0.631133	0.0404989	1	1	0.130939	1.14584	1.30566	0.384774
TG(47:9)	0.305615	0.31542	0.341034	0.346734	0.261029	0.269107	0.562419	0.573161	0.527966	0.260024	0.241882	0.229	0.213744	0.354191	1	1	0.568906	0.653059	1.2157	0.281787
TG(48:0)	64.0756	69.3643	64.0464	71.874	61.2078	58.5375	88.9035	92.7705	81.0307	53.1661	60.4208	64.0429	50.8464	0.460024	1	1	0.656932	0.632732	1.082	0.1137
TG(48:1)	551.806	602.683	546.162	577.395	511.724	501.57	738.214	801.323	666.737	529.723	606.572	625.011	499.346	0.0754841	1	1	0.202996	1.03721	1.16329	0.218215
TG(48:10)	0.102361	0.10394	0.0797744	0.0421895	0.0714734	0.0538275	0.205514	0.155754	0.165142	0.111219	0.0887775	0.0833907	0.0745259	0.0413696	1	1	0.133007	1.09708	1.67118	0.740869
TG(48:11)	0.0204805	0.0182575	1.1772e-05	0.00488555	1.4504e-05	0.0185253	0.0396828	0.0381074	0.0455309	0.0225483	0.0280427	0.0341069	1.2334e-05	0.0190466	1	1	0.0750164	1.21876	2.86791	1.52
TG(48:2)	1111.66	1209.22	1144.07	1169.94	1045.78	1039.33	1387.24	1510.41	1253.49	1249.43	1414.57	1392.01	1135.65	0.003469	1	1	0.0241989	1.43783	1.19168	0.253001
TG(48:3)	802.282	851.876	833.131	864.841	770.556	776.177	612.572	644.884	551.373	997.315	1142.95	1101.78	932.354	0.699156	1	1	0.822831	0.34773	1.04687	0.0660853
TG(48:4)	112.931	126.942	113.516	114.116	102.108	100.499	158.373	164.409	134.025	159.553	160.976	159.644	133.99	4.59712e-05	0.0516717	0.0529129	0.00188975	1.69755	1.36988	0.454049
TG(48:5)	43.3597	50.2023	43.2612	43.549	39.1327	37.8724	84.1659	84.1128	72.2145	61.4147	62.0631	60.925	52.2282	0.00111868	1	1	0.0119222	1.57424	1.58896	0.668087
TG(48:6)	21.1255	23.8597	20.2596	20.508	17.7499	17.8988	37.4425	38.0553	31.5623	34.6018	33.9709	32.7904	28.7986	2.97311e-06	0.00341313	0.00342205	0.000775403	1.78651	1.67488	0.744056
TG(48:7)	4.92241	5.67185	4.9966	4.87486	4.40063	4.51964	7.544	7.86439	6.51652	9.7957	9.02266	8.80631	7.74459	7.59583e-05	0.0846935	0.087428	0.00233096	1.73511	1.67118	0.740868
TG(48:8)	0.757665	0.873437	0.811603	0.733085	0.6337	0.650563	1.50649	1.52073	1.31475	1.29456	1.18504	1.26661	1.04509	2.47505e-05	0.0280175	0.0284878	0.00142439	1.74029	1.75525	0.81168
TG(48:9)	0.229397	0.252249	0.245298	0.147724	0.193519	0.171867	0.407958	0.454941	0.389651	0.37969	0.302446	0.338643	0.302194	0.00011536	0.127357	0.132779	0.0027136	1.6557	1.78024	0.83207
TG(49:0)	58.9546	62.863	59.163	66.4578	57.1428	57.1498	74.2785	78.4642	67.1587	43.4006	48.8385	52.6586	41.4255	0.713811	1	1	0.834108	0.594185	0.962573	-0.0550325
TG(49:1)	589.213	636.115	606.188	644.103	568.817	555.031	715.482	746.814	629.041	524.985	582.509	605.882	479.21	0.765498	1	1	0.871502	0.598118	1.02013	0.0287564
TG(49:10)	0.770339	0.947847	0.828279	0.863952	0.71357	0.736334	1.32926	1.17727	1.10278	0.787497	0.733802	0.61249	0.623578	0.414508	1	1	0.623658	0.636334	1.1228	0.167098
TG(49:2)	1874.17	1746.37	1866.17	1973.15	1768.91	1749.22	1724.78	1928.44	1624.19	1662.37	1894.53	1960.91	1564.35	0.388919	1	1	0.604927	0.599526	0.965015	-0.051377
TG(49:3)	971.884	1036.96	986.178	1023.87	920.731	933.731	802.48	848.61	720.802	1159.97	1310.28	1284.46	1073.39	0.608163	1	1	0.765023	0.367873	1.05075	0.0714203
TG(49:4)	172.429	197.18	180.533	178.429	164.388	157.123	234.104	239.389	206.31	238.297	259.155	252.078	208.914	7.44153e-05	0.0830475	0.085652	0.00233096	1.67906	1.33724	0.419258
TG(49:5)	79.2646	90.061	77.522	79.5051	69.5539	67.299	134.453	135.611	114.885	102.645	100.428	102.313	84.689	0.00240453	1	1	0.0186883	1.4917	1.43415	0.520196
TG(49:6)	32.3355	37.1657	32.3426	32.9682	29.6714	28.5005	56.4886	57.0279	47.3467	47.0913	48.1712	45.7231	39.6415	0.000135384	0.149057	0.155827	0.00299608	1.67821	1.51674	0.600971
TG(49:7)	8.4607	9.98321	8.63992	8.64224	7.89182	7.79015	10.8998	10.7378	9.6505	14.4351	13.9553	13.3627	11.874	0.00134496	1	1	0.0130088	1.5513	1.41582	0.501636
TG(49:8)	2.16716	2.36094	2.16605	1.9905	1.98391	1.8893	3.30694	3.26577	2.9463	2.82838	2.65675	2.62778	2.20262	0.00153801	1	1	0.014162	1.52653	1.35382	0.437033
TG(49:9)	1.02485	1.08563	1.10131	1.03715	0.879109	0.884215	1.74358	1.79488	1.50106	1.17489	1.04395	1.0957	0.959931	0.0463344	1	1	0.142094	1.1179	1.32786	0.409098
TG(50:0)	52.0202	56.3264	53.6394	58.8454	49.6372	49.3423	71.9207	77.4272	65.3935	44.3357	47.0607	49.1329	40.4934	0.593063	1	1	0.755942	0.581793	1.06071	0.0850292
TG(50:1)	510.82	547.986	517.694	567.686	484.916	472.407	672.295	732.223	611.577	540.582	599.663	622.954	493.177	0.0214511	1	1	0.0823006	1.23672	1.18075	0.239708
TG(50:10)	0.642416	0.677568	0.64802	0.682677	0.55489	0.548452	1.32816	1.27383	1.12659	0.7495	0.664411	0.756135	0.620972	0.0362325	1	1	0.119838	1.16475	1.4886	0.573953
TG(50:11)	0.0540925	0.0577769	0.0395985	0.0675021	0.04677	0.0544845	0.0953858	0.0808649	0.0682393	0.0976352	0.111823	0.0980276	0.0750396	0.00038681	0.418916	0.445219	0.00645245	1.59913	1.67833	0.747023
TG(50:2)	1497.83	1632.41	1526.34	1608.26	1410.8	1396.24	1842.65	1959.79	1624.12	1705.65	1933.74	1996.34	1557.36	0.00387247	1	1	0.0253251	1.416	1.19235	0.253805
TG(50:3)	1377.9	1489.84	1438.6	1484.75	1339.27	1300.82	1285.46	1406.88	1173.32	1720.35	1949.7	2000.21	1590.78	0.18521	1	1	0.365654	0.761831	1.13118	0.177825
TG(50:4)	340.265	374.883	348.278	358.653	314.143	312.639	398.764	414.319	361.723	418.622	464.334	461.866	374.865	0.00241925	1	1	0.0186883	1.45142	1.21091	0.276096
TG(50:5)	181.154	208.842	187.035	189.329	170.304	165.756	273.312	284.248	248.46	216.663	225.886	226.16	187.082	0.00469834	1	1	0.0293902	1.42376	1.29208	0.369691
TG(50:6)	67.2947	77.4505	68.0327	67.337	59.7534	57.4472	127.775	128.449	106.076	93.5647	95.0549	93.3759	77.5405	0.00148361	1	1	0.0137713	1.54646	1.55724	0.638994
TG(50:7)	17.11	19.7591	16.97	17.1043	15.3241	14.9243	29.8908	30.0325	25.6549	27.6569	27.1723	26.4183	22.4982	5.54245e-06	0.00634057	0.00637936	0.000775403	1.77323	1.60366	0.681372
TG(50:8)	3.35966	3.86591	3.41177	3.36731	3.02431	2.9949	8.11564	7.76717	6.36877	5.7625	5.04321	4.92363	4.40452	0.00208094	1	1	0.0171083	1.54725	1.81436	0.859457
TG(50:9)	1.49075	1.56652	1.41466	1.42813	1.31233	1.19699	3.23395	3.16075	2.64802	2.13834	2.0007	2.03568	1.7432	0.00346653	1	1	0.0241989	1.49506	1.72875	0.789729
TG(51:0)	40.6972	43.1647	40.5645	42.6676	38.6926	36.9758	57.2817	57.511	52.0211	29.6723	32.7192	32.6189	27.4631	0.873446	1	1	0.935197	0.502477	1.02141	0.0305661
TG(51:1)	509.519	537.354	533.375	587.638	506.485	497.96	610.829	666.386	563.819	474.201	521.237	532.537	431.501	0.677186	1	1	0.806937	0.588361	1.02687	0.038257
TG(51:10)	2.14355	2.17599	1.88674	2.03633	1.93664	1.74084	3.09891	2.81569	2.72023	2.45607	2.35558	2.23971	2.04524	0.00651378	1	1	0.0374745	1.37767	1.27502	0.350521
TG(51:11)	0.588038	0.690339	0.565403	0.692787	0.60323	0.559217	0.886801	0.874444	0.77751	0.99853	1.04219	0.916928	0.910115	1.80561e-05	0.0205479	0.0207826	0.0013626	1.74709	1.48453	0.570007
TG(51:2)	1562.93	1739.39	1593.52	1899.49	1531.42	1536	1558.55	1684.39	1426.96	1616.34	1778.48	1759.23	1520.45	0.770301	1	1	0.874376	0.325547	0.985906	-0.020478
TG(51:3)	2738.02	2796.22	2694.53	2927.61	2593.8	2632.88	2106.08	2324.94	1998.25	2675.97	3132.29	3196.47	2573.36	0.419503	1	1	0.626263	0.453775	0.942125	-0.0860102
TG(51:4)	359.169	404.716	372.53	382.762	346.34	335.177	417.749	446.355	379.464	466.137	527.439	531.556	429.339	0.00454927	1	1	0.0290901	1.41331	1.2456	0.316836
TG(51:5)	225.568	247.394	222.999	232.372	204.291	200.665	321.768	336.655	290.28	263.334	284.71	282.296	232.062	0.00182092	1	1	0.0151876	1.50636	1.2929	0.370607
TG(51:6)	135.899	156.395	136.891	138.193	124.729	119.041	223.262	228.836	197.358	167.84	175.36	171.89	143.348	0.003666	1	1	0.0246441	1.45453	1.38206	0.466818
TG(51:7)	32.5134	36.6109	32.58	33.0502	29.3671	28.5945	40.6284	40.5889	36.3491	42.4809	40.7759	41.5469	34.4687	0.000827959	0.871841	0.952981	0.00956594	1.54989	1.23129	0.300176
TG(51:8)	6.48975	7.34996	6.55176	6.59408	6.0002	5.79501	8.14888	8.60512	7.74547	8.13675	7.90507	7.37825	6.38431	0.00354426	1	1	0.0244704	1.42556	1.20024	0.263321
TG(51:9)	2.81786	3.09077	2.71699	2.86836	2.72259	2.68106	3.80912	3.66155	3.46006	3.63107	3.27481	3.1635	3.02468	0.000744444	0.788366	0.856855	0.00921349	1.56523	1.21867	0.28531
TG(52:0)	28.2733	30.9161	29.0893	30.7139	27.8406	27.8859	45.8318	42.8554	41.9155	21.7071	22.362	23.8557	19.3073	0.670351	1	1	0.805264	0.505481	1.06866	0.0958055
TG(52:1)	410.693	440.927	415.511	424.509	380.033	375.143	602.711	620.498	537.908	456.03	486.918	492.211	394.657	0.0124897	1	1	0.0565192	1.32914	1.25794	0.331061
TG(52:10)	4.53092	4.74769	4.53775	4.36295	4.13539	4.02119	13.6129	12.4265	10.7911	5.51246	5.09924	4.84251	4.48596	0.048827	1	1	0.145656	1.10808	1.84769	0.885723
TG(52:11)	0.961452	1.07176	1.04473	1.06011	0.989639	0.939567	1.02232	1.03371	0.899583	1.64434	1.52356	1.65743	1.36437	0.0498328	1	1	0.147829	1.11825	1.29199	0.369596
TG(52:12)	0.0606255	0.0671005	0.0451646	0.0331885	0.0481528	0.0538846	0.0567213	0.0693431	0.105133	0.0711668	0.0613637	0.0666503	0.0413355	0.0992724	1	1	0.240291	0.892666	1.31225	0.392043
TG(52:2)	1454.31	1474.81	1450.71	1561.92	1353.91	1344.43	1659.59	1833.06	1515.86	1582.47	1782.7	1816.41	1419.02	0.0112927	1	1	0.051579	1.29668	1.15169	0.203747
TG(52:3)	1774.46	1920.17	1834.34	1951.22	1691.76	1674.43	1878.37	2006.34	1650.83	2177.34	2443.32	2491.1	1987.05	0.0516076	1	1	0.151146	1.04758	1.15649	0.209754
TG(52:4)	504.265	550.793	513.544	539.126	474.405	468.562	522.198	569.51	475.925	603.211	703.389	739.956	577.135	0.0464182	1	1	0.142094	1.07438	1.17762	0.235876
TG(52:5)	325.045	363.329	326.935	343.084	304.567	299.733	443.629	474.269	418.983	380.103	410.88	422.287	333.496	0.00176388	1	1	0.0151095	1.50456	1.25934	0.332667
TG(52:6)	294.746	323.899	287.856	301.712	263.14	254.569	423.422	445.29	390.157	334.117	359.489	362.158	289.724	0.00469216	1	1	0.0293902	1.42026	1.2934	0.371167
TG(52:7)	78.7553	89.9039	79.4916	79.163	69.3516	67.6591	120.899	122.006	104.41	110.604	111.4	110.168	90.9577	5.71188e-05	0.0639731	0.0657438	0.00205449	1.68936	1.42224	0.508168
TG(52:8)	18.0625	20.6318	18.6076	19.3103	16.3127	15.8129	31.7653	31.7576	26.9328	25.1171	26.2307	25.2658	21.0557	0.000467204	0.502712	0.537752	0.00702915	1.61123	1.48293	0.568447
TG(52:9)	7.68262	9.17539	8.61042	8.49515	7.46289	7.42473	17.0949	16.28	13.654	11.5745	11.2135	10.7742	9.02483	0.00557064	1	1	0.0336184	1.43956	1.5724	0.652969
TG(53:0)	15.5787	18.1044	15.9613	17.6112	16.1545	15.0448	22.8562	21.9446	21.2603	13.0691	12.674	12.7285	10.4481	0.993803	1	1	0.994736	0.497582	1.00102	0.00146616
TG(53:1)	274.744	296.937	296.829	305.527	276.446	283.566	403.149	383.334	335.788	239.339	265.769	268.153	230.323	0.604649	1	1	0.764923	0.564161	1.05081	0.071507
TG(53:10)	7.37968	8.10773	7.65779	7.38233	6.84286	6.76221	8.43369	8.63345	8.13105	7.73018	7.31712	6.79852	6.16895	0.549013	1	1	0.718902	0.616456	1.0335	0.0475407
TG(53:11)	3.22091	3.08439	2.82916	3.04021	2.72865	2.75715	1.74553	1.83208	1.77614	4.37634	4.04017	3.63726	3.5943	0.903035	1	1	0.954643	0.349913	1.01931	0.0275988
TG(53:2)	1199.84	1263.79	1141.61	1192.54	1087.46	1090.94	1228.31	1444.63	1166.45	1133.34	1171.08	1249.67	983.164	0.583271	1	1	0.744285	0.602806	1.02921	0.0415424
TG(53:3)	2163.15	2273.65	2180.89	2390.6	2043.52	2081.09	1995.95	2251.26	1867.43	2244.58	2505.28	2548.81	2055.11	0.852751	1	1	0.923918	0.146037	1.00958	0.0137496
TG(53:4)	454.072	499.807	470.51	500.429	438.411	423.853	474.375	500.636	412.844	533.283	625.763	640.775	512.111	0.0903084	1	1	0.225206	0.923993	1.13784	0.186294
TG(53:5)	295.783	321.241	294.484	309.866	274.908	264.624	378.024	417.951	350.405	301.811	334.439	355.191	277.128	0.0288835	1	1	0.102558	1.19331	1.17551	0.233284
TG(53:6)	317.653	354.34	317.832	330.587	285.968	287.89	434.508	474.769	405.901	354.704	379.921	383.582	309.557	0.00892073	1	1	0.0452324	1.35063	1.24116	0.31169
TG(53:7)	167.947	188.157	169.852	173.563	153.954	151.777	216.859	225.96	201.308	186.482	201.117	198.148	162.688	0.00757808	1	1	0.0409501	1.35833	1.18739	0.247793
TG(53:8)	38.504	43.2903	38.351	39.0274	34.1903	34.4572	50.9116	53.5828	46.8452	38.977	38.1994	37.9037	31.5129	0.203308	1	1	0.390664	0.839798	1.12093	0.164697
TG(53:9)	14.8604	15.8634	14.6829	15.7231	13.8301	12.9478	18.3572	18.2438	16.981	14.3108	14.2528	13.9468	12.2652	0.431788	1	1	0.633914	0.667175	1.05654	0.0793455
TG(54:0)	12.9928	15.2622	12.9619	14.5969	12.3994	12.1711	20.3309	18.2402	17.6033	11.6357	12.3884	13.0561	10.5365	0.379042	1	1	0.594383	0.670894	1.10673	0.146304
TG(54:1)	180.771	203.578	185.078	205.512	172.997	172.799	305.485	295.663	280.002	196.109	198.387	207.223	168.574	0.0603241	1	1	0.171317	1.07082	1.26303	0.336891
TG(54:10)	24.6753	27.2932	24.7047	24.8468	22.7091	21.9591	45.3872	43.0591	38.5919	31.1214	31.4193	29.673	25.607	0.00840126	1	1	0.0433626	1.38597	1.43568	0.521731
TG(54:11)	12.3979	13.7061	13.7635	13.5639	12.3106	12.3571	9.34092	9.06853	7.93789	17.0471	16.2201	14.9586	13.8498	0.799231	1	1	0.894672	0.284184	0.970447	-0.0432781
TG(54:12)	0.952728	1.02791	0.995389	0.949385	0.860131	0.875223	0.928317	0.891919	0.808071	1.04912	1.00465	1.05826	0.803934	0.863061	1	1	0.931006	0.239659	0.990922	-0.013157
TG(54:13)	0.16101	0.15018	0.123774	0.131413	0.143035	0.168684	0.166387	0.18993	0.145081	0.195438	0.176892	0.189013	0.149325	0.0252454	1	1	0.0928354	1.16922	1.18314	0.242625
TG(54:2)	819.233	890.359	859.213	874.413	740.782	749.296	1034.49	1031.83	914.953	845.902	878.397	875.83	735.219	0.123928	1	1	0.27983	0.959293	1.09749	0.134209
TG(54:3)	1358.77	1471.31	1421.16	1500.52	1295.99	1309.13	1389.22	1557.83	1284.39	1512	1644.52	1698.42	1330.32	0.20003	1	1	0.387601	0.717916	1.06841	0.0954698
TG(54:4)	360.037	383.741	368.418	401.918	347.026	344.514	368.987	404.481	337.394	392.678	449.658	464.794	367.344	0.156378	1	1	0.324308	0.775867	1.08241	0.114253
TG(54:5)	250.586	276.665	249.661	269.946	230.232	229.586	382.516	404.25	341.552	261.03	286.734	307.666	230.788	0.034904	1	1	0.117469	1.17537	1.25984	0.333243
TG(54:6)	293.09	321.855	289.33	304.597	269.413	259.94	415.028	459.275	386.028	325.905	345.735	378.278	284.23	0.0093305	1	1	0.0458949	1.35407	1.27937	0.355437
TG(54:7)	260.771	286.969	253.102	262.935	229.342	230.607	370.99	399.979	348.071	317.66	334.945	341.356	272.165	0.000710843	0.754204	0.81818	0.0088954	1.57223	1.34173	0.424093
TG(54:8)	69.6401	79.8781	70.1945	71.1354	64.1838	61.426	116.288	117.899	102.89	90.4525	94.0806	95.9915	77.879	0.000859974	0.902972	0.98983	0.00970421	1.57419	1.43142	0.517447
TG(54:9)	31.4841	35.6179	31.4982	31.6563	27.2849	26.6454	59.0882	58.842	51.39	41.3966	40.3948	41.862	32.4642	0.00531672	1	1	0.0327249	1.4303	1.51448	0.59882
TG(55:0)	8.27469	10.6084	8.06175	8.96402	7.77927	8.11656	10.224	9.845	9.47551	7.24576	8.14739	8.45069	6.34236	0.885387	1	1	0.943593	0.594819	0.988285	-0.0170008
TG(55:1)	87.6893	99.9228	90.7281	96.5996	84.6566	82.946	133.12	123.828	119.34	107.766	106.975	110.563	90.0276	0.00413177	1	1	0.0267172	1.43117	1.25065	0.322677
TG(55:10)	56.7114	62.2282	55.5038	57.2451	49.5436	48.4475	79.5238	83.2354	72.6881	46.9904	45.9314	45.6651	38.0006	0.614222	1	1	0.770839	0.570288	1.07126	0.0993089
TG(55:11)	11.6958	11.5473	10.589	11.1117	10.1185	10.2098	8.95174	9.83383	9.05587	11.9017	11.7149	10.6577	10.4392	0.349063	1	1	0.564237	0.525277	0.952779	-0.0697859
TG(55:12)	0.0618775	0.0805678	0.0684776	0.0820014	0.0869036	0.0274738	0.0515574	0.0413205	0.0524862	0.0765124	0.0594337	0.0453211	0.0284425	0.140697	1	1	0.302659	0.88029	0.747232	-0.420371
TG(55:2)	429.874	424.947	448.631	474.471	424.773	410.367	582.395	546.596	515.805	427.688	424.741	463.207	370.959	0.217908	1	1	0.409155	0.791944	1.09277	0.127991
TG(55:3)	878.296	943.482	905.931	938.088	830.346	834.75	874.569	938.067	814.374	794.091	853.999	855.239	691.84	0.138732	1	1	0.300152	1.03774	0.936136	-0.09521
TG(55:4)	209.314	229.177	218.782	242.655	204.276	204.801	222.413	246.951	206.444	219.628	249.153	253.086	200.244	0.345833	1	1	0.55985	0.609297	1.04632	0.065331
TG(55:5)	171.268	184.749	169.179	180.236	156.533	152.992	257.782	278.415	236.39	153.399	163.13	166.713	132.821	0.235146	1	1	0.430975	0.782765	1.17273	0.229872
TG(55:6)	211.953	228.537	209.105	225.115	193.779	192.174	295.678	320.883	272.141	203.966	217	231.779	177.558	0.128273	1	1	0.286744	0.93088	1.16878	0.224998
TG(55:7)	249.075	270.363	244.745	260.422	228.845	222.041	314.665	350.028	296.509	270.941	288.276	306.483	232.494	0.0133417	1	1	0.0597522	1.29685	1.19635	0.258634
TG(55:8)	132.005	138.861	126.857	134.189	116.302	117.699	141.538	156.043	137.763	112.791	123.255	123.25	102.199	0.953777	1	1	0.979843	0.59565	1.00367	0.00527792
TG(55:9)	71.6101	80.4701	72.9861	73.74	66.7257	67.2767	104.351	113.803	103.489	67.4986	69.8766	68.3319	56.9116	0.244303	1	1	0.444222	0.766722	1.15708	0.210493
TG(56:0)	6.42609	7.88317	6.3395	6.95016	5.87538	6.01967	8.04007	7.66576	7.52128	5.72738	6.73494	7.27783	5.13637	0.578793	1	1	0.741747	0.617121	1.044	0.0621216
TG(56:1)	80.8369	93.6638	80.6903	87.3271	75.7045	74.6707	125.082	111.428	105.438	105.172	110.173	108.32	86.5026	0.000639822	0.68205	0.736435	0.00848661	1.56614	1.30793	0.387288
TG(56:10)	67.9079	76.5312	66.4745	68.0952	58.8822	57.9914	127.064	130.926	114.386	84.5628	85.467	87.1352	70.6954	0.00811757	1	1	0.0427937	1.38482	1.51611	0.600377
TG(56:11)	29.0042	32.6364	29.5696	30.6705	25.9215	25.0061	51.4539	48.4469	43.6141	37.9141	36.3791	37.1574	29.4244	0.0054221	1	1	0.0330203	1.41909	1.4106	0.496305
TG(56:12)	5.74137	6.3653	5.84143	5.70492	4.70443	4.8945	8.27946	7.99448	7.25913	6.55052	5.69749	5.76793	5.02855	0.0657655	1	1	0.181091	1.05178	1.20064	0.263803
TG(56:13)	1.71543	1.97186	1.74662	1.79012	1.58023	1.65619	2.1204	1.96179	1.89845	2.14296	1.87512	1.79233	1.49259	0.15149	1	1	0.315878	0.859793	1.08848	0.12231
TG(56:2)	222.651	254.526	228.591	244.594	217.264	211.563	281.871	275.459	259.381	282.612	285.927	295.878	238.716	0.000943834	0.988194	1	0.0103462	1.53141	1.19315	0.254777
TG(56:3)	402.916	437.258	420.64	436.557	383.092	394.016	438.062	441.148	398.642	346.443	369.762	377.083	308.628	0.179704	1	1	0.35662	0.992296	0.928254	-0.107409
TG(56:4)	123.883	129.959	122.855	128.917	113.866	114.632	144.358	158.814	133.159	120.47	131.372	132.157	105.631	0.190366	1	1	0.374549	0.863538	1.08114	0.11256
TG(56:5)	117.713	130.398	115.388	124.335	105.67	106.661	201.171	223.628	186.186	112.242	117.51	122.422	95.4601	0.125444	1	1	0.282003	0.921583	1.29596	0.374023
TG(56:6)	131.892	143.093	130.137	140.122	118.996	119.322	218.832	231.215	192.236	128.4	134.661	141.356	110.072	0.107581	1	1	0.252192	0.960261	1.2654	0.339595
TG(56:7)	171.574	189.258	166.712	176.012	151.313	151.745	248.807	274.59	224.971	175.066	187.245	202.949	149.885	0.047378	1	1	0.143884	1.1222	1.2462	0.317534
TG(56:8)	107.767	121.94	106.848	112.239	96.6974	95.7182	151.979	163.741	139.013	104.059	113.568	114.976	89.9614	0.130098	1	1	0.288666	0.931382	1.17273	0.229876
TG(56:9)	76.4028	82.9173	74.671	77.0729	65.5225	67.0258	129.334	132.647	116.131	77.5418	82.0103	84.0942	65.7436	0.0568199	1	1	0.163909	1.08703	1.32838	0.409672
TG(57:0)	3.72011	4.89225	3.57992	4.23656	3.28214	3.43079	4.23588	4.25268	4.10282	3.26339	3.97357	4.29294	2.91619	0.986622	1	1	0.992368	0.535054	1.00143	0.00206768
TG(57:1)	38.3881	43.5582	38.0339	39.9029	35.8715	34.0351	50.5931	46.2511	46.9489	45.0023	48.3263	47.1245	35.7399	0.00725416	1	1	0.0397597	1.34904	1.19359	0.255302
TG(57:10)	79.4385	81.2634	75.0515	79.1178	70.0198	71.3967	104.711	115.957	106.304	63.3461	65.6818	65.0394	53.3189	0.565787	1	1	0.731708	0.558592	1.07894	0.109614
TG(57:11)	84.879	92.4506	83.2798	85.5223	76.3907	75.9423	113.648	124.194	111.434	98.8285	98.9207	96.5848	82.3032	0.00649338	1	1	0.0374745	1.38747	1.24826	0.319913
TG(57:12)	0.946712	1.04902	0.80401	0.876488	0.624486	0.71018	1.13707	1.13781	1.12066	0.748988	0.661859	0.686819	0.532876	0.831135	1	1	0.91195	0.546115	1.0308	0.0437604
TG(57:13)	0.110436	0.121558	0.0945505	0.106327	0.0651529	0.0986691	0.124327	0.176489	0.133433	0.0881257	0.0281666	0.0720667	0.0891262	0.912834	1	1	0.958642	0.395035	1.0224	0.0319536
TG(57:2)	132.422	152.627	136.156	148	130.644	125.924	169.938	159.521	150.532	183.786	187.912	187.985	153.167	0.00132718	1	1	0.0129456	1.50554	1.23816	0.308193
TG(57:3)	107.301	119.104	110.669	121.809	105.724	106.741	99.8691	102.345	97.6878	100.582	105.051	107.161	88.2062	0.00891177	1	1	0.0452324	1.41886	0.894875	-0.160243
TG(57:4)	52.988	55.1568	52.4583	53.058	47.1571	47.594	68.2966	70.9683	62.9396	52.8021	56.602	58.0607	47.658	0.0427873	1	1	0.136111	1.13858	1.15984	0.213927
TG(57:5)	60.3713	65.6117	58.0622	62.0111	53.2842	54.3433	91.385	102.547	89.3857	50.7837	52.5871	55.6145	43.2643	0.302393	1	1	0.513354	0.711419	1.17676	0.23482
TG(57:6)	59.1704	63.1028	59.1729	64.7164	54.811	55.3908	84.0383	96.7414	81.3656	53.8593	58.1648	59.1713	46.4086	0.250298	1	1	0.452266	0.768132	1.15391	0.206536
TG(57:7)	58.3571	63.673	57.4853	63.1468	53.5546	53.4695	79.046	87.0905	75.3245	53.1028	54.4576	57.1106	43.8963	0.374439	1	1	0.588769	0.687499	1.1031	0.141562
TG(57:8)	39.0358	41.646	36.8713	41.0403	35.4269	36.4497	43.7918	51.5679	45.0475	25.2321	28.1062	29.9035	23.0649	0.495096	1	1	0.678399	0.669743	0.917555	-0.124133
TG(57:9)	51.7717	54.4767	48.5198	52.7369	45.4801	48.2547	72.6414	85.723	74.85	37.7378	38.4139	37.9787	31.407	0.667062	1	1	0.802287	0.514181	1.07769	0.107948
TG(58:0)	2.20572	2.8527	2.31424	2.49817	1.9624	2.05623	2.96652	2.82378	2.62515	2.15877	2.45554	2.85205	1.94934	0.259448	1	1	0.462984	0.788924	1.10039	0.138016
TG(58:1)	29.6138	32.7161	29.2994	31.1688	26.7317	26.254	44.5197	41.1468	41.4936	37.266	40.3447	40.2993	29.9444	0.000711014	0.754204	0.818377	0.0088954	1.56987	1.341	0.423314
TG(58:10) _RT_15.707	60.1629	64.5877	55.1919	58.4273	48.2844	50.0621	112.294	120.514	102.077	48.8162	48.9654	50.8218	38.2896	0.221017	1	1	0.412971	0.782464	1.32823	0.40951
TG(58:10) _RT_16.505	0.778329	0.863075	0.475479	0.622045	0.184991	0.586092	0.530127	0.642809	0.506387	0.482262	0.678695	0.571989	0.622261	0.935276	1	1	0.973975	0.275769	0.98523	-0.0214674
TG(58:11)	78.2128	87.8483	74.8696	77.4489	66.7726	68.8921	129.645	133.074	115.92	76.7217	77.5615	78.5314	60.4348	0.122081	1	1	0.278247	0.932567	1.26839	0.342996
TG(58:12)	29.49	33.1391	26.3609	28.2308	21.7306	24.3389	43.5932	44.073	38.269	22.3088	21.2523	20.986	17.2503	0.618237	1	1	0.772546	0.573429	1.09043	0.124896
TG(58:13)	12.267	14.1785	11.2775	12.4939	10.2143	10.6839	21.3568	21.5284	19.55	11.057	10.7943	10.0719	8.47619	0.253467	1	1	0.455844	0.754029	1.23945	0.309704
TG(58:2)	99.1763	114.191	97.6638	105.307	92.0916	91.5006	119.847	111.547	107.407	139.121	145.258	145.669	114.882	0.0049936	1	1	0.0309012	1.39353	1.26262	0.33642
TG(58:3)	47.7994	54.8422	49.9117	52.8196	48.1736	46.7362	50.9501	49.0175	46.0087	57.7625	58.1884	62.2537	49.7296	0.226109	1	1	0.419465	0.669882	1.06731	0.0939797
TG(58:4)	24.6812	26.8657	24.2558	26.2274	22.4922	22.584	35.0277	34.5237	30.6415	27.1793	28.9035	29.4447	23.8063	0.0105771	1	1	0.0505156	1.33374	1.22085	0.287884
TG(58:5)	32.1733	35.2261	33.3494	32.2827	27.7527	28.8843	53.7049	55.1936	49.1648	33.5553	33.5967	35.4031	28.3914	0.0607674	1	1	0.171433	1.07199	1.30608	0.385246
TG(58:6)	25.2313	26.6572	24.2626	25.712	22.4841	21.867	35.4765	39.2792	34.2211	28.1332	28.5298	30.0127	23.5976	0.0124706	1	1	0.0565192	1.32081	1.2853	0.362103
TG(58:7)	20.4096	21.6771	18.5656	21.1168	18.3343	19.2313	28.5253	33.1746	27.4871	17.8162	19.8779	20.4974	15.2324	0.231704	1	1	0.426707	0.785352	1.16798	0.224017
TG(58:8)	14.7425	16.4145	13.6145	14.6331	12.282	12.6367	32.697	34.9635	29.4716	12.3169	13.494	13.5594	10.1069	0.146287	1	1	0.309412	0.876981	1.49028	0.57558
TG(58:9)	30.1975	33.6168	27.9338	30.4705	25.2273	26.1231	63.8211	70.7946	60.61	23.4943	23.1408	24.609	19.2719	0.221778	1	1	0.413721	0.770745	1.41109	0.49681
TG(59:0)	1.16212	1.55628	1.23334	1.3442	1.09168	1.14763	1.44823	1.43788	1.28875	1.09497	1.24423	1.57126	1.02805	0.660976	1	1	0.799969	0.535272	1.03666	0.0519365
TG(59:1)	10.7128	11.8024	10.688	11.5785	9.70756	9.5335	17.7014	16.0829	15.1878	14.7081	15.3342	15.2347	11.1969	0.000552839	0.591538	0.636318	0.00775998	1.59903	1.41172	0.497455
TG(59:10)	10.6882	11.5522	10.1733	11.054	9.5519	10.0331	15.5956	17.901	16.8239	6.99117	6.97538	7.19458	5.67409	0.812827	1	1	0.903054	0.471537	1.04886	0.0688232
TG(59:11)	19.959	20.5771	19.0805	20.143	17.5337	19.0193	21.9723	26.8404	23.5546	15.4957	15.5917	15.5864	12.2412	0.77013	1	1	0.874376	0.55933	0.967458	-0.0477286
TG(59:12)	0.254907	0.191685	0.311469	0.291091	0.21817	0.225601	0.369935	0.500433	0.451509	0.180205	0.121767	0.0512433	0.142594	0.880769	1	1	0.940412	0.370241	1.0436	0.061571
TG(59:13)	0.0601709	0.154177	0.0773675	0.130152	0.103124	0.0782961	0.360522	0.467241	0.280199	0.0554473	0.0279263	0.0595153	0.0251155	0.289557	1	1	0.5022	0.703678	1.81288	0.85828
TG(59:2)	38.6275	44.3863	40.2651	41.9529	36.6705	35.8365	50.0028	45.3998	45.341	53.5245	55.7962	54.5461	42.5566	0.00178814	1	1	0.0151095	1.47993	1.25167	0.323859
TG(59:3)	18.6999	21.1559	17.8353	20.1144	17.4803	17.3425	17.6261	16.9765	16.6507	21.0533	23.4569	22.532	18.613	0.53527	1	1	0.706532	0.356194	1.04192	0.0592493
TG(59:4)	10.0949	10.796	8.90495	9.85572	8.51801	8.54443	14.4528	14.3225	13.9295	10.7314	9.57764	10.2981	8.94703	0.0472942	1	1	0.143884	1.10129	1.24321	0.314074
TG(59:5)	12.6779	14.1958	12.1848	13.076	11.6615	11.9633	18.5305	18.8183	18.1319	12.8666	12.0336	13.6841	10.7998	0.122516	1	1	0.278686	0.922703	1.18644	0.246644
TG(59:6)	16.7453	17.9965	16.6769	16.9816	15.1344	14.8937	21.1044	22.3877	20.1735	20.6076	21.8175	22.4009	18.5658	4.43034e-05	0.0498413	0.0509932	0.00188864	1.70004	1.28062	0.35684
TG(59:7)	4.69748	4.97441	4.70654	5.07465	4.20639	4.43295	5.90931	6.82067	5.6831	4.52858	4.68841	4.61881	3.61572	0.33338	1	1	0.547971	0.7277	1.09428	0.129988
TG(59:8)	3.19189	3.67329	3.05481	3.76946	2.80075	3.13041	5.35183	6.38285	5.3818	2.23437	2.36484	2.27355	1.98447	0.568842	1	1	0.734141	0.546448	1.13468	0.18229
TG(59:9)	6.9808	6.60702	6.47657	6.75891	5.53566	6.07462	11.2206	13.1269	11.0455	3.73473	4.1264	4.13927	3.18307	0.63736	1	1	0.782092	0.510552	1.12795	0.173707
TG(60:0)	0.659761	0.90958	0.700522	0.722462	0.646152	0.639891	0.882071	0.921936	0.853543	0.711623	0.81155	0.914865	0.654473	0.0836722	1	1	0.215706	1.01134	1.15199	0.204125
TG(60:1)	6.82574	7.59385	6.86155	7.35661	5.98654	6.03423	12.3537	10.6285	10.5399	9.7131	9.51791	9.78394	7.62829	0.0004899	0.526153	0.563875	0.00722917	1.60856	1.47919	0.564808
TG(60:10)	2.29861	2.38684	2.37618	2.23747	1.68369	1.91786	4.29438	4.6665	3.80189	1.98742	1.21551	2.21699	1.53778	0.261574	1	1	0.465335	0.733705	1.31026	0.389858
TG(60:11)	3.48429	3.61975	2.74056	3.6753	2.25454	2.63167	6.29255	7.2859	6.13115	2.69285	2.49014	2.81424	1.85369	0.232348	1	1	0.427187	0.773843	1.37659	0.461094
TG(60:12)	6.12251	6.49217	5.43417	5.64091	4.56381	5.04978	13.5744	14.3309	13.654	3.75993	3.17405	3.36049	2.78207	0.335899	1	1	0.549957	0.649922	1.40619	0.491788
TG(60:13)	12.9909	14.7763	10.8259	11.6268	9.8328	10.7319	32.7361	32.7608	29.7715	7.9238	6.39005	7.11963	5.07512	0.317403	1	1	0.531004	0.671105	1.47462	0.560342
TG(60:2)	21.362	23.972	21.1257	22.7214	19.51	18.6005	32.3431	29.6258	30.0461	35.2089	35.2409	34.9555	26.341	4.08173e-05	0.0459603	0.0469807	0.00180695	1.71921	1.50674	0.59143
TG(60:3)	7.04166	8.1141	6.93441	7.23014	6.27055	6.34158	10.0077	8.9895	8.97916	10.4233	10.8802	10.941	8.58931	8.04579e-05	0.0896301	0.092607	0.00233096	1.67793	1.40655	0.492161
TG(60:4)	6.93593	8.07127	6.58686	6.9741	6.10406	5.88125	14.2566	12.9969	12.2214	8.85898	8.29239	8.65107	6.66342	0.0164169	1	1	0.0697265	1.28834	1.52055	0.604591
TG(60:5)	8.85911	10.4642	8.48196	9.13528	8.12757	7.63457	16.0617	15.7483	14.9025	11.0438	10.3324	11.5105	9.13316	0.00988844	1	1	0.0478218	1.34705	1.44312	0.52919
TG(60:6)	11.5585	13.5065	11.4895	12.6991	10.5098	10.5642	16.8731	16.664	14.9516	16.6043	16.597	17.9785	13.7079	6.55623e-05	0.0732987	0.0754623	0.00216897	1.68286	1.38182	0.466566
TG(60:7)	4.6601	4.91393	5.18494	5.05915	4.45167	4.4606	5.39058	6.20242	4.97676	4.88772	5.63392	5.8482	4.24108	0.0959298	1	1	0.236041	0.959263	1.10925	0.149584
TG(60:8)	1.88453	2.24436	1.63647	1.73398	1.42706	1.45368	3.39678	2.83983	2.14849	1.69717	2.17623	2.27505	1.47571	0.0762679	1	1	0.204395	1.02487	1.32198	0.402698
TG(60:9)	1.46654	1.79653	1.49523	1.71197	1.37601	1.38693	3.17233	3.99322	2.9015	1.63224	1.37518	1.70654	1.15139	0.121851	1	1	0.278247	0.923165	1.47905	0.564667
TG(61:0)	0.350447	0.511627	0.394503	0.415928	0.376884	0.382512	0.459148	0.465869	0.407699	0.337718	0.389967	0.468471	0.305239	0.989712	1	1	0.99403	0.519285	0.998904	-0.00158139
TG(61:1)	4.12448	4.4226	4.22232	4.42662	3.71031	3.90206	7.12056	6.29858	6.39797	5.88835	5.66326	5.92601	4.74634	0.000245048	0.267837	0.28205	0.00470024	1.66731	1.45254	0.53858
TG(61:10)	0.15695	0.214952	0.23317	0.225033	0.156782	0.339325	0.252073	0.3449	0.376745	0.313638	0.306601	0.288242	0.151101	0.10189	1	1	0.242637	0.911539	1.31414	0.394119
TG(61:2)	13.035	14.5463	13.1538	13.8021	11.6684	11.5835	22.4376	19.3284	19.7514	22.5823	22.8922	22.3643	16.8958	1.8275e-05	0.0207787	0.0210346	0.0013626	1.75846	1.61152	0.688423
TG(61:3)	2.97655	3.38969	2.93825	3.22106	2.66594	2.66325	4.85834	4.2378	4.21906	6.09368	6.23475	6.12538	4.65385	0.000403898	0.437018	0.464887	0.00664124	1.66789	1.74853	0.806145
TG(61:4)	2.73272	3.23689	2.47756	2.6233	2.38813	2.31831	5.48865	5.00137	5.32249	3.89733	3.664	3.72668	2.71891	0.00482958	1	1	0.0300478	1.43553	1.62006	0.696045
TG(61:5)	3.17049	3.88988	3.01808	3.20369	2.78116	2.74214	6.56915	5.81949	5.85471	3.86507	3.78497	3.91962	3.11009	0.0206574	1	1	0.0805987	1.24614	1.50062	0.585558
TG(61:6)	4.35867	4.89332	4.42948	4.61377	3.9281	3.96802	5.6383	5.72889	5.7039	5.34368	5.16596	5.24075	4.21396	0.00370745	1	1	0.0246441	1.42353	1.21203	0.277423
TG(61:7)	0.974523	0.960281	0.900961	0.660939	0.617929	0.772424	1.12417	1.23981	0.826416	0.989292	0.936093	1.22556	1.02245	0.0182266	1	1	0.0728432	1.23337	1.29154	0.369092
TG(61:8)	0.414632	0.38861	0.274275	0.195782	0.257885	0.225791	0.487762	0.509747	0.352625	0.339236	0.317984	0.241212	0.16743	0.394235	1	1	0.60745	0.628246	1.17865	0.237132
TG(61:9)	0.35244	0.365291	0.228734	0.497731	0.267127	0.246584	0.438677	0.437195	0.47534	0.105459	0.140318	0.19124	0.16015	0.532587	1	1	0.704787	0.585243	0.852972	-0.229431
TG(62:0)	0.267635	0.412479	0.286444	0.301597	0.221733	0.27672	0.308018	0.337112	0.310718	0.24232	0.294216	0.368877	0.237297	0.869273	1	1	0.935127	0.455435	1.0182	0.0260225
TG(62:1)	2.1744	2.54009	2.21127	2.3319	2.0453	1.99597	4.3028	3.746	3.72741	3.14976	3.23053	3.37525	2.50097	0.000839409	0.882219	0.966159	0.00956594	1.59592	1.54896	0.631298
TG(62:10)	1.35966	1.59485	1.58638	1.49643	1.50108	1.44962	1.61734	1.63545	1.77643	2.02751	2.00553	2.14282	1.46761	0.0163664	1	1	0.0697265	1.25893	1.20853	0.273255
TG(62:2)	7.6955	8.87833	7.95264	8.19057	6.92533	6.99162	15.1364	13.1974	13.3187	14.1453	14.0393	14.4303	11.0758	1.74268e-06	0.00200408	0.00200582	0.000685582	1.812	1.75243	0.809356
TG(62:3)	1.92901	2.04976	1.82067	1.91198	1.65012	1.55932	3.23097	2.86228	2.78509	3.74414	3.96221	3.8047	2.8732	9.39982e-05	0.10415	0.108192	0.00240857	1.73408	1.8258	0.868532
TG(62:4)	1.24811	1.45864	1.18552	1.17888	1.03849	0.990918	3.15915	2.88157	2.78565	2.21295	2.17959	2.23818	1.56652	0.000573587	0.612591	0.660199	0.00785951	1.63409	2.055	1.03914
TG(62:5)	1.67038	1.9335	1.52059	1.5974	1.41876	1.40564	3.96503	3.49957	3.49823	2.86552	2.74231	2.78037	2.02769	0.00063507	0.67762	0.730966	0.00848661	1.62699	1.91956	0.940773
TG(62:6)	1.51678	1.86284	1.44309	1.51577	1.2775	1.33342	3.00941	2.91464	2.62668	2.8214	2.41617	2.56863	1.91907	5.15081e-05	0.0577921	0.0592858	0.00197619	1.70957	1.75041	0.807696
TG(62:7)	1.1314	1.05843	1.0238	1.04316	0.723786	0.826772	1.64366	1.65716	1.52404	1.18431	1.36417	1.30983	1.11939	0.00158292	1	1	0.0142339	1.49645	1.44682	0.532888
TG(62:8)	1.21995	1.31865	1.30822	0.950552	0.934587	1.225	2.31572	2.45874	2.10426	1.17051	1.16637	1.19008	0.982881	0.103846	1	1	0.245281	0.94728	1.40314	0.488664
TG(62:9)	1.1368	1.39026	1.28265	0.978667	0.998507	1.12159	1.63031	2.12853	1.78886	1.17226	1.33306	1.40698	0.966887	0.0695545	1	1	0.189261	1.02892	1.29368	0.371477
TG(63:0)	0.155277	0.259614	0.164089	0.141506	0.166126	0.163351	0.17578	0.205263	0.18449	0.180259	0.180957	0.204515	0.111912	0.903945	1	1	0.954643	0.379946	1.01487	0.0213002
TG(63:1)	1.30849	1.37769	1.30099	1.36001	1.18457	1.1725	2.18359	1.88529	1.91954	1.63135	1.63964	1.77333	1.30879	0.00296554	1	1	0.0223094	1.49222	1.37307	0.457402
TG(63:2)	5.41771	5.93611	5.40409	5.6981	4.93111	4.93875	8.83767	7.6805	7.56754	8.4262	8.2936	8.70324	6.56404	2.94742e-05	0.0333059	0.0339248	0.00154204	1.74153	1.48681	0.572219
TG(63:3)	1.11361	1.21031	1.10893	1.1563	1.00601	0.984052	1.9591	1.63871	1.60011	2.1173	2.32533	2.22975	1.74117	0.0001372	0.15092	0.157918	0.00299608	1.73307	1.77331	0.826446
TG(63:4)	0.808338	0.908416	0.72785	0.769434	0.632972	0.624423	2.37145	2.08897	2.17951	1.5478	1.45623	1.37291	0.95191	0.00217719	1	1	0.0174024	1.54384	2.29433	1.19807
TG(63:5)	1.00849	1.08947	0.885668	0.89354	0.79015	0.783443	3.05536	2.56233	2.68231	1.90667	1.74888	1.76186	1.29064	0.00177705	1	1	0.0151095	1.5665	2.36005	1.23882
TG(63:6)	1.49391	1.8073	1.23074	1.38789	1.12158	1.18888	4.06611	3.13149	3.50115	3.13039	2.83268	2.78469	2.08815	0.000138875	0.152623	0.159845	0.00299608	1.69289	2.24272	1.16525
TG(63:7)	0.17097	0.320626	0.219224	0.208247	0.228561	0.237335	0.497553	0.35651	0.440882	0.495811	0.526727	0.369989	0.259269	0.001295	1	1	0.0128102	1.5203	1.82372	0.866881
TG(64:0)	0.148254	0.246316	0.154471	0.170554	0.143541	0.159337	0.152621	0.175587	0.160756	0.158798	0.154303	0.218458	0.135159	0.781374	1	1	0.884328	0.364693	0.968813	-0.0457105
TG(64:1)	0.666568	0.687908	0.62964	0.646483	0.557928	0.594265	1.01214	0.970995	0.870968	0.835844	0.828635	0.870497	0.630985	0.00179843	1	1	0.0151095	1.52643	1.36409	0.447935
TG(64:15)	2.70419	2.22208	2.63476	2.8742	2.39562	2.65372	2.62415	2.66519	2.29142	2.65722	3.27469	3.32532	2.44458	0.350516	1	1	0.565047	0.523037	1.06738	0.0940744
TG(64:2)	2.33909	2.6232	2.31441	2.50815	2.139	2.09324	3.66947	3.30141	3.32362	3.34876	3.2525	3.55518	2.80826	1.39884e-05	0.0159468	0.0161007	0.00134172	1.74065	1.4223	0.508222
TG(64:3)	0.74901	0.787091	0.743254	0.820875	0.699871	0.691364	1.03508	0.949345	0.913801	1.07035	1.19312	1.21637	0.916854	0.000449184	0.484221	0.517011	0.00698664	1.63178	1.39215	0.477314
TG(64:4)	0.56582	0.617709	0.529903	0.573593	0.42258	0.454248	1.54065	1.31579	1.25997	0.895229	0.845744	0.865757	0.56704	0.00640658	1	1	0.0372423	1.42471	1.97504	0.981879
TG(64:5)	0.689367	0.817066	0.629803	0.697669	0.563694	0.562986	2.07927	1.73944	1.76736	1.31454	1.14488	1.12859	0.817236	0.00343044	1	1	0.0241989	1.49576	2.1623	1.11257
TG(64:6)	0.95067	1.11761	0.86885	0.93558	0.775081	0.771848	2.49413	1.95611	1.92653	1.99418	1.87886	1.8222	1.30394	0.000110914	0.12256	0.127663	0.0027136	1.71348	2.11547	1.08098
TG(64:7)	0.248607	0.267894	0.178274	0.324345	0.195393	0.302406	0.446902	0.432823	0.330354	0.381349	0.385292	0.251325	0.304791	0.0106968	1	1	0.0508763	1.29402	1.43119	0.517217
TG(64:8)	0.0369301	0.0547359	0.00918575	0.0308386	0.0550041	0.0321562	0.23833	0.2151	0.132926	0.077838	0.106796	0.0370627	0.0197269	0.041715	1	1	0.133744	1.13047	3.24205	1.69691
TG(65:0)	0.126178	0.165266	0.117029	0.127638	0.107068	0.138703	0.111804	0.123584	0.12363	0.112456	0.122385	0.166907	0.107089	0.583026	1	1	0.744285	0.408388	0.951392	-0.0718876
TG(65:1)	0.39691	0.448353	0.384801	0.41857	0.353684	0.387449	0.577999	0.584347	0.552877	0.465041	0.486234	0.566995	0.372103	0.0065552	1	1	0.0374745	1.38972	1.29323	0.370975
TG(65:2)	1.33802	1.46263	1.30115	1.385	1.1795	1.22821	1.62733	1.55395	1.45229	1.62652	1.65822	1.66244	1.32028	0.00313378	1	1	0.0233367	1.42934	1.18358	0.243152
TG(65:3)	0.339736	0.321496	0.23348	0.360381	0.306416	0.287137	0.45481	0.418479	0.399985	0.437524	0.484857	0.501044	0.38975	0.000221713	0.242775	0.255191	0.00447704	1.64637	1.43106	0.517086
TG(65:4)	0.30329	0.357586	0.303504	0.339661	0.255343	0.267519	0.903274	0.823921	0.751567	0.478666	0.474056	0.482165	0.364776	0.00781495	1	1	0.0416435	1.40393	2.00734	1.00529
TG(65:5)	0.3941	0.388215	0.254073	0.378247	0.308245	0.286283	1.21866	1.01527	1.0649	0.626159	0.633622	0.590246	0.419524	0.00610761	1	1	0.0364242	1.42944	2.37557	1.24827
TG(65:6)	0.590731	0.72353	0.552652	0.548398	0.490532	0.438799	1.60759	1.45287	1.4696	1.17496	0.989778	1.10019	0.755198	0.000774356	0.818494	0.891283	0.00938193	1.60781	2.19119	1.13171
TG(65:7)	0.197882	0.215512	0.138015	0.190642	0.13185	0.162675	0.350203	0.35152	0.235114	0.271935	0.232063	0.266822	0.179434	0.00618237	1	1	0.03661	1.37893	1.56043	0.641945
TG(65:8)	0.0196406	0.035734	0.00752421	0.0113579	0.0192072	0.0251671	0.106952	0.109126	0.108744	0.0765417	1.46508e-05	0.0590457	0.0369595	0.0171764	1	1	0.0709196	1.26561	3.59375	1.84549
TG(66:0)	0.104103	0.179395	0.0971011	0.102788	0.0770652	0.109207	0.0939967	0.103117	0.100133	0.0954574	0.102883	0.145343	0.0843767	0.633463	1	1	0.77897	0.424411	0.928371	-0.107226
TG(66:1)	0.225573	0.26698	0.219616	0.251537	0.21354	0.21215	0.308055	0.333992	0.284877	0.289642	0.302118	0.359447	0.244161	0.00155279	1	1	0.0141846	1.49559	1.30928	0.388773
TG(66:2)	0.647678	0.717647	0.611889	0.628549	0.585162	0.605426	0.886804	0.880858	0.763933	0.752722	0.813939	0.80936	0.64401	0.0015821	1	1	0.0142339	1.50795	1.25345	0.325905
TG(66:3)	0.299407	0.316574	0.326781	0.320058	0.278745	0.292392	0.344824	0.318241	0.284116	0.365507	0.368784	0.449191	0.313877	0.0796712	1	1	0.210191	0.949852	1.14251	0.192211
TG(66:4)	0.26075	0.279313	0.247011	0.286025	0.246272	0.25701	0.39321	0.385863	0.358684	0.288726	0.335486	0.345105	0.274105	0.00314264	1	1	0.0233367	1.47682	1.29475	0.372668
TG(66:5)	0.210186	0.238142	0.218033	0.207597	0.201291	0.195179	0.391544	0.380541	0.352544	0.302091	0.33512	0.301668	0.242726	0.000648846	0.690372	0.746821	0.00848661	1.62953	1.55599	0.637833
TG(66:6)	0.267178	0.310985	0.265401	0.27956	0.239547	0.244539	0.502209	0.455641	0.439532	0.376661	0.418041	0.405362	0.289391	0.000786037	0.830055	0.904728	0.00942425	1.59371	1.53958	0.622539
TG(66:7)	0.0787675	0.081411	0.0418218	0.0563476	0.040908	0.0428994	0.153631	0.151959	0.154407	0.0773322	0.119949	0.0595281	0.0898641	0.00765378	1	1	0.0411659	1.34818	2.02081	1.01493
TG(66:8)	0.0293093	0.0338558	0.0372313	0.00965838	0.0323417	0.01334	0.236122	0.183552	0.181381	0.0685881	0.0170302	0.0372565	0.0167871	0.0613244	1	1	0.172486	1.05037	4.07676	2.02742
TG(66:9)	1.27801e-05	0.0375206	0.00966189	0.00755058	0.0338157	0.030766	0.115361	0.163181	0.0980841	0.0280613	0.0115334	0.0233305	0.00736595	0.11091	1	1	0.257894	0.915224	3.21025	1.68268
TG(67:0)	0.0480532	0.0779778	0.0466106	0.0517125	0.046492	0.0462991	0.0351816	0.0470063	0.0504376	0.0460817	0.0376538	0.0674303	0.0452678	0.386344	1	1	0.603368	0.537971	0.889343	-0.169189
TG(67:1)	0.114201	0.136764	0.129037	0.123463	0.121858	0.111935	0.171815	0.177058	0.178716	0.154455	0.172991	0.18004	0.133257	0.00019569	0.214477	0.22524	0.00402213	1.64739	1.35831	0.441818
TG(67:10)	0.0402401	0.0445707	0.0244646	0.0460267	0.0129295	0.0470932	0.102761	0.149327	0.112874	0.0719573	0.084035	0.0756579	0.0433664	0.00401314	1	1	0.0260967	1.44003	2.54756	1.34912
TG(67:2)	0.374589	0.395531	0.344026	0.380174	0.36519	0.3561	0.458402	0.489574	0.426003	0.438991	0.411211	0.451961	0.343498	0.0111061	1	1	0.0515448	1.32142	1.1682	0.224282
TG(67:3)	0.114685	0.132064	0.110664	0.128788	0.110705	0.108587	0.15213	0.152937	0.128747	0.141927	0.175936	0.145725	0.117144	0.00830386	1	1	0.0432477	1.32849	1.23263	0.301737
TG(67:4)	0.128235	0.118063	0.100198	0.131601	0.0942267	0.11597	0.192883	0.179873	0.155165	0.146632	0.157488	0.160107	0.129885	0.000834049	0.877419	0.95999	0.00956594	1.54231	1.39728	0.482626
TG(67:5)	0.102619	0.105623	0.0948708	0.100419	0.0679863	0.103719	0.168905	0.16184	0.149816	0.141721	0.144673	0.172689	0.109103	0.000260999	0.284228	0.30041	0.00471899	1.61801	1.56271	0.644047
TG(67:6)	0.0703249	0.110264	0.0804681	0.0923469	0.0703678	0.0665507	0.178132	0.145178	0.158081	0.114698	0.131426	0.115013	0.100318	0.00164206	1	1	0.0146513	1.49469	1.64821	0.720897
TG(67:7)	0.0252858	0.0263304	0.0311486	0.0417438	0.0267277	0.0381048	0.0975193	0.0511069	0.0648895	0.0534273	0.0538601	0.0337006	0.0359022	0.0238693	1	1	0.0894906	1.19911	1.76736	0.821594
TG(67:8)	0.0303001	0.0323325	0.0182509	0.027313	0.0219004	0.0167219	0.105248	0.0622189	0.084996	0.0261782	0.033428	0.0230297	0.0322657	0.0624995	1	1	0.174181	1.03366	2.14471	1.10078
TG(67:9)	0.0336025	0.0197892	0.017629	0.0217501	0.0157124	0.0135434	0.116688	0.11228	0.115247	0.0394174	0.0563787	0.00792969	0.0224098	0.0383333	1	1	0.125345	1.14235	3.30385	1.72415
TG(68:0)	0.0199492	0.0439942	0.0333245	0.0289403	0.0272012	0.0321922	0.0180285	0.0227735	0.0206075	0.0223383	0.036774	0.0505613	0.017338	0.494031	1	1	0.677783	0.410268	0.870164	-0.200641
TG(68:1)	0.0604325	0.0729031	0.0721187	0.0860436	0.0638679	0.0520676	0.104774	0.107494	0.0926066	0.0640155	0.107723	0.0804286	0.0905869	0.00922311	1	1	0.0458787	1.307	1.36245	0.446209
TG(68:2)	0.190666	0.221963	0.187689	0.208895	0.15802	0.18852	0.280611	0.315937	0.250162	0.21562	0.226482	0.240609	0.186289	0.0189905	1	1	0.0750164	1.2542	1.27242	0.347579
TG(68:3)	0.12522	0.114791	0.0891272	0.117556	0.104243	0.104256	0.092253	0.110294	0.109038	0.100955	0.125826	0.135077	0.103264	0.82207	1	1	0.908727	0.131085	1.01611	0.0230536
TG(68:4)	0.112082	0.11973	0.11039	0.134375	0.113884	0.116433	0.154793	0.144108	0.128226	0.123408	0.146238	0.159632	0.117432	0.0141009	1	1	0.0624234	1.25969	1.18082	0.239793
TG(68:5)	0.0714859	0.0901883	0.106405	0.102029	0.0892175	0.112269	0.1388	0.130561	0.120461	0.139457	0.109229	0.148043	0.122381	0.00125022	1	1	0.0128023	1.53732	1.363	0.446785
TG(68:6)	0.0947603	0.0779964	0.0976234	0.107488	0.0850198	0.0795699	0.116323	0.118393	0.0997845	0.0834577	0.110386	0.108762	0.0743187	0.185163	1	1	0.365654	0.803919	1.12413	0.168809
TG(68:7)	0.0296313	0.0312664	0.0221278	0.0335821	0.0337995	0.0290285	0.0306959	0.0355575	0.0348381	0.045269	0.0394365	0.023358	0.0268364	0.278939	1	1	0.486452	0.603266	1.1273	0.172876
TG(69:1)	0.0232624	0.0488833	0.0357463	0.0421293	0.0285205	0.0393126	0.0581205	0.0535624	0.0538388	0.0459231	0.046158	0.0538893	0.0504062	0.00770814	1	1	0.0412654	1.45944	1.42388	0.509828
TG(69:2)	0.0830458	0.0904891	0.0810456	0.0804097	0.0691426	0.071136	0.119067	0.134729	0.122092	0.0886523	0.0824746	0.110955	0.0760226	0.0232953	1	1	0.087911	1.22326	1.32375	0.404629
TG(69:3)	0.0298696	0.0279812	0.0209268	0.0366771	0.0307848	0.0269824	0.047618	0.0331963	0.0416125	0.0378398	0.0350173	0.0394815	0.0284296	0.0181689	1	1	0.0728432	1.21662	1.30235	0.381118
TG(69:4)	0.024939	0.0400599	0.0290336	0.0372263	0.0367885	0.0376455	0.0505512	0.0605355	0.0506218	0.0457525	0.0364642	0.0490572	0.0279274	0.0343458	1	1	0.116614	1.13029	1.33726	0.419285
TG(69:5)	0.0278741	0.050197	0.0379475	0.0524685	0.0454596	0.0404365	0.0577697	0.0622784	0.0477467	0.0504557	0.054517	0.0692522	0.0427778	0.0296185	1	1	0.104253	1.15974	1.29657	0.374703
TG(69:6)	0.0272473	0.0371665	0.037092	0.0237657	0.0163425	0.028093	0.0390413	0.0382605	0.0355174	0.0414004	0.0389194	0.0417791	0.0334445	0.0261411	1	1	0.0952163	1.30803	1.35542	0.438745
TG(69:7)	0.0164293	0.0100426	0.0124507	0.013505	0.0117408	0.00998743	0.0107522	0.0136283	0.0236155	0.021011	0.0231592	0.0177691	0.0158611	0.0252221	1	1	0.0928354	1.20462	1.45404	0.540066
TG(70:1)	0.0186541	0.0290769	0.024409	0.0218812	0.0238428	0.0242704	0.0385631	0.0202415	0.0342335	0.0297419	0.0312504	0.0353044	0.0234005	0.0422655	1	1	0.135132	1.07205	1.2829	0.359412
TG(70:2)	0.0398216	0.0407011	0.0340576	0.0498724	0.0444402	0.0314916	0.0665872	0.0773818	0.0670988	0.0431869	0.0265438	0.0470818	0.0340604	0.169118	1	1	0.340901	0.805423	1.29058	0.368017
TG(70:3)	0.0207724	0.0196254	0.0312115	0.0160725	0.0217093	0.00938068	0.030879	0.0296696	0.0340834	0.0261823	0.0353475	0.0254097	0.0223931	0.0248877	1	1	0.0924057	1.23791	1.47196	0.557734
TG(70:4)	0.0307074	0.0288096	0.0304225	0.0409436	0.0305574	0.0313757	0.0400047	0.0427149	0.0290578	0.0365966	0.0398267	0.0367318	0.0327404	0.0906513	1	1	0.225356	0.944407	1.14546	0.195922
TG(70:5)	0.0417183	0.0296813	0.0347266	0.0402008	0.0360555	0.0448887	0.0502564	0.0532216	0.0530795	0.0481073	0.0305796	0.0611797	0.0421706	0.0357616	1	1	0.118964	1.10264	1.27699	0.352753
TG(70:6)	0.0427118	0.0417638	0.0313618	0.0273183	0.0428205	0.0370498	0.0576426	0.0411444	0.0308614	0.0358601	0.047745	0.0522532	0.0258402	0.406769	1	1	0.616516	0.497387	1.11972	0.163134
TG(70:7)	0.0210319	0.0161583	0.0112074	0.0145164	0.0148752	0.0162162	0.017067	0.0207763	0.015375	0.0212095	0.0259875	0.0220965	0.0258083	0.0185269	1	1	0.0735326	1.26146	1.35239	0.435507
TG(71:1)	0.00506661	0.00895456	0.00718089	0.0113727	0.00689768	0.0122722	0.00983216	0.00669626	0.0101269	0.0113249	0.0111604	0.00843381	0.00864833	0.536887	1	1	0.707555	0.38427	1.09697	0.133528
TG(71:2)	0.00794415	0.0142972	0.00936408	0.0174498	0.0137411	0.0104279	0.026323	0.0207875	0.0276405	0.0150802	0.0258804	0.0169582	0.00638277	0.0431605	1	1	0.136477	1.08875	1.62771	0.702844
TG(72:2)	0.00376833	0.00454046	0.00698999	0.00951323	0.00758016	0.00413342	0.0121751	0.012256	0.0107296	0.00924104	0.00689262	0.00945403	0.00153908	0.1283	1	1	0.286744	0.875875	1.46169	0.547642
TG(O-56:1)	0.614227	0.74862	0.675296	0.742122	0.610978	0.57326	0.93177	0.852465	0.816823	0.89784	0.955777	0.887486	0.662216	0.00169289	1	1	0.0148742	1.48294	1.29817	0.376482
TG(O-57:1)	0.247923	0.307634	0.297094	0.317888	0.248724	0.257306	0.293449	0.266432	0.28998	0.365529	0.442763	0.411315	0.313315	0.0617415	1	1	0.172486	1.01236	1.21819	0.284744
TG(O-57:2)	0.900359	1.02777	0.673974	1.07276	0.848832	0.852423	0.78706	0.739507	0.774954	0.885037	1.02008	0.946071	0.726341	0.455347	1	1	0.65513	0.467421	0.937328	-0.0933743
TG(O-58:1)	0.377719	0.445925	0.450688	0.466625	0.388509	0.384895	0.44163	0.461819	0.421795	0.599662	0.634043	0.700424	0.539451	0.0217618	1	1	0.0829399	1.22877	1.29501	0.372969
TG(O-58:2)	0.554065	0.626304	0.595301	0.624019	0.537429	0.507074	0.583812	0.520083	0.581679	0.765175	0.823134	0.837661	0.640728	0.0806579	1	1	0.211474	0.969922	1.18268	0.24206
TG(O-59:1)	0.0704321	0.0749617	0.0729476	0.0737735	0.0673363	0.0702614	0.063889	0.0633051	0.0604149	0.104425	0.0871423	0.0921188	0.0811352	0.300591	1	1	0.511049	0.649083	1.10193	0.140027
TG(O-59:2)	0.149307	0.159378	0.17206	0.182935	0.143364	0.153191	0.115635	0.106063	0.12742	0.180959	0.202047	0.213339	0.177587	0.982488	1	1	0.991098	0.27244	1.00248	0.00357261
TG(O-59:3)	0.0962012	0.112622	0.115508	0.133385	0.114429	0.105	0.0989272	0.0863643	0.081066	0.0942634	0.127377	0.140134	0.0987983	0.373234	1	1	0.587678	0.498826	0.920163	-0.120039
TG(O-60:1)	0.0368667	0.0432299	0.0511552	0.0505737	0.0259596	0.0318443	0.0259252	0.0350928	0.0400519	0.049014	0.0396181	0.0761038	0.0472712	0.525755	1	1	0.70121	0.376287	1.11986	0.16332
TG(O-60:2)	0.0554686	0.0697242	0.0500793	0.0434748	0.0478987	0.061357	0.0309707	0.0376393	0.0396693	0.0952184	0.0968355	0.0842833	0.0694073	0.401204	1	1	0.612486	0.566722	1.18646	0.246668
TG(O-60:3)	0.114445	0.133192	0.127296	0.139094	0.108102	0.109768	0.192943	0.18728	0.189206	0.111156	0.110771	0.130435	0.09204	0.226679	1	1	0.419465	0.782244	1.18732	0.247712
TG(O-60:4)	0.111652	0.135346	0.133083	0.145153	0.107423	0.104488	0.247029	0.199909	0.234444	0.136778	0.123743	0.116421	0.0967254	0.122909	1	1	0.27903	0.902738	1.34308	0.42554
TG(O-60:5)	0.189893	0.206501	0.134922	0.21154	0.158894	0.146202	0.330477	0.244447	0.292375	0.251093	0.219805	0.175656	0.154051	0.0412252	1	1	0.132914	1.09887	1.36422	0.448071
TG(O-61:1)	0.0174521	0.0260837	0.0136558	0.0240711	0.0138036	0.016892	0.0172345	0.0204897	0.0238173	0.0103382	0.0297511	0.0263525	0.0192735	0.476567	1	1	0.66533	0.428746	1.12739	0.172981
TG(O-61:2)	0.0218728	0.027384	0.0193237	0.0214199	0.014536	0.0266278	0.00965376	0.0149693	0.0146529	0.0278006	0.0360288	0.0297677	0.0316622	0.712406	1	1	0.833631	0.364214	1.07522	0.10463
TG(O-61:3)	0.00719268	0.0135211	0.0123858	0.00633849	0.00813379	0.0153789	0.00594727	0.00876751	0.0116018	0.0199951	0.0156824	0.0219414	0.0120955	0.255234	1	1	0.458163	0.685651	1.30757	0.386883
TG(O-62:1)	0.0152116	0.00757531	0.0125944	0.0109695	0.0114306	0.0124519	0.0138847	0.00824992	0.0122224	0.0217139	0.0211303	0.0148129	0.0132971	0.144139	1	1	0.306663	0.863891	1.28524	0.362041
TG(O-63:1)	0.0118842	0.0132301	0.0139119	1.49746e-05	0.00878266	0.0120755	0.00648806	0.0204927	0.0161905	0.0192149	0.016812	0.0227162	0.00848842	0.091459	1	1	0.226386	0.92482	1.57983	0.659771
TG(O-63:2)	0.00803419	0.012859	0.0143741	0.0110232	0.00904119	0.00773027	0.00997575	0.018105	0.00861101	0.0181252	0.0176842	0.0134939	0.0135556	0.0714584	1	1	0.193526	0.968025	1.3531	0.436267

## Sheet: Fig4.EVvehicle vs EVP80
Metabolite	Group_1_HT115EV vehicle_sample_1	Group_1_HT115EV vehicle_sample_2	Group_1_HT115EV vehicle_sample_3	Group_1_HT115EV vehicle_sample_4	Group_1_HT115EV vehicle_sample_5	Group_1_HT115EV vehicle_sample_6	Group_2_HT115EVplusP80_sample_7	Group_2_HT115EVplusP80_sample_8	Group_2_HT115EVplusP80_sample_9	Group_2_HT115EVplusP80_sample_10	Group_2_HT115EVplusP80_sample_11	P_Value	HOLM	BONFERRONI	FDR	VIP_score	Fold_change	Log2_fold_change	rt	mz	Method
BMP(26:0)	5.47884	4.07393	4.5147	4.05398	4.64554	4.78819	3.90682	4.08813	3.325	3.60114	2.98532	0.00720894	1	1	0.071335	1.15436	0.779806	-0.358813
BMP(30:2)	31.1914	51.9232	45.0156	35.2372	40.4881	34.132	38.1096	39.3555	36.7944	63.0959	65.4741	0.262083	1	1	0.3833	1.00349	1.22441	0.292092
BMP(36:5)	0.493844	0.67266	0.371893	0.380091	0.78152	0.509646	0.788254	1.04079	0.698213	0.756579	1.05521	0.00960435	1	1	0.071335	1.54669	1.62225	0.697996
BMP(38:5)	0.698235	1.25655	0.5611	0.539298	0.507067	1.17781	0.424214	0.723445	1.77652	0.518025	0.64874	0.923259	1	1	0.941509	0.595368	1.03567	0.050564
BMP(42:11)	1.32776	2.2625	2.27508	2.4584	2.30919	1.32081	2.8348	2.1586	2.86094	2.4242	2.03636	0.118254	1	1	0.21168	1.22277	1.23626	0.305977
CE(17:1)	96831.5	70730.7	83839.2	77401.4	75454.1	83394.2	122707	61914.3	53998	76367.4	75767.8	0.812781	1	1	0.868001	1.55835	0.96156	-0.0565506
CE(18:1)	154.412	110.704	145.13	94.7818	102.764	85.0007	225.805	612.489	453.65	723.667	793.766	0.0114232	1	1	0.071335	1.28181	4.86619	2.28279
CE(18:2)	152.7	206.264	160.65	40.0203	72.4881	122.919	186.368	1143.23	880.105	1259.52	1080.09	0.0142351	1	1	0.071335	1.24865	7.23031	2.85406
CE(18:3)	1.31708e-05	1.48841e-05	1.00659e-05	1.08796e-05	1.0905e-05	1.42254e-05	1.06949e-05	462.634	265.87	455.918	451.564	0.0218764	1	1	0.0747174	1.20598	2.64827e+07	24.6585
CE(20:2)	351.71	165.902	232.811	328.357	215.204	220.291	394.954	278.629	188.73	342.406	308.655	0.297263	1	1	0.422407	1.27449	1.19929	0.262175
CE(20:3)	174.736	194.48	173.98	167.304	142.561	93.8766	143.244	1231.85	1270.56	1596.86	1508.87	0.0189633	1	1	0.0720356	1.23513	7.2884	2.8656
CE(20:4)	1.13645e-05	1.10763e-05	23.9347	1.23062e-05	1.31565e-05	1.26849e-05	1.22401e-05	2467.77	1835.23	3363.26	3441.18	0.0244429	1	1	0.078367	1.20417	556.886	9.12124
CE(20:5)	1.19673e-05	1.23201e-05	1.15354e-05	1.31149e-05	1.11597e-05	1.17375e-05	1.48835e-05	4091.32	2260.34	4330.29	4711.05	0.0247194	1	1	0.078792	1.19195	2.5714e+08	27.938
Cer(d28:1)	1.41788	1.44439	1.3231	0.581784	1.13079e-05	1.59056	0.958537	0.442065	0.916207	0.77956	1.1108	0.462953	1	1	0.588145	0.716562	0.79409	-0.332625
Cer(d31:1)	0.668173	0.875793	0.712098	1.06074	1.40232e-05	0.707734	0.758116	0.436593	0.390872	0.72692	0.338181	0.435661	1	1	0.560902	0.649578	0.790353	-0.339431
Cer(d33:0)	2.76507	4.49255	4.65777	5.33162	1.11519e-05	4.03253	4.33019	3.5272	3.5594	3.17015	3.74451	0.888125	1	1	0.920288	0.210908	1.03375	0.0478874
Cer(d33:1)	4.76364	5.07465	4.79826	5.31848	1.05068e-05	4.11156	5.99425	4.00551	4.94938	4.62696	4.27942	0.42208	1	1	0.548943	0.466136	1.18948	0.250325
Cer(d34:0)	0.418383	0.38882	0.421432	0.222576	1.35161e-05	0.206759	0.289111	0.256662	0.338317	0.558549	0.342437	0.372939	1	1	0.505004	0.867721	1.29199	0.369591
Cer(d34:1)	3.68327	4.0601	3.80632	4.01018	1.42789e-05	3.40702	3.97441	1.65058	2.13617	1.99375	1.68545	0.289003	1	1	0.415446	0.523914	0.723811	-0.466316
Cer(d35:0)	5.22748	4.38867	3.52058	9.03507	1.46251e-05	5.66221	5.6762	2.8692	3.00091	3.9347	3.73403	0.562255	1	1	0.671323	0.35721	0.828412	-0.271579
Cer(d35:1)	2.49297	2.81487	2.22184	2.50279	1.11028e-05	2.16369	3.55531	2.71027	3.03771	2.85106	2.26247	0.110183	1	1	0.202914	1.03107	1.41849	0.50436
Cer(d36:1)	0.471774	0.639318	0.796149	0.794907	1.27404e-05	0.487502	0.461098	0.251633	0.601135	0.749832	0.615466	0.977829	1	1	0.982095	1.1991	1.00794	0.0114137
Cer(d37:1)	4.97841	4.84137	4.88924	6.0684	1.47447e-05	4.08758	6.12164	3.99563	4.65158	4.8131	3.70133	0.611276	1	1	0.720879	0.334587	1.12366	0.168211
Cer(d38:0)	0.717747	1.83237	1.18814	1.29094	1.42575e-05	0.784029	0.858082	1.25085	1.46067	1.17277	1.04733	0.512709	1	1	0.633771	0.897973	1.19514	0.257183
Cer(d38:1)	11.0117	11.1033	10.7288	11.6982	1.2279e-05	8.83728	11.9246	6.93013	8.02893	7.88555	6.92812	0.792793	1	1	0.856952	0.127469	0.93738	-0.0932943
Cer(d39:0)	10.5911	13.006	12.0629	12.4262	1.17964e-05	9.30678	9.13252	12.3377	13.4544	11.6252	10.3598	0.424385	1	1	0.550076	0.763171	1.18989	0.25083
Cer(d39:1)	146.405	172.62	169.176	187.731	1.01877e-05	143.258	173.673	89.75	117.226	103.428	92.976	0.529494	1	1	0.642877	0.330757	0.845305	-0.242457
Cer(d40:0)	1.82711	1.90288	1.4241	1.54304	1.23116e-05	1.48773	1.89875	1.30911	1.24962	1.43987	1.1866	0.870508	1	1	0.910041	0.151396	1.03859	0.0546308
Cer(d40:1)	14.3962	16.5366	16.9979	18.2684	1.3152e-05	14.8068	18.2065	7.54756	9.85601	9.84479	7.75589	0.421152	1	1	0.548356	0.391871	0.788249	-0.343277
Cer(d41:1)	77.319	90.2356	91.5443	100.739	1.17323e-05	74.0119	89.0676	38.7239	47.7078	45.2326	40.5602	0.289116	1	1	0.415446	0.543936	0.722716	-0.468499
Cer(d42:1)	9.90368	12.4825	11.6182	13.5539	1.45328e-05	10.0261	11.9409	7.37163	8.80566	8.00753	7.31118	0.68928	1	1	0.779333	0.276637	0.90518	-0.143724
Cer(d43:1)	185.833	195.092	212.256	248.097	1.09356e-05	179.068	270.076	129.47	165.026	176.699	140.443	0.888048	1	1	0.920288	0.382419	1.03696	0.0523613
CL(74:7)	10.7619	10.9652	4.21573	3.2039	6.85429	8.15276	6.72709	4.87904	8.92377	7.61202	6.53407	0.782894	1	1	0.850907	0.408154	0.942415	-0.0855656
CL(74:8)	10.0741	10.5964	11.7133	12.5809	11.5711	9.21145	9.31082	6.06117	4.74648	7.5274	3.54377	0.00609493	1	1	0.071335	1.33283	0.569264	-0.81283
CL(75:10)	0.8591	3.1556	5.71859	7.72584	2.75873	2.41495	4.52871	4.88678	1.12441	2.33794	4.28775	0.792923	1	1	0.856952	0.172716	0.910125	-0.135863
CL(76:10)	1.39264e-05	28.4774	35.6312	9.14661	32.13	1.1671e-05	36.9362	29.7955	36.4444	43.8901	30.7221	0.0434713	1	1	0.104024	1.17456	2.02444	1.01752
CL(76:11)	70.1246	41.0451	36.1283	78.3829	66.7485	82.9657	56.1094	31.2569	32.844	17.3116	29.4525	0.0186874	1	1	0.0720356	1.02961	0.533756	-0.905749
CL(76:9)	24.141	1.39011	0.904482	14.0054	1.41713e-05	32.2396	2.43144	7.67387	7.03995	1.16385e-05	2.81493	0.212808	1	1	0.33011	0.684157	0.329554	-1.60141
DG(26:0)	1.65647	0.582807	1.2939	1.83722	1.97898	2.76932	4.8598	1.42851	0.879389	3.03094	2.72775	0.283234	1	1	0.408012	1.95314	1.53297	0.61633
DG(28:1)	2.20751	2.34046	2.00437	2.41977	1.3403	1.97992	2.57042	1.71091	0.269196	1.88234	0.988653	0.238773	1	1	0.359413	0.684676	0.724504	-0.464935
DG(29:0)	9.22427	13.4199	9.24241	11.4688	7.16406	9.3137	12.8352	7.05407	7.55912	9.04076	7.79284	0.438476	1	1	0.562685	0.463322	0.888111	-0.171188
DG(29:1)	4.86774	8.32289	5.48808	6.25426	5.33854	7.14156	7.83323	5.29235	6.17151	7.20443	5.1644	0.898574	1	1	0.927586	0.419262	1.01566	0.0224227
DG(30:0)	44.3638	53.005	43.3828	46.7683	38.0037	42.754	59.9515	14.9395	40.3135	44.1376	39.1864	0.536341	1	1	0.649137	0.426338	0.888014	-0.171345
DG(30:1)	30.9734	34.2659	34.1041	32.6786	27.605	27.5351	40.8013	25.6304	27.0101	33.3634	31.5849	0.875743	1	1	0.912462	0.861631	1.01553	0.0222278
DG(30:2)	16.3194	18.1178	16.6781	14.265	12.8939	13.3303	16.7235	7.84781	9.60035	9.96239	8.72869	0.0384336	1	1	0.0971353	1.01574	0.69249	-0.530134
DG(31:0)	28.1259	37.2711	31.1608	33.899	26.979	27.4838	41.3706	30.9517	31.5933	38.5408	38.7567	0.0772395	1	1	0.155682	1.10533	1.17595	0.233823
DG(31:1)	106.846	125.85	100.482	108.942	92.9369	102.685	129.722	74.9366	94.8918	111.628	100.706	0.712874	1	1	0.797907	0.338884	0.96318	-0.0541222
DG(31:2)	52.6258	58.0061	50.0401	51.3855	44.7675	51.9654	65.9246	30.4476	36.3481	43.7773	40.9006	0.26406	1	1	0.384726	0.856793	0.844837	-0.243255
DG(32:0)	126.761	151.041	128.992	132.603	110.303	125.129	165.587	88.6266	103.296	124.759	149.919	0.865909	1	1	0.90688	0.428093	0.979087	-0.0304917
DG(32:1)	316.577	373.449	316.264	340.576	288.346	312.537	393.266	239.83	296.49	332.106	301.278	0.680301	1	1	0.771455	0.451574	0.962939	-0.054483
DG(32:2)	148.537	172.359	140.146	157.392	120.317	143.628	179.132	87.7367	106.68	125.533	120.402	0.220907	1	1	0.339925	0.69203	0.842473	-0.247297
DG(32:3)	31.1282	36.664	32.6438	33.5397	27.9925	29.9182	41.5946	17.0538	20.2382	26.2452	23.1674	0.217811	1	1	0.336963	0.839857	0.802345	-0.317706
DG(32:4)	6.69577	5.43566	4.49936	6.40845	4.71556	7.10137	6.21684	1.91301	3.81923	3.10393	2.2743	0.0347048	1	1	0.0924657	1.0223	0.596531	-0.745331
DG(32:5)	1.65596	1.73973	0.299911	0.464806	1.38502	1.80289	1.01375	1.05093e-05	0.589154	1.09296	0.342307	0.105452	1	1	0.196401	0.842595	0.496144	-1.01117
DG(33:0)	46.743	63.0551	46.1135	48.6793	40.9479	43.2684	56.6206	34.6718	44.1938	51.9427	48.0319	0.836706	1	1	0.886785	0.202811	0.978345	-0.0315842
DG(33:1)	395.552	468.565	391.654	407.005	334.728	371.386	463.59	341.613	417.786	479.509	450.371	0.274232	1	1	0.397032	0.561899	1.09057	0.125084
DG(33:2)	547.571	670.125	565.465	603.061	482.993	546.055	656.487	359.997	447.012	511.685	488.044	0.210607	1	1	0.32758	0.661243	0.865486	-0.208417
DG(33:3)	113.386	134.279	102.053	112.915	84.3651	104.903	131.079	63.2664	78.3028	88.5267	87.7326	0.195711	1	1	0.30858	0.680472	0.826336	-0.2752
DG(33:4)	37.5254	40.6492	36.8971	34.5713	28.7592	34.3253	40.6937	19.6562	24.4201	28.5958	29.1081	0.123494	1	1	0.218268	0.808162	0.803698	-0.315274
DG(33:5)	13.2331	12.5748	9.8013	10.6228	9.13969	9.50006	13.0136	7.85322	11.9289	12.6486	9.73251	0.8573	1	1	0.902085	0.156183	1.02066	0.0295082
DG(34:0)	98.5978	116.346	106.721	109.954	90.0529	103.247	133.874	73.2189	83.8641	110.909	93.4603	0.671936	1	1	0.765774	0.612909	0.95115	-0.0722557
DG(34:1)	631.587	811.539	652.021	684.251	560.994	613.048	740.844	481.149	605.134	728.647	658.763	0.792581	1	1	0.856952	0.431383	0.975718	-0.0354635
DG(34:2)	1414.53	1646.25	1390.77	1418.43	1201.22	1356.81	1662.62	876.856	1059.63	1268.37	1100.57	0.199935	1	1	0.313096	0.707887	0.849745	-0.234899
DG(34:3)	311.38	386.001	320.883	329.62	259.637	301.126	385.5	182.03	217.802	277.428	272.443	0.232929	1	1	0.35292	0.643198	0.839466	-0.252456
DG(34:4)	129.121	161.16	130.554	139.242	104.626	122.633	156.955	82.0451	96.8769	114.479	120.837	0.289812	1	1	0.415928	0.556426	0.870571	-0.199966
DG(34:5)	101.797	125.848	104.838	96.0798	81.6302	105.588	128.323	63.5568	93.1115	105.183	95.3672	0.660374	1	1	0.757062	0.33675	0.9462	-0.0797834
DG(34:6)	14.5194	19.3253	16.4736	15.9401	11.348	12.4961	17.1016	6.57412	8.08371	10.2803	9.23363	0.0636083	1	1	0.134583	0.92888	0.682866	-0.550325
DG(35:0)	16.2775	20.2668	17.4403	18.3798	14.5567	17.2249	22.1532	10.8354	13.211	15.8792	13.907	0.341947	1	1	0.473623	0.698469	0.875531	-0.19177
DG(35:1)	390.322	524.123	414.299	437.592	344.158	399.783	475.861	236.914	321.178	366.642	314.439	0.148165	1	1	0.249324	0.757966	0.819846	-0.286575
DG(35:2)	2289.23	2934.16	2385.76	2432.45	1972.81	2224.25	2623.55	1576.5	1988.84	2222.74	2085.48	0.236838	1	1	0.357744	0.68578	0.884669	-0.17679
DG(35:3)	782.938	902.772	717.844	780.032	642.693	739.743	902.024	405.134	527.923	639.84	590.432	0.154178	1	1	0.256443	0.765156	0.805608	-0.31185
DG(35:4)	497.991	609.296	465.287	496.936	388.923	472.507	580.836	327.275	461.124	516.796	488.527	0.797497	1	1	0.86028	0.172435	0.972203	-0.0406703
DG(35:5)	644.234	790.926	609.897	639.224	498.71	573.65	740.019	514.721	679.474	757.221	763.769	0.317284	1	1	0.445902	0.552759	1.10371	0.142362
DG(35:6)	31.5336	37.9341	29.4443	30.6519	25.1188	31.3319	35.4779	14.9691	21.5651	24.7132	23.1848	0.108291	1	1	0.20026	0.835152	0.773553	-0.370428
DG(36:0)	81.2625	88.4487	82.8562	86.7783	72.8575	81.2121	103.974	59.4897	76.1337	93.0974	80.5858	0.95974	1	1	0.968152	0.550647	1.00511	0.00735358
DG(36:1)	476.907	652.764	517.117	517.753	421.788	476.367	570.914	361.9	477.885	566.087	512.971	0.807634	1	1	0.865537	0.509329	0.975516	-0.0357626
DG(36:2)	2267.36	3038.5	2385.75	2483.36	1956.03	2219.09	2717.45	1534	1986.89	2225.06	2203.85	0.318267	1	1	0.446739	0.578326	0.892029	-0.164837
DG(36:3)	1693.64	2150.07	1786.82	1783.85	1427.68	1712.17	1980.25	944.23	1189.66	1493.92	1444.76	0.125481	1	1	0.220166	0.821908	0.801895	-0.318515
DG(36:4)	1025.69	1226.55	996.945	1072.78	836.604	970.088	1202.86	568.435	711.712	898.649	858.52	0.19398	1	1	0.306691	0.69074	0.830232	-0.268413
DG(36:5)	1032.03	1301.17	980.503	1032.82	797.938	987.579	1292.6	835.798	1112.1	1368.49	1280.83	0.218369	1	1	0.337372	0.628269	1.1526	0.20489
DG(36:6)	629.287	782.878	641.134	660.356	530.046	589.918	762.008	388.586	465.537	551.013	586.301	0.263088	1	1	0.384282	0.594147	0.861884	-0.214435
DG(36:7)	76.9687	88.7223	77.3014	78.0182	59.1943	74.9734	100.062	26.1408	35.173	39.7737	41.8926	0.107102	1	1	0.198509	0.964206	0.64074	-0.642189
DG(37:0)	10.833	12.5539	10.9851	11.5096	9.73555	10.5763	14.5901	6.78771	7.93822	10.1558	9.15757	0.395271	1	1	0.523541	0.808047	0.881586	-0.181826
DG(37:1)	72.3814	96.9721	71.7719	77.243	60.3874	68.9857	82.0795	36.8925	53.0971	61.2146	51.7624	0.0876449	1	1	0.171856	0.907901	0.763957	-0.388437
DG(37:2)	716.608	924.767	745.602	792.277	632.489	727.08	837.496	365.689	528.179	574.278	506.79	0.0661409	1	1	0.13892	0.948115	0.743567	-0.427465
DG(37:3)	583.054	722.447	568.166	615.13	488.567	576.961	634.298	230.207	336.279	384.475	322.916	0.032341	1	1	0.0890537	1.08811	0.644232	-0.634348
DG(37:4)	813.055	995.701	774.16	788.412	639.383	777.839	889.541	476.857	675.093	780.639	663.786	0.261891	1	1	0.3833	0.672847	0.873563	-0.195016
DG(37:5)	1315.3	1496.87	1170.27	1278.45	1014.03	1217.23	1523.35	791.223	1107.82	1252.28	1125.07	0.535142	1	1	0.648367	0.365945	0.928931	-0.106357
DG(37:6)	2039.86	2353.98	1835.74	1956.63	1554.95	1911.59	2338.13	1241.79	1806.86	1921.7	1781.56	0.565057	1	1	0.673272	0.320743	0.936092	-0.0952777
DG(37:7) _RT_12.829	31.1546	34.3354	30.7711	28.316	24.7206	30.0629	41.4633	14.2511	24.4747	22.2567	23.6761	0.363072	1	1	0.496314	0.922512	0.84381	-0.24501
DG(37:7) _RT_13.063	3.85056	5.58931	5.06893	4.15561	4.29154	4.81502	5.00171	1.51216	1.1517	2.58163	2.6243	0.034331	1	1	0.0917977	1.07519	0.556185	-0.846363
DG(38:0)	10.1575	14.2401	10.3495	9.92004	9.50822	9.36671	13.5661	7.28119	8.88361	10.3172	9.48727	0.60895	1	1	0.718873	0.472366	0.93548	-0.0962212
DG(38:1)	51.7065	70.853	54.721	55.65	44.1995	51.1549	60.2929	34.4586	44.42	53.6583	49.3581	0.299316	1	1	0.423755	0.71443	0.885284	-0.175787
DG(38:2)	150.992	195.41	153.484	167.402	129.742	157.159	182.206	69.0747	97.4362	110.188	96.1219	0.0642223	1	1	0.135384	0.94679	0.69801	-0.518681
DG(38:3)	205.422	278.591	203.943	208.811	163.11	193.391	232.249	150.154	216.412	261.696	236.131	0.678769	1	1	0.770476	0.701431	1.05003	0.0704335
DG(38:4)	1214.01	1693.07	1208.12	1308.68	1023.67	1111.03	1341.97	932.266	1268.07	1508.22	1432.35	0.795751	1	1	0.859202	0.86597	1.02922	0.0415553
DG(38:5) _RT_13.507	1349.58	1474.95	1196.82	1246.82	1016.91	1184.53	1518.16	1057.33	1412.82	1649.93	1635.84	0.141303	1	1	0.239529	0.754905	1.16859	0.224766
DG(38:5) _RT_13.738	3833.38	4746.58	4006.77	3883.6	3171.15	3765.88	4233.6	2674.08	3352.82	4005.54	3669.8	0.386195	1	1	0.515673	0.694361	0.919498	-0.121082
DG(38:6)	5907.98	7023.82	5758.01	6094.97	4747.33	5578.15	7210.17	4037.18	5254.76	6017.21	6174.29	0.858195	1	1	0.902085	0.178035	0.980692	-0.0281283
DG(38:7)	2293.72	2749.07	2184.11	2358.12	1844.38	2247.62	2716.71	1012.37	1381.13	1652.72	1610.38	0.102693	1	1	0.193137	0.862443	0.73466	-0.444852
DG(39:0)	7.00019	9.5639	6.7608	7.44631	6.42889	6.37805	9.47905	4.03238	5.20475	6.0247	5.64651	0.294631	1	1	0.420744	0.675399	0.83677	-0.257096
DG(39:1)	43.187	53.3717	38.9699	41.9925	35.7904	41.7842	48.7289	22.1065	28.3625	36.7417	29.1142	0.114129	1	1	0.207524	0.818823	0.776433	-0.365067
DG(39:2)	28.6318	36.45	30.8152	33.3969	27.2765	30.6671	34.4656	10.5764	16.0189	18.4966	16.5595	0.0380253	1	1	0.0965177	1.07452	0.616011	-0.698972
DG(39:3)	34.0188	42.4486	35.3273	38.0951	30.1494	37.4595	42.2955	12.8551	19.9167	24.6043	20.7299	0.0675184	1	1	0.141041	0.965802	0.664288	-0.59012
DG(39:4)	270.757	347.05	254.265	277.796	217.865	266.642	301.85	131.744	217.846	241.481	186.405	0.13313	1	1	0.229733	0.829516	0.792469	-0.335574
DG(39:5)	793.975	970.813	742.523	786.159	639.89	760.036	849.37	398.857	622.862	691.217	571.843	0.115206	1	1	0.209152	0.88446	0.801334	-0.319524
DG(39:6)	2404.22	2813.98	2269.48	2344.62	1879.93	2340.62	2630.84	1150.78	1710.07	1910.1	1561.11	0.0907491	1	1	0.176891	0.880686	0.765359	-0.385791
DG(39:7)	29.7728	32.7695	28.1301	27.4905	25.2563	29.0598	34.4489	16.1205	25.5195	28.5067	28.9048	0.548855	1	1	0.660117	0.352858	0.928812	-0.106541
DG(40:0)	5.13057	7.14889	4.43095	4.42112	3.90036	4.66268	6.17422	3.77677	3.87425	4.34643	5.13926	0.668817	1	1	0.763704	0.304427	0.942028	-0.0861588
DG(40:1)	30.3489	39.0984	30.5624	31.0663	26.052	28.8979	35.5112	19.9969	25.1077	28.6678	26.8673	0.259055	1	1	0.381182	0.596243	0.878271	-0.187262
DG(40:2)	25.8356	32.5024	26.6673	26.9855	21.8184	25.2507	29.4159	11.8571	13.5092	16.6255	15.1824	0.0391336	1	1	0.0983468	1.03819	0.653263	-0.614264
DG(40:3)	21.654	30.91	21.5357	22.5661	16.3874	19.3911	23.6897	12.7353	19.184	22.7234	22.8041	0.5316	1	1	0.644754	0.848982	0.916338	-0.126048
DG(40:4)	37.7997	48.6031	36.8487	37.5503	27.8316	33.5278	41.4701	24.2755	33.4871	40.4055	36.9318	0.690602	1	1	0.780061	0.602664	0.953739	-0.0683337
DG(40:5)	51.695	64.6682	50.9772	52.6989	41.3728	51.6275	63.4751	33.5878	47.6844	52.4681	49.7015	0.638112	1	1	0.74039	0.261228	0.946526	-0.0792856
DG(40:6)	395.993	486.151	369.54	378.666	299.67	370.987	475.869	265.487	388.557	448.653	409.531	0.756585	1	1	0.830944	0.165116	1.03681	0.0521576
DG(40:7)	637.44	707.486	536.457	574.062	456.132	581.549	784.026	489.542	690.896	802.27	766.334	0.108395	1	1	0.20026	0.885614	1.21372	0.279438
DG(40:8)	2260.74	2660.28	2018.81	2112.17	1668.09	2101.2	2845.37	1748.32	2552.54	2831.89	2758.05	0.138075	1	1	0.235341	0.811315	1.19203	0.253426
DG(40:9)	2421.52	2859.14	2203.73	2305.23	1812.13	2295.32	3097.88	1969.46	2702.6	3008.68	3047.72	0.117026	1	1	0.210878	0.877349	1.19389	0.25567
DG(41:0)	2.58033	3.82411	2.54402	1.71388	1.97146	2.15391	3.78527	1.33088	2.40452	2.98461	2.29566	0.855205	1	1	0.902085	0.532407	1.03878	0.0548845
DG(41:1)	5.27898	5.55456	4.99816	5.37469	5.97859	5.04931	5.43403	2.6947	3.64035	4.15897	3.68876	0.0282949	1	1	0.0835063	1.13044	0.730284	-0.453471
DG(41:2)	2.16093	3.00672	2.30977	2.83708	1.86794	2.91113	2.47613	0.910261	1.16261	1.33069	1.71156	0.0185889	1	1	0.0720356	1.16528	0.603535	-0.72849
DG(41:3)	4.34746	2.31936	4.18052	4.51908	3.13714	3.55315	5.49718	1.59829	2.86252	3.50324	3.12228	0.634517	1	1	0.737707	0.938533	0.902229	-0.148434
DG(41:4)	8.04878	9.98758	8.1467	6.87133	6.57008	7.54604	9.34211	2.99959	5.91701	5.9024	5.17588	0.130237	1	1	0.22644	0.792845	0.746322	-0.42213
DG(41:5)	16.7829	22.2872	17.0724	17.9413	14.0589	17.1947	19.4747	6.57177	9.72149	11.572	9.32577	0.044058	1	1	0.104774	1.01824	0.645533	-0.631437
DG(41:6)	20.1128	22.9793	18.5982	20.1896	16.6602	20.958	21.8384	5.54262	9.3116	10.1111	7.30113	0.0309479	1	1	0.086669	1.11051	0.54332	-0.880125
DG(42:1)	3.18236	4.44992	2.98978	4.05455	3.14724	3.81988	5.06238	2.4848	3.1503	3.64791	2.97487	0.784518	1	1	0.851868	0.853037	0.960293	-0.0584533
DG(42:2)	2.60586	3.3062	2.24396	2.45641	1.93085	2.59039	3.32927	1.25329	1.66791	1.79284	1.24865	0.172049	1	1	0.279701	0.847785	0.73679	-0.440674
DG(42:3) _RT_14.471	0.452747	0.372863	0.616071	0.516328	0.39538	0.578953	0.59922	0.291696	0.345053	0.500757	0.494488	0.556102	1	1	0.665274	0.470887	0.913078	-0.13119
DG(42:3) _RT_14.835	10.0329	12.4143	8.85195	10.389	7.62011	8.67037	11.8925	4.7036	6.74189	7.82783	6.40182	0.168145	1	1	0.275691	0.718213	0.777549	-0.362994
DG(42:4)	15.1541	20.6865	14.6916	14.8179	11.8862	14.4713	17.2833	7.61649	12.5445	13.7807	12.2474	0.221821	1	1	0.340571	0.707551	0.830541	-0.267877
DG(42:5)	39.5984	50.5596	39.3499	39.9863	30.9135	36.1197	44.6372	18.8397	27.9281	33.5121	30.4488	0.135449	1	1	0.232689	0.81493	0.788234	-0.343304
DG(42:6)	1.36448	2.68983	1.55188	1.86049	0.899525	1.73678	2.0157	1.26076	2.57385	1.96051	2.14887	0.365059	1	1	0.498437	0.577822	1.18298	0.242426
DG(42:7)	2.1955	3.27756	1.66687	1.77956	1.20843	1.58031	2.91247	1.25432	2.57868	2.64586	1.80805	0.516	1	1	0.634947	0.385664	1.14785	0.19893
DG(42:8)	6.88567	8.32768	6.11507	6.24069	3.74152	5.46491	8.67422	4.90852	7.07042	8.87063	7.38078	0.219291	1	1	0.337889	0.635838	1.20421	0.268087
DG(42:9)	6.05322	7.90411	4.8395	5.39791	5.51529	6.66833	8.84295	5.15228	7.23004	8.8527	7.46842	0.117575	1	1	0.211121	1.07816	1.23853	0.308629
DG(43:2)	4.28257	3.86987	3.78898	3.68172	3.49483	3.88003	4.62106	2.92949	2.0025	3.74864	3.84052	0.422674	1	1	0.549094	0.639856	0.894454	-0.16092
DG(43:3)	0.94144	1.1009	1.63203	0.886026	0.529677	0.94521	1.12405	0.444413	0.310128	0.795988	0.743722	0.150622	1	1	0.252352	0.738682	0.679665	-0.557104
DG(43:4)	1.30288	2.66991	2.12473	2.93735	1.64637	1.55084	1.96785	0.762817	1.99131	1.18295	0.418067	0.0969174	1	1	0.184689	0.923608	0.620303	-0.688955
DG(43:5)	1.89114	1.60217	1.56058	1.43132	1.06115	1.53885	2.05733	0.774756	1.32964	1.70358	0.763465	0.524774	1	1	0.641204	0.581358	0.875546	-0.191745
DG(44:2)	5.31298	5.31555	4.66746	4.54733	4.24913	4.14686	4.92921	2.17355	2.33593	3.18379	2.34004	0.025379	1	1	0.0798122	1.12325	0.635816	-0.653318
DG(44:3)	1.65273	1.1584	1.37587	1.50854	1.27046	2.2181	1.51248	0.969844	1.21402	1.23765	1.7756	0.386835	1	1	0.515808	0.434318	0.876681	-0.189875
DG(44:4)	2.00215	2.09844	2.15241	2.02833	1.11443	1.75696	1.8452	0.971226	1.62857	2.26893	1.26728	0.370537	1	1	0.502933	1.03671	0.858754	-0.219683
DG(44:5)	6.46485	8.84797	6.67133	6.62393	4.72648	6.07297	8.19396	3.31736	4.79343	6.09957	5.91621	0.381412	1	1	0.511662	0.464424	0.86239	-0.213588
DG(O-28:1)	3.16254	5.44853	3.66298	3.66651	3.40082	4.43944	3.38155	5.03361	4.74607	7.5167	5.4388	0.144817	1	1	0.244763	1.16812	1.31787	0.39821
DG(O-29:0)	3.26379	5.97071	3.77452	3.77108	3.12108	4.42182	6.05234	3.06311	4.33937	4.86994	3.78433	0.592797	1	1	0.701243	0.767877	1.09077	0.125353
DG(O-30:0)	1.98294	4.9697	3.01343	3.82157	2.93159	2.16036	4.71568	2.69895	2.813	3.43013	4.01492	0.527585	1	1	0.641914	0.547941	1.12329	0.167726
DG(O-30:1)	23.574	27.5127	23.1222	22.389	19.731	19.6149	22.7564	26.8499	31.1032	34.5328	33.4609	0.0280254	1	1	0.0833521	1.21203	1.31263	0.392461
DG(O-31:0)	2.22054	3.60341	2.12537	2.19292	1.90686	2.32828	4.42764	1.92901	0.702949	2.42842	2.93952	0.897303	1	1	0.927105	1.0671	1.03726	0.0527753
DG(O-32:0)	1.49381	2.67852	1.28069	1.48794	1.27306	1.37641	2.72611	1.32119	1.21223	1.77118	1.41586	0.802871	1	1	0.863306	0.945094	1.05687	0.0798027
DG(O-32:1)	37.4726	44.435	38.4154	36.996	33.5677	35.9462	39.0424	44.0772	50.3693	56.101	53.255	0.0213579	1	1	0.0747174	1.20428	1.28471	0.361439
DG(O-33:0)	0.757606	1.24791	1.1798	1.38436	0.811407	0.988256	1.96616	0.744219	0.827425	1.33138	1.4617	0.438513	1	1	0.562685	1.13319	1.19276	0.254299
DG(O-34:1)	25.4174	32.3492	26.849	28.6119	22.6826	24.2612	25.6636	29.2972	29.094	35.4712	31.9647	0.131447	1	1	0.227855	1.27038	1.13497	0.182649
DG(O-35:1)	7.85557	7.77902	7.58149	6.51873	6.8091	7.44849	8.09055	5.11385	5.72587	6.93097	7.29232	0.278459	1	1	0.402141	0.595589	0.904344	-0.145056
DG(O-35:3)	0.289608	1.06354e-05	0.542194	0.0768328	0.23193	0.330292	1.1785e-05	0.946294	0.512489	0.598834	0.506589	0.166931	1	1	0.27409	0.744884	2.092	1.06489
DG(O-36:0)	1.15866	1.40058	0.950164	0.81394	0.889368	1.57153	1.44252	0.792735	1.0723	1.20377	1.19417	0.950494	1	1	0.960508	0.501022	1.00919	0.0131969
DG(O-36:1)	13.9752	17.8259	14.9567	15.1225	13.157	13.479	14.6171	12.914	15.4799	15.8014	15.6426	0.878002	1	1	0.913725	1.13455	1.00937	0.0134622
DG(O-37:1)	14.115	18.1429	14.0999	15.6672	13.4743	14.5812	17.701	13.2109	14.3355	16.5481	15.9198	0.628873	1	1	0.734111	0.345034	1.03528	0.0500192
DG(O-37:2)	5.00413	13.5953	12.2686	5.30369	5.12313	12.6853	8.86299	3.34233	8.92319	8.69489	7.16573	0.45418	1	1	0.580845	0.650118	0.822283	-0.282293
DG(O-38:1)	25.3847	30.5975	28.4932	27.8181	23.6016	25.9991	28.2118	27.5188	29.216	31.5214	26.634	0.245659	1	1	0.366261	0.708521	1.06071	0.0850262
DG(O-38:2)	34.1997	33.5181	36.6377	37.3342	30.8358	32.4103	35.7986	28.0327	27.2123	32.5771	31.582	0.138219	1	1	0.235341	0.786867	0.908788	-0.137984
DG(O-38:3)	7.29329	6.79884	6.97322	6.75655	5.11101	6.45038	7.68627	4.86911	5.02864	7.31896	5.52718	0.500895	1	1	0.623276	0.372722	0.9272	-0.109047
DG(O-39:1)	55.6774	58.6682	54.6995	55.0888	50.4057	53.2123	57.5011	54.3446	53.3239	70.3108	65.7452	0.171702	1	1	0.279532	0.904623	1.10288	0.141275
DG(O-39:2)	240.625	276.88	259.385	254.046	223.08	246.981	254.44	215.271	200.855	246.618	241.689	0.183189	1	1	0.293663	0.937215	0.926482	-0.110164
DG(O-39:3)	43.2091	50.5974	47.2904	45.7492	39.992	44.136	46.7507	32.6413	37.7164	37.6821	38.3387	0.0465994	1	1	0.108575	1.01578	0.855266	-0.225554
DG(O-39:4)	4.51171	6.0256	4.50415	5.44809	4.70884	5.03836	4.58	3.13135	3.67816	4.07711	3.5698	0.00632876	1	1	0.071335	1.44337	0.755495	-0.404506
DG(O-39:5)	0.912397	1.91913	1.31082	1.60431	1.52743	2.29719	1.72318	1.08244	1.80853	2.18909	1.15001	0.987653	1	1	0.989372	0.167277	0.99714	-0.00413245
DG(O-40:1)	21.7139	24.0025	21.295	24.6537	18.5125	22.9139	21.9682	11.6364	11.4445	16.077	10.6385	0.0172041	1	1	0.071335	1.20536	0.647054	-0.628041
DG(O-40:2)	459.98	507.544	462.546	521.099	416.038	446.01	457.016	327.042	358.086	411.419	380.738	0.0185682	1	1	0.0720356	1.32755	0.825092	-0.277374
DG(O-40:3)	100.865	107.44	100.894	98.6593	87.3604	102.036	104.001	62.7153	66.8927	78.3521	73.7658	0.0329197	1	1	0.0897619	1.0953	0.775	-0.367731
DG(O-40:4)	13.1806	15.189	12.4015	15.1044	12.0075	12.3522	12.8749	11.6856	13.1761	14.8354	13.479	0.838276	1	1	0.886921	1.39215	0.987861	-0.0176205
DG(O-40:5)	4.82659	4.94293	4.22983	4.83132	3.20893	3.41413	4.06995	2.81586	3.11326	3.47943	3.25075	0.0432328	1	1	0.104024	1.23751	0.78869	-0.342469
DG(O-40:6)	1.0668	0.887055	0.891075	1.35768	0.813453	1.43091	0.934004	1.04672	0.637932	1.08942	0.822546	0.243365	1	1	0.363784	0.735781	0.843303	-0.245876
DG(O-41:1)	15.0927	14.0662	14.6874	15.9307	15.3052	14.5294	19.6985	11.82	11.2245	16.297	13.013	0.759827	1	1	0.832916	1.19013	0.96487	-0.0515938
DG(O-41:2)	871.608	1001.91	962.843	958.267	862.955	947.359	991.895	744.27	737.214	905.605	869.267	0.169179	1	1	0.276206	0.759829	0.909537	-0.136796
DG(O-41:3)	495.29	600.017	549.006	573.232	485.587	507.668	521.332	339.071	326.183	410.925	396.954	0.012618	1	1	0.071335	1.28328	0.745409	-0.423896
DG(O-41:4)	163.348	187.92	172.837	168.189	147.794	165.565	164.352	139.538	151.012	169.526	154.218	0.147401	1	1	0.248401	1.30849	0.929122	-0.10606
DG(O-41:5)	50.9855	56.0015	51.5902	51.2672	47.7957	50.9396	50.1994	38.2785	42.9048	47.2281	42.6736	0.0206412	1	1	0.0744589	1.33954	0.860528	-0.216707
DG(O-41:6)	9.87292	11.3016	10.7388	10.2124	8.66086	9.58182	11.1044	7.50903	8.88834	8.15833	7.79513	0.112234	1	1	0.204724	0.820898	0.8638	-0.211231
DG(O-42:2)	190.442	190.034	172.24	192.739	167.079	190.335	194.473	95.7031	107.755	120.327	106.516	0.0276041	1	1	0.082792	1.13944	0.679799	-0.556821
DG(O-42:3)	16.4902	17.9872	20.0299	18.8556	17.7483	17.5417	16.0072	12.2596	10.3359	13.163	14.497	0.00413301	1	1	0.071335	1.45015	0.731828	-0.450424
DG(O-42:4)	9.66981	9.89038	8.51559	10.5884	7.09466	9.67915	8.38747	6.39902	8.05201	9.11645	9.46831	0.228385	1	1	0.348173	1.52294	0.896641	-0.157398
DG(O-42:5)	16.4916	16.4499	16.1276	14.9714	13.7771	14.4456	14.7378	18.0108	18.9757	21.9979	19.5744	0.0469569	1	1	0.108966	1.22312	1.21344	0.279104
DG(O-42:6)	80.5383	83.9972	69.7593	66.9455	58.4396	71.2692	73.104	100.829	115.653	130.561	110.539	0.0191054	1	1	0.0723366	1.20023	1.47772	0.563376
DG(O-43:2)	35.5929	42.2439	41.7825	42.629	39.1784	38.0379	44.0666	23.5611	22.8194	35.8507	29.8754	0.0946088	1	1	0.181189	0.909808	0.782613	-0.35363
DG(O-43:3)	55.0408	53.7903	55.6123	57.4249	49.8444	56.4541	59.5886	30.9061	34.8141	42.2223	36.8882	0.0497688	1	1	0.112538	1.05438	0.747496	-0.419863
DG(O-43:4)	63.0351	72.8063	61.9853	66.7579	54.1906	64.9266	63.3896	72.1871	73.8799	90.3956	80.391	0.0545324	1	1	0.120013	1.19953	1.18918	0.249971
DG(O-43:5)	112.433	135.293	113.165	110.773	96.5124	109.573	119.841	153.207	166.813	200.036	170.209	0.0159374	1	1	0.071335	1.21467	1.43435	0.520393
DG(O-43:6)	606.894	678.905	585.434	577.145	500.02	559.473	594.879	847.68	943.784	1060.52	968.503	0.0173058	1	1	0.071335	1.23599	1.51044	0.594973
DG(O-44:6)	7.37895	12.0715	8.25533	8.34242	5.97529	9.11457	9.07575	10.499	9.82782	11.7384	11.5431	0.0726414	1	1	0.149304	0.930434	1.23628	0.306004
Hex2Cer(d30:2)	186.844	178.95	192.547	195.215	178.871	151.627	207.518	130.42	136.823	157.766	168.564	0.227067	1	1	0.347198	0.732948	0.886773	-0.173363
HexCer(d33:2)	0.376919	0.400451	1.09473	1.48521e-05	0.914704	1.12625e-05	0.900439	1.05567	1.66246	2.55191	0.908091	0.037801	1	1	0.0962586	1.03141	3.04801	1.60787
HexCer(d35:2)	2.25285	1.15896	0.897833	1.43497	1.53547	1.72956	1.12904	4.80627	4.01325	3.31512	2.79532	0.0486619	1	1	0.111944	1.04625	2.13891	1.09687
HexCer(d37:2)	13.219	12.3653	9.99977	10.7336	9.58118	9.07308	9.12453	16.9666	15.047	17.7987	16.6149	0.0491668	1	1	0.112507	1.16691	1.39541	0.480686
HexCer(d38:2)	55.521	58.4252	55.7721	64.3698	55.5253	54.1153	66.2226	58.9882	57.0517	59.8281	61.3474	0.153009	1	1	0.255236	1.39593	1.05934	0.0831672
HexCer(d39:1)	17.2566	20.0936	19.1285	20.0734	15.0029	13.751	16.7121	10.8174	10.1226	11.9014	12.4115	0.0105279	1	1	0.071335	1.26928	0.706113	-0.502029
HexCer(d39:2)	757.78	744.037	747.197	786.741	698.386	686.299	817.823	620.943	679.18	736.597	743.145	0.654654	1	1	0.753506	0.390224	0.976651	-0.0340856
HexCer(d40:2)	100.786	100.871	97.6522	107.585	94.144	96.5331	110.239	96.1637	104.236	113.918	112.401	0.0801154	1	1	0.16037	0.911147	1.07828	0.108731
HexCer(d41:0)	0.87251	1.22604	1.07937	0.507544	0.412537	0.676577	0.300392	0.690991	0.739113	1.04539	1.09658	0.915263	1	1	0.936446	1.86704	0.973272	-0.0390852
HexCer(d41:1)	15.5831	17.8759	17.397	16.4076	15.4729	12.7396	14.6378	12.9184	13.217	16.1954	15.453	0.177578	1	1	0.286665	1.51991	0.910236	-0.135688
HexCer(d41:2)	761.404	784.351	732.143	777.906	687.011	661.261	781.397	995.014	1010.59	1098.93	1079.06	0.00742317	1	1	0.071335	1.26527	1.35283	0.435985
HexCer(d42:1)	2.86722	3.42942	2.90345	3.0196	2.9137	2.85935	2.96202	3.18498	3.92148	4.86561	4.13408	0.0746249	1	1	0.152023	1.18321	1.27173	0.346788
HexCer(d42:2)	92.2659	94.6828	83.8863	91.8224	81.0657	80.8692	89.2982	132.128	145.212	160.085	153.957	0.0167918	1	1	0.071335	1.24319	1.55705	0.638814
HexCer(d43:1)	1.63299	3.26199	2.28484	3.26277	2.5446	2.33062	2.00957	4.97188	4.33716	6.06554	5.48326	0.0419289	1	1	0.102903	1.19272	1.79144	0.841119
HexCer(d43:2)	89.1645	100.875	86.7724	93.846	81.1475	82.8385	86.94	179.451	207.731	214.448	206.392	0.0188437	1	1	0.0720356	1.23731	2.00873	1.00628
HexCer(d44:1)	0.892078	1.03634	0.918312	0.769459	0.803777	0.832421	0.926118	2.9801	2.74531	4.70443	4.2262	0.0272187	1	1	0.0822277	1.20311	3.56002	1.83189
HexCer(d44:2)	9.19979	10.8968	9.35618	9.78204	8.68938	7.55803	11.9256	13.8433	16.3627	18.804	17.9681	0.00486005	1	1	0.071335	1.30189	1.70657	0.771101
HexCer(d44:3)	2.98559	1.68278	1.31913	1.55342	0.933668	1.90631	2.87333	2.38652	2.54925	2.83029	3.22675	0.0130892	1	1	0.071335	1.3557	1.60288	0.680668
LPA(15:0)	0.848204	0.680001	0.997859	0.756801	0.654918	1.13492	0.7904	2.51919	1.69614	2.1662	0.654627	0.122775	1	1	0.217407	0.89115	1.85145	0.888659
LPA(15:1)	0.47506	0.385022	0.358023	0.526599	0.328514	0.508462	0.145769	6.83296	5.54444	6.86506	5.9913	0.0209375	1	1	0.07449	1.21347	11.7967	3.56032
LPA(16:0)	0.745731	0.824348	0.691644	0.517918	0.459958	0.478297	0.671246	0.782613	0.615251	0.788623	0.511526	0.524527	1	1	0.641204	0.32241	1.08747	0.120979
LPA(16:1)	0.997394	0.579474	0.600285	0.980408	0.965234	1.29223	0.907472	1.17452	0.569008	1.09063	0.779751	0.991135	1	1	0.991997	0.494995	1.00196	0.0028269
LPA(17:1)	3.01061	2.60373	2.91227	3.30139	2.62871	3.09726	3.40377	4.96213	3.91592	4.74668	4.32371	0.00603131	1	1	0.071335	1.34675	1.45965	0.545623
LPA(18:1)	6.85267	5.3369	5.98337	6.90215	6.25632	7.60158	5.54049	7.4784	6.23104	7.91753	6.56602	0.644474	1	1	0.746214	0.673647	1.03974	0.0562222
LPA(18:2)	2.41646	1.96684	2.43893	2.36478	2.28467	2.16705	2.11066	3.33799	1.69077	2.39761	2.33577	0.733801	1	1	0.810562	0.286579	1.04462	0.0629851
LPA(18:3)	0.654407	0.551189	0.924443	1.0383	0.778024	0.999691	0.625606	0.85994	0.862406	1.04574	0.926732	0.71472	1	1	0.797907	0.93437	1.04821	0.0679317
LPA(19:1)	0.440173	0.500689	0.843635	0.932191	0.918398	1.14118	0.868099	0.77901	0.347079	0.619003	0.704429	0.376182	1	1	0.506523	0.75332	0.833526	-0.262701
LPA(20:3)	0.466088	0.61909	0.658134	0.742892	0.494264	0.729305	0.83542	1.55747	1.40573	1.55956	1.21366	0.0047153	1	1	0.071335	1.34993	2.12579	1.088
LPA(20:4)	1.9688	1.58562	1.56917	2.05703	1.68368	1.60789	2.06039	4.75764	3.401	4.27324	4.08972	0.0124796	1	1	0.071335	1.27413	2.1293	1.09038
LPC(12:0)	2.82645	2.92945	2.8912	3.15178	1.43036e-05	2.92314	3.93628	2.06059	2.41216	3.29108	2.6026	0.513184	1	1	0.633771	0.469567	1.16582	0.221345
LPC(13:0)	0.325073	0.457209	0.388777	0.437694	1.17952e-05	0.39235	0.481024	0.370747	0.434092	0.621012	0.582821	0.0823121	1	1	0.163347	0.818817	1.49298	0.5782
LPC(14:1)	0.857165	0.951383	0.81389	0.828976	1.2601e-05	0.777227	0.886042	0.35621	0.547246	0.504171	0.594634	0.469091	1	1	0.595285	0.413323	0.819638	-0.286942
LPC(15:0)	23.1468	31.5144	21.9755	23.1232	1.03024e-05	22.9973	27.5623	17.0455	26.2364	32.8792	30.6545	0.244755	1	1	0.365387	0.663406	1.3136	0.393521
LPC(15:1)	2.38613	2.94165	1.94877	2.26233	1.13942e-05	2.44518	2.49209	0.894699	1.44406	2.1085	1.80116	0.632566	1	1	0.736345	0.472147	0.875212	-0.192295
LPC(16:0)	14.2887	19.5292	12.7079	13.4272	1.44583e-05	13.0276	17.64	11.6563	16.6346	23.3106	21.6625	0.10588	1	1	0.196878	0.803339	1.49471	0.579863
LPC(16:1)	17.1531	22.4996	17.0469	17.6051	1.14216e-05	17.2644	22.2166	11.8065	14.8026	21.1585	21.0908	0.457053	1	1	0.583707	0.381426	1.19352	0.255229
LPC(16:2)	1.76484	2.5396	1.79978	1.83819	1.27236e-05	1.79452	2.70042	0.863618	1.29822	1.76895	1.75347	0.909321	1	1	0.935325	0.23478	1.03334	0.0473206
LPC(17:0)	13.4928	16.9609	13.1882	13.7889	1.04741e-05	14.0374	19.7111	6.56483	10.8571	12.7617	11.1101	0.930935	1	1	0.94656	0.337899	1.02431	0.0346579
LPC(17:1)	72.5476	93.4133	66.6575	71.6281	1.14767e-05	70.3053	89.5988	46.6517	67.3951	84.8722	70.5557	0.551657	1	1	0.662104	0.309402	1.15041	0.202148
LPC(17:2)	0.628338	0.837938	0.61255	0.808089	1.05431e-05	0.694334	0.891801	0.510871	0.642564	0.968013	0.797292	0.301903	1	1	0.426369	0.50602	1.27683	0.352563
LPC(18:0)	10.3724	13.0864	9.66379	9.9774	1.22815e-05	9.85815	12.5212	8.80558	11.5716	14.4754	13.0239	0.157624	1	1	0.260668	0.681723	1.36858	0.452675
LPC(18:1)	113.87	154.009	111.917	116.565	1.35207e-05	114.96	152.8	87.9858	113.392	159.055	146.363	0.268684	1	1	0.390475	0.534541	1.29476	0.372685
LPC(18:2)	58.2504	76.2068	58.5668	61.5183	1.3837e-05	60.8586	74.1095	37.7329	41.5192	69.3968	55.6266	0.817461	1	1	0.872009	0.188642	1.05917	0.0829293
LPC(18:3)	20.7324	27.2907	19.3445	20.9111	1.25474e-05	21.413	28.7299	12.0902	15.7935	23.6054	20.121	0.719072	1	1	0.800343	0.209731	1.09769	0.134476
LPC(18:4)	3.79049	5.64167	3.79997	4.20338	1.15661e-05	4.5164	6.392	1.84035	2.52553	3.92158	3.4695	0.979738	1	1	0.983155	0.381425	0.992111	-0.0114262
LPC(18:5)	0.47084	0.665061	0.423995	0.521401	1.3486e-05	0.424055	0.702991	0.129175	0.216039	0.308289	0.329202	0.563565	1	1	0.67219	0.379555	0.807401	-0.308643
LPC(19:0)	0.429585	0.892164	0.676202	0.721328	1.27282e-05	0.716265	1.0888	0.280138	0.446357	0.284583	0.394904	0.720379	1	1	0.800343	0.743207	0.871399	-0.198595
LPC(19:1)	42.1757	52.1756	37.6222	40.4621	1.28996e-05	43.3439	53.7529	17.1505	29.1932	36.3734	30.8757	0.800019	1	1	0.862193	0.143799	0.930648	-0.103692
LPC(19:2)	0.243557	0.314435	0.208512	0.204416	1.0703e-05	0.253161	0.31481	0.136939	0.261714	0.349692	0.294483	0.267686	1	1	0.389516	0.544238	1.33092	0.412419
LPC(20:0)	0.627103	0.917399	0.699723	0.669955	1.42555e-05	0.698242	0.987712	0.639091	0.71786	0.978512	0.850341	0.149286	1	1	0.250843	0.7146	1.38638	0.471325
LPC(20:1)	1.12474	1.68166	1.13355	1.12147	1.33117e-05	1.2625	1.8673	0.742075	0.883328	1.4437	1.33202	0.529013	1	1	0.642877	0.474129	1.18946	0.250313
LPC(20:2)	1.43101	1.94263	1.25721	1.3411	1.12076e-05	1.64361	2.35961	0.77736	1.06682	1.67009	1.65371	0.556611	1	1	0.665274	0.574213	1.18614	0.246271
LPC(20:3)	26.9442	36.2516	24.1726	25.2078	1.13146e-05	26.3015	37.3429	32.4647	37.0477	57.0167	44.5076	0.0198721	1	1	0.0736158	1.01722	1.80054	0.848432
LPC(20:4)	48.991	64.1559	43.9768	46.7586	1.2164e-05	48.8384	68.068	57.3657	68.9965	103.884	83.4846	0.0189385	1	1	0.0720356	1.02516	1.81291	0.858305
LPC(20:5)	117.538	150.285	106.465	111.3	1.11013e-05	117.913	163.028	113.961	136.555	206.435	170.017	0.0575489	1	1	0.124509	0.864618	1.57083	0.651523
LPC(21:0)	0.112764	0.153272	0.100877	0.137934	1.17142e-05	0.121602	0.116519	0.0868019	0.0933574	0.103099	0.106004	0.891535	1	1	0.921974	0.551469	0.968837	-0.0456741
LPC(21:1)	0.226872	0.376356	0.223628	0.267876	1.32926e-05	0.258553	0.301451	0.0638273	0.130491	0.152272	0.118403	0.290601	1	1	0.416022	0.550303	0.679622	-0.557195
LPC(22:0)	0.194395	0.284982	0.228494	0.23475	1.30725e-05	0.21387	0.358902	0.199045	0.16278	0.253337	0.106525	0.701686	1	1	0.787962	0.767105	1.12123	0.165082
LPC(22:5)	0.0206948	0.0912799	0.0226638	0.0265279	1.12606e-05	0.0400125	0.12085	0.0360066	0.0376097	0.0453525	0.0953064	0.158871	1	1	0.262354	1.38174	1.99886	0.999175
LPC(24:0)	0.0856628	0.127556	0.094697	0.0766163	1.36111e-05	0.0811493	0.11064	0.0766929	0.0707527	0.0773286	0.0799891	0.777942	1	1	0.846324	0.169124	1.07041	0.0981614
LPC(26:0)	0.0568937	0.116757	0.12236	0.104769	1.27218e-05	0.0482033	0.146987	0.147313	0.258748	0.159603	0.147985	0.00954144	1	1	0.071335	1.19103	2.30017	1.20174
LPC(O-12:1)	2.28153	0.469901	0.697186	0.739851	1.21464e-05	0.943952	1.51997	0.60285	1.45217	0.49698	0.874051	0.732816	1	1	0.810251	0.782328	1.15642	0.209661
LPC(O-18:0)	0.283456	0.634916	0.35078	0.427366	1.47303e-05	0.352465	0.573547	0.288519	0.400216	0.474571	0.459058	0.342491	1	1	0.473807	0.467996	1.28604	0.362937
LPC(O-18:1)	0.0880538	0.150656	0.0874602	0.0843214	1.14068e-05	0.0894961	0.166679	0.0580217	0.0815262	0.114263	0.140077	0.325942	1	1	0.455096	0.683807	1.34536	0.427995
LPE(15:0)	26.7331	18.348	20.9473	23.1699	21.0817	21.629	20.3985	25.8275	21.8301	23.9704	25.0382	0.373462	1	1	0.505117	0.49325	1.06496	0.0907951
LPE(16:0)	57.5879	38.5623	43.3709	48.9249	40.6018	47.3858	42.6844	76.8485	57.353	70.052	62.7468	0.0510029	1	1	0.114433	0.984417	1.34434	0.426901
LPE(17:0)	54.1235	36.4931	41.1492	43.3293	37.3361	43.9799	37.3533	31.0151	27.6133	28.8957	29.6857	0.0048302	1	1	0.071335	1.22318	0.723353	-0.467228
LPE(17:1)	35.6241	24.8038	30.4961	34.4077	29.7563	29.8556	30.5542	48.5605	34.9902	36.6253	43.263	0.0663712	1	1	0.13915	0.981399	1.25872	0.331955
LPE(18:0)	59.4072	38.0684	45.5941	47.907	44.659	50.6419	43.8932	62.5224	51.3633	59.4775	51.7304	0.200641	1	1	0.313349	0.634608	1.12752	0.173155
LPE(18:1)	136.082	79.9474	113.684	106.273	101.096	110.8	103.22	125.716	79.9991	98.0451	100.797	0.553197	1	1	0.662681	0.441364	0.940498	-0.0885035
LPE(18:2)	38.5562	22.0484	33.398	33.1544	30.6749	35.2127	31.4152	37.875	21.0502	28.158	27.687	0.433549	1	1	0.559522	0.638782	0.908715	-0.1381
LPE(19:0)	4.04507	2.9291	3.49015	2.99693	3.4972	3.81255	2.94377	1.80226	1.05984	1.97502	1.93136	0.00376475	1	1	0.071335	1.28068	0.561104	-0.833659
LPE(19:1)	12.671	8.28462	11.8077	10.7268	9.08768	10.4253	10.4003	11.5896	9.80908	8.36358	10.4779	0.671965	1	1	0.765774	0.469884	0.964532	-0.0520986
LPE(20:0)	10.4494	6.77056	7.25308	7.16148	8.00749	7.56794	7.10606	6.24555	5.00192	5.95558	5.00846	0.0161637	1	1	0.071335	1.04193	0.745205	-0.42429
LPE(20:1)	2.23974	0.928658	2.0952	1.58628	1.30769	1.35979	1.45149	1.35974	1.20456	1.37886	1.67488	0.457431	1	1	0.583707	0.428833	0.891366	-0.165911
LPE(20:2)	3.24308	1.6695	2.62233	2.18259	2.16525	2.00777	1.91558	1.97632	0.810005	0.913372	1.39551	0.0228544	1	1	0.0753738	1.01756	0.605661	-0.723417
LPE(20:3)	17.9343	9.28183	14.037	13.6082	11.1091	13.4831	12.8068	26.4193	14.6546	17.4944	18.9111	0.117142	1	1	0.210878	0.88145	1.36361	0.447428
LPE(20:4)	29.63	14.7149	24.5036	22.854	20.051	24.0263	23.3187	41.517	22.1318	26.7964	31.1477	0.16373	1	1	0.269219	0.92267	1.28071	0.35694
LPE(20:5)	65.1467	34.9908	50.7997	52.6278	45.1258	50.3967	49.4767	78.8741	43.0257	51.7293	59.7503	0.392108	1	1	0.52115	0.676932	1.13488	0.182535
LPE(21:0)	2.16966	1.44646	1.7118	1.50572	1.42875	1.21821	1.49709	0.498078	0.465926	0.232243	0.226584	0.00903121	1	1	0.071335	1.18397	0.369587	-1.43602
LPE(22:0)	6.58006	4.45176	4.62925	4.66567	5.59405	5.45898	3.9826	2.00408	1.85177	2.18176	1.77961	0.000587471	0.672067	0.676179	0.071335	1.36746	0.45124	-1.14803
LPE(24:0)	0.694591	0.552284	0.402537	0.709538	0.506758	0.759588	0.71228	0.343096	0.213043	0.554164	0.226599	0.13052	1	1	0.226588	0.815685	0.678294	-0.560016
LPE(26:0)	2.38679	1.53403	1.24055	1.62636	1.61479	1.9984	1.60851	1.53292	1.92054	1.67862	1.7311	0.831252	1	1	0.884262	0.200647	0.977417	-0.0329545
LPE(27:0)	0.423678	0.234433	0.213083	0.327933	1.19503e-05	0.397632	0.491408	0.0978746	0.0811464	0.304279	0.132452	0.668821	1	1	0.763704	0.662695	0.832048	-0.265261
LPE(O-18:0)	58.4013	39.8734	46.4241	48.097	45.341	50.6291	41.5939	44.0865	34.3865	40.843	36.2667	0.0212107	1	1	0.0744994	1.07856	0.81939	-0.287377
LPE(O-18:1)	82.2193	58.0712	63.579	63.0607	59.3497	71.865	58.8786	60.1492	48.9483	56.206	54.6674	0.0384828	1	1	0.0971353	1.00509	0.840446	-0.250772
LPE(O-19:1)	6.0403	4.75152	5.58405	5.26718	4.94742	5.69652	5.21482	2.33972	2.48621	2.51244	2.71492	0.00984954	1	1	0.071335	1.23599	0.567465	-0.817397
LPE(O-20:2)	1.30148	0.823338	0.86887	0.908107	0.865448	1.02266	0.541636	0.280414	0.0581516	0.105253	0.134136	0.000161976	0.186434	0.186434	0.071335	1.48549	0.232044	-2.10753
LPG(12:0)	0.279825	0.178451	0.211281	0.270816	0.241391	0.235426	0.139595	0.168388	0.0969413	0.16948	0.194915	0.00586906	1	1	0.071335	1.67025	0.651419	-0.618343
LPG(18:0)	0.437375	0.340157	0.343464	0.500284	0.335512	0.319496	0.318651	0.637864	0.333822	0.401651	0.425023	0.519596	1	1	0.637585	0.389356	1.11603	0.158381
LPG(18:1)	0.829824	0.509387	0.567278	0.780066	0.651764	0.824206	0.63093	0.595791	0.40018	0.569682	0.498542	0.054202	1	1	0.119514	0.875348	0.776968	-0.364073
LPG(22:2)	0.339506	0.381077	0.348371	0.482264	0.236846	0.580241	0.498795	0.657544	0.503059	0.604457	0.458281	0.0386132	1	1	0.0972511	1.10946	1.37928	0.463919
PA(24:0)	4.065	1.64118	1.60032	1.37113	0.973653	2.08818	1.07871	2.47163	1.22793	0.92124	0.733877	0.250119	1	1	0.371326	0.631277	0.657617	-0.60468
PA(26:0)	11.9315	8.71975	8.64931	9.3797	8.83736	10.1701	9.24452	10.3646	7.99757	8.44778	8.04333	0.275167	1	1	0.397885	0.584612	0.917307	-0.124523
PA(30:0)	5.04447	4.74605	4.26377	3.89513	3.90609	5.22394	4.25111	4.03246	4.47751	4.18304	3.88517	0.217638	1	1	0.336963	0.707736	0.92303	-0.11555
PA(30:1)	3.55055	2.96951	2.50601	2.8029	3.14768	3.05835	2.778	2.29814	2.09213	2.28427	1.36394	0.0173604	1	1	0.071335	1.10152	0.719699	-0.474533
PA(30:2)	0.819952	0.812395	0.892409	0.886143	0.878576	0.95243	0.611732	1.03111	0.2299	0.571367	0.574444	0.101072	1	1	0.191025	0.997033	0.69102	-0.5332
PA(31:0)	1.5559	2.10993	1.63436	1.35564	2.00252	1.93089	1.9215	2.12886	2.99945	2.01525	2.83348	0.0498648	1	1	0.112538	1.01474	1.34837	0.431219
PA(31:1)	13.3622	12.3146	12.0662	12.3139	12.5015	13.7366	11.6053	9.39717	10.2282	12.6085	10.0621	0.0249195	1	1	0.078792	1.38281	0.847782	-0.238235
PA(31:2)	4.38158	3.63107	3.93732	2.57888	4.46644	4.85475	3.42906	2.77057	1.69051	3.00419	2.07338	0.014262	1	1	0.071335	1.06192	0.652463	-0.616033
PA(32:0)	5.72014	3.78755	4.51115	3.53376	4.69314	4.38566	3.72907	3.85189	3.16319	2.69509	3.50936	0.02295	1	1	0.0754728	0.998781	0.763697	-0.388929
PA(32:1)	36.2867	32.3244	31.0332	29.9068	34.4901	34.6136	31.8194	29.4653	30.1862	29.2416	30.0713	0.0304735	1	1	0.0859424	0.967292	0.910829	-0.134747
PA(32:2)	18.3392	14.2644	13.4845	12.4136	15.8779	17.7317	14.6962	9.73694	9.52491	8.87373	9.99363	0.00894877	1	1	0.071335	1.12856	0.688194	-0.539113
PA(32:3)	4.62156	2.99059	2.41979	1.57891	2.60138	3.98155	1.92073	7.05027	5.33298	6.92667	0.763558	0.365654	1	1	0.498658	0.513391	1.45066	0.536712
PA(32:4)	0.460785	1.1976	1.07466	0.808172	1.20119	1.36903	0.661614	0.575936	0.831398	0.659127	0.143338	0.0338541	1	1	0.0912555	1.07456	0.563812	-0.826715
PA(33:0)	2.15966	2.06403	2.13106	2.56996	2.68625	1.5757	2.18486	3.76816	2.69483	2.17884	3.28367	0.125164	1	1	0.219945	0.898484	1.28406	0.36071
PA(33:1)	46.2523	39.9711	38.0602	36.6992	42.2234	46.9063	37.1936	44.0892	43.8252	40.7623	42.1193	0.968234	1	1	0.975011	0.332886	0.997901	-0.00303075
PA(33:2)	63.5755	62.3101	56.8576	48.8794	59.1331	67.2983	49.1179	41.4228	41.736	40.8684	36.799	0.000481368	0.552611	0.554055	0.071335	1.40997	0.703617	-0.507138
PA(33:3)	8.48093	8.83321	7.62735	6.30583	8.57966	10.0985	7.12856	58.4924	53.2756	48.6547	53.8849	0.01869	1	1	0.0720356	1.22479	5.32239	2.41208
PA(33:4)	5.87718	4.98101	5.60866	4.11	4.98575	6.09399	4.80642	4.78851	4.54533	4.18037	4.26453	0.0536328	1	1	0.118486	0.880205	0.856131	-0.224096
PA(34:0)	1.29775	1.03552	0.96384	0.684016	1.26247	1.36258	0.765856	0.432763	0.749891	0.621759	0.895451	0.0128377	1	1	0.071335	1.23927	0.629543	-0.667623
PA(34:1)	39.9051	33.2003	30.3831	27.8954	34.4654	40.2521	32.4729	40.5261	35.3864	31.3888	37.5125	0.683726	1	1	0.774576	0.442589	1.03223	0.0457657
PA(34:2)	112.279	105.609	95.6054	84.9066	100.549	118.149	94.4415	88.0679	82.5384	77.2767	80.6711	0.0126691	1	1	0.071335	1.071	0.82255	-0.281824
PA(34:3)	35.5533	32.1501	26.1669	21.11	28.1207	33.0309	25.9698	22.6837	20.4893	21.879	20.42	0.0208225	1	1	0.0744589	1.05775	0.759262	-0.397329
PA(34:4)	19.6884	16.9015	16.4502	13.7305	16.3818	19.9334	16.3472	13.6278	14.6316	14.6926	14.3056	0.0513475	1	1	0.114982	0.891624	0.856818	-0.22294
PA(35:1)	31.4598	25.2523	23.7407	23.7242	26.5433	28.2001	22.8301	24.1521	22.011	20.3189	21.467	0.0149235	1	1	0.071335	1.11078	0.836487	-0.257585
PA(35:2)	143.148	138.247	123.494	107.892	128.151	155.956	123.148	115.128	107.514	95.9768	104.768	0.0204254	1	1	0.0744432	1.00947	0.823004	-0.281028
PA(35:3)	90.3575	89.662	80.3659	65.5556	82.2188	98.821	80.8152	62.7149	56.9575	52.9693	54.3978	0.0093613	1	1	0.071335	1.11977	0.728678	-0.456646
PA(35:4)	53.5232	51.3178	47.4328	40.6571	47.5505	54.5398	46.3427	62.7242	55.3623	52.5393	55.6871	0.150208	1	1	0.252025	0.720023	1.10903	0.149295
PA(36:1)	28.0461	24.391	21.7736	22.4261	24.9685	27.233	19.9528	31.146	27.089	24.1787	26.2316	0.677931	1	1	0.770284	0.532794	1.03681	0.0521574
PA(36:2)	147.961	134.083	121.197	108.739	133.281	153.865	122.598	144.387	121.383	128.749	123.656	0.547521	1	1	0.659201	0.293029	0.962212	-0.0555732
PA(36:3)	126.373	125.623	114.289	97.9621	124.44	141.539	109.333	95.1985	87.4573	92.453	79.4975	0.00459894	1	1	0.071335	1.17267	0.762404	-0.391373
PA(36:4)	102.58	93.7425	85.7786	74.0557	89.9421	103.111	87.0158	89.7127	79.2747	81.9696	83.3612	0.179825	1	1	0.289481	0.634442	0.920596	-0.11936
PA(36:5)	130.988	114.15	101.572	101.258	112.608	118.81	112.149	160.312	140.91	148.045	141.012	0.0222253	1	1	0.0748931	1.09781	1.2407	0.311152
PA(37:1)	3.02219	2.24414	2.5012	1.82445	2.2705	4.15383	3.42521	1.83988	2.84328	1.99639	2.30757	0.68475	1	1	0.774972	1.0625	0.929976	-0.104734
PA(37:2)	45.6802	41.9847	39.5117	36.0062	39.0868	46.664	36.9513	34.0506	30.1576	23.667	27.5695	0.00562794	1	1	0.071335	1.19461	0.734634	-0.444902
PA(37:3)	31.6894	28.5336	30.5126	22.909	27.6565	31.9173	25.0597	16.6721	16.5555	14.3768	17.5045	0.00158736	1	1	0.071335	1.29961	0.624659	-0.678858
PA(37:4)	46.9676	40.6229	38.8263	34.2235	37.5258	46.5237	39.5264	42.3461	43.5116	34.1238	41.0128	0.803302	1	1	0.863306	0.339955	0.983388	-0.0241676
PA(38:2)	8.32395	6.90098	6.97618	5.14681	7.58107	7.19901	6.25728	5.15336	5.34648	3.27806	4.29983	0.0110261	1	1	0.071335	1.11198	0.693173	-0.528712
PA(38:3)	5.75574	6.92556	4.74647	4.54277	5.71468	9.10682	5.9853	8.45022	8.44523	8.92839	8.38976	0.0555469	1	1	0.121088	0.869601	1.31112	0.390796
PA(38:4)	55.5371	49.1838	43.9085	38.6029	48.7763	53.0684	46.6916	69.8637	64.7	63.2731	57.7777	0.0341523	1	1	0.0916381	1.03359	1.25492	0.327591
PA(38:5)	198.967	178.683	170.851	155.04	171.352	198.984	179.464	222.641	210.786	217.287	210.282	0.0205026	1	1	0.0744432	1.05107	1.16266	0.217427
PA(38:6)	508.708	468.048	454.135	395.247	458.873	534.788	478.166	518.944	513.316	520.856	490.958	0.1538	1	1	0.256184	0.828694	1.07337	0.102147
PA(39:4)	13.0185	12.0659	9.78803	9.44741	11.7995	11.6619	11.7831	11.1986	11.2796	8.26054	10.0738	0.383779	1	1	0.513042	0.948773	0.931154	-0.102908
PA(39:5)	31.6959	31.1192	28.4831	24.1373	29.4277	35.1765	30.2972	29.9486	31.9812	23.7791	28.2019	0.584787	1	1	0.693192	0.731653	0.961175	-0.0571291
PA(40:5)	4.00747	4.80288	3.62005	3.04839	2.95232	4.31178	4.82368	3.70678	3.81546	3.54972	2.57107	0.839576	1	1	0.887376	0.97791	0.974372	-0.0374547
PA(40:6)	16.408	5.1499	12.7344	10.4592	11.8251	15.3576	14.5257	15.987	15.5265	14.2458	16.4517	0.0973511	1	1	0.184903	1.32147	1.28011	0.356273
PC(24:0)	0.990861	1.24561	1.28537	1.52073	1.25443e-05	1.18126	1.69573	0.892598	1.0004	1.37875	0.776804	0.696904	1	1	0.784869	0.424776	1.10754	0.147355
PC(26:0)	44.3692	42.8953	44.3128	47.5471	1.07323e-05	44.2777	59.5208	33.9679	36.7687	49.2346	39.1135	0.483413	1	1	0.609428	0.529049	1.17424	0.231722
PC(27:0)	1.73448	1.75115	1.75613	1.97733	1.14589e-05	1.67318	1.75479	1.39617	1.66899	2.10348	1.60104	0.511919	1	1	0.633568	0.538113	1.15037	0.202093
PC(27:1)	1.20186	1.03811	1.30611	1.25878	1.48295e-05	1.08075	0.998798	0.74313	0.841544	0.858433	0.722368	0.502239	1	1	0.624273	0.615185	0.84904	-0.236096
PC(28:1)	3.12874	2.91772	3.02215	3.69937	1.21241e-05	2.92654	3.59205	2.32113	3.02735	2.94459	2.70378	0.61729	1	1	0.725	0.245403	1.11546	0.157644
PC(28:2)	1.18376	0.706189	0.858405	0.840765	1.38729e-05	0.94859	1.15127	0.585332	0.466331	0.335179	0.41598	0.470902	1	1	0.596269	0.74888	0.78121	-0.356217
PC(29:0)	24.4274	26.7339	23.1619	25.8518	1.01114e-05	21.5146	24.4557	24.6101	29.0354	28.4902	27.204	0.181264	1	1	0.291389	0.702662	1.31938	0.399858
PC(29:1)	11.2803	12.6014	13.2131	12.9688	1.22073e-05	11.1206	11.8185	10.6616	10.7439	12.9176	11.7554	0.539563	1	1	0.651665	0.512302	1.13553	0.183363
PC(29:2)	3.7603	3.82299	3.70643	3.96369	1.16432e-05	3.96153	3.67756	2.49157	2.60082	2.87491	2.74712	0.648215	1	1	0.74834	0.378888	0.8988	-0.153929
PC(30:0)	115.997	132.688	124.764	134.482	1.35701e-05	110.838	130.346	133.314	164.47	168.556	154.648	0.0773675	1	1	0.155682	0.851863	1.45709	0.543089
PC(30:1)	65.8729	70.0498	68.504	72.0876	1.37363e-05	59.9943	72.5923	50.3067	57.9118	63.7693	57.8036	0.72546	1	1	0.805212	0.22867	1.07831	0.108771
PC(30:2)	20.6564	21.3658	22.9061	21.7016	1.29594e-05	20.2962	24.5396	11.0085	12.3738	13.2379	13.5994	0.525648	1	1	0.641437	0.326071	0.839002	-0.253254
PC(30:3)	2.52633	2.58708	2.62551	2.4373	1.13273e-05	3.48776	5.97205	1.76119	1.61557	2.12371	3.20629	0.507789	1	1	0.629133	1.54571	1.28912	0.366392
PC(31:0)	70.3664	75.0932	70.393	76.1891	1.25483e-05	61.5558	76.0333	98.882	115.085	125.985	118.527	0.011	1	1	0.071335	1.09719	1.81397	0.859147
PC(31:1)	257.879	274.116	278.661	287.223	1.33277e-05	244.691	285.236	216.61	248.351	276.186	254.009	0.516556	1	1	0.634947	0.368167	1.14443	0.194624
PC(31:2)	84.0256	85.5438	88.4719	93.8717	1.31332e-05	80.868	95.001	54.5727	63.9548	71.1389	67.1088	0.91492	1	1	0.936446	0.0909698	0.975393	-0.0359451
PC(31:3)	10.3974	11.2474	10.9309	11.6859	1.39119e-05	10.1017	12.7303	7.87412	8.89736	10.7306	9.1229	0.699474	1	1	0.786994	0.190908	1.08945	0.123605
PC(31:4)	1.8106	1.83208	2.08305	2.01573	1.07598e-05	1.79436	2.21938	2.00693	2.24012	2.19476	2.29584	0.120773	1	1	0.215186	0.745507	1.37884	0.46346
PC(31:5)	1.38523	1.50043	1.54166	1.61701	1.02593e-05	1.36007	1.27501	1.95467	2.25745	2.55282	2.59749	0.0305391	1	1	0.0859424	1.10839	1.72396	0.785729
PC(32:0)	112.594	123.725	121.524	129.908	1.09954e-05	114.523	140.786	101.964	130.107	139.65	121.204	0.263881	1	1	0.384726	0.530568	1.26264	0.33644
PC(32:1)	605.146	639.603	618.639	657.577	1.01273e-05	575.588	693.461	535.754	668.735	706.254	621.262	0.279824	1	1	0.403606	0.518622	1.24996	0.321879
PC(32:2)	218.785	224.732	230.627	238.104	1.18943e-05	212.569	255.121	146.95	159.566	194.828	173.133	0.971693	1	1	0.977639	0.0182515	0.991733	-0.0119766
PC(32:3)	48.9192	51.633	52.1809	54.707	1.32264e-05	49.6046	58.8073	32.1394	34.9443	41.6493	36.0369	0.834755	1	1	0.88635	0.115083	0.95039	-0.073409
PC(32:4)	12.1959	13.8498	13.9287	13.7798	1.11112e-05	12.9719	15.016	9.02828	8.82614	11.1736	9.7392	0.888717	1	1	0.920288	0.0690789	0.967236	-0.0480601
PC(32:5)	3.83464	4.39614	3.98936	4.8214	1.24316e-05	3.11834	3.71902	2.44004	2.84526	3.52277	2.61269	0.674888	1	1	0.767585	0.646197	0.901183	-0.150108
PC(33:0)	60.9571	66.5489	61.5632	65.8609	1.25268e-05	56.3595	66.6352	73.5804	85.9403	98.6283	86.1846	0.035876	1	1	0.0935324	0.966927	1.58426	0.663806
PC(33:1)	626.252	677.643	666.726	705.163	1.00385e-05	614.147	727.332	651.842	748.298	848.124	767.221	0.133837	1	1	0.230263	0.717304	1.36519	0.449101
PC(33:2)	740.112	772.95	781.317	821.215	1.31436e-05	724.475	834.012	538.939	583.668	709.053	622.194	0.903201	1	1	0.931527	0.133462	1.02744	0.0390537
PC(33:3)	169.585	178.287	170.324	182.753	1.32726e-05	162.412	190.972	132.923	149.483	173.369	150.109	0.631216	1	1	0.736099	0.244262	1.10756	0.14739
PC(33:4)	51.4082	54.204	52.4077	54.5317	1.29652e-05	49.1313	59.6485	41.9514	48.8439	52.886	46.1208	0.522836	1	1	0.640196	0.306616	1.14391	0.193969
PC(33:5)	15.6099	16.753	16.1643	16.1343	1.49679e-05	16.1379	17.7957	18.1678	20.1664	24.4836	20.6818	0.0557048	1	1	0.121203	0.882935	1.5044	0.589185
PC(34:0)	30.5497	32.809	31.296	30.9068	1.17795e-05	29.5895	38.0975	36.1715	38.3207	46.643	39.9291	0.0428327	1	1	0.103619	0.931775	1.5404	0.623302
PC(34:1)	433.66	168.036	427.647	184.442	1.31127e-05	419.114	510.22	423.319	498.551	566.319	485.645	0.0277218	1	1	0.0828772	1.27247	1.82551	0.868296
PC(34:2)	1235.12	1230.7	1211.22	1288.2	1.18587e-05	1173.1	1394.33	874.959	1012.95	1121.38	964.499	0.827939	1	1	0.881552	0.112627	1.04943	0.0696032
PC(34:3)	271.376	280.598	289.914	298.26	1.10947e-05	271.652	330.454	212.347	218.832	268.326	247.883	0.707534	1	1	0.793735	0.206111	1.08614	0.119207
PC(34:4)	119.405	125.466	122.459	132.056	1.34099e-05	116.238	147.829	102.108	106.069	127.549	116.757	0.459703	1	1	0.585308	0.382293	1.17015	0.226696
PC(34:5)	100.598	102.031	99.8916	101.187	1.04389e-05	91.3949	119.154	90.5325	99.9954	118.398	101.3	0.229468	1	1	0.349362	0.581819	1.28308	0.359613
PC(34:6)	11.8355	11.8993	11.6903	12.8377	1.05404e-05	11.8986	15.7103	8.05857	7.76943	10.7827	8.64058	0.948669	1	1	0.959506	0.396343	1.0165	0.0236043
PC(34:7)	0.675124	0.607271	0.986451	0.673265	1.06364e-05	0.597751	0.778925	0.585309	0.722613	0.505587	0.556482	0.787183	1	1	0.853957	0.229419	1.06747	0.0941923
PC(35:0)	19.494	20.0025	19.6402	20.7736	1.33365e-05	19.3707	22.0761	15.8881	18.0742	22.1068	17.5014	0.492467	1	1	0.61632	0.337623	1.15607	0.209229
PC(35:1)	219.833	226.246	200.664	244.267	1.09665e-05	191.012	270.356	176.833	213.215	236.007	185.434	0.404826	1	1	0.531964	0.449448	1.19981	0.2628
PC(35:2)	1478.66	1491.08	1502.52	1575	1.35174e-05	1454.35	1711.35	1144.59	1304.62	1449.79	1294.72	0.642226	1	1	0.744413	0.228395	1.10457	0.14349
PC(35:3)	839.953	828.515	828.836	871.984	1.09371e-05	826.187	948.964	564.787	631.389	758.57	646.559	0.946463	1	1	0.958117	0.0397505	1.01546	0.0221288
PC(35:4)	354.281	355.562	347.846	361.126	1.12663e-05	334.739	411.03	362.064	409.253	467.896	401.244	0.102475	1	1	0.193042	0.766289	1.40388	0.489422
PC(35:5)	502.729	508.579	495.766	511.749	1.47303e-05	472.049	580.944	567.622	654.124	741.043	646.589	0.0438693	1	1	0.104542	0.918271	1.53697	0.620085
PC(35:6)	22.5372	22.5177	22.42	21.6547	1.15931e-05	21.2023	25.734	16.3881	18.4716	22.2803	16.8729	0.71396	1	1	0.797907	0.203079	1.08487	0.117529
PC(36:0)	6.96305	7.41386	7.21003	6.76175	1.4081e-05	6.57067	7.68419	8.9211	9.15839	10.8205	9.21297	0.0355332	1	1	0.0931635	0.950445	1.57381	0.654265
PC(36:1)	115.873	118.957	115.83	124.285	1.39056e-05	115.352	138.465	101.697	112.931	132.121	114.348	0.340605	1	1	0.472334	0.461611	1.21883	0.2855
PC(36:2)	1151.45	1178.41	1220.19	1229.89	1.46825e-05	1134.37	1437.34	958.757	1016.33	1189.66	1114.34	0.487893	1	1	0.613062	0.391901	1.15985	0.213938
PC(36:3)	854.521	860.829	914.595	928.849	1.3036e-05	856.551	1036.89	549.059	546.945	717.898	639.953	0.832972	1	1	0.885273	0.161878	0.948714	-0.075955
PC(36:4)	571.054	562.222	598.886	616.276	1.14164e-05	555.819	692.241	414.04	428.977	532.971	489.237	0.808661	1	1	0.865686	0.194179	1.05671	0.0795804
PC(36:5)	559.607	551.513	562.809	569.58	1.15582e-05	519.608	673.124	572.702	596.006	722.742	664.895	0.103823	1	1	0.194625	0.775002	1.40253	0.488035
PC(36:6)	374.214	368.502	398.336	399.017	1.36956e-05	361.421	456.939	302.829	309.889	373.735	345.594	0.575603	1	1	0.68442	0.329807	1.129	0.175046
PC(36:7)	53.995	53.2295	57.6622	60.3874	1.14245e-05	53.4403	72.8684	31.3843	32.3893	39.4865	34.1422	0.726905	1	1	0.806038	0.457033	0.905317	-0.143505
PC(36:8)	11.4207	11.9841	11.4143	11.9818	1.1058e-05	11.4439	16.706	5.86141	6.05092	6.98367	6.10813	0.645077	1	1	0.746214	0.68304	0.859342	-0.218695
PC(36:9)	0.854152	0.742109	0.931223	1.06306	1.4165e-05	0.608823	0.957326	0.305078	0.570839	0.358742	0.429248	0.38764	1	1	0.515808	0.423899	0.749034	-0.416897
PC(37:0)	1.42503	1.35011	1.67182	1.94534	1.14841e-05	1.52226	2.19657	1.27528	1.13446	1.87244	1.11853	0.584368	1	1	0.693192	0.55387	1.15189	0.204006
PC(37:1)	27.1986	28.0605	28.7781	29.6569	1.06542e-05	27.7157	30.7863	19.1276	24.9837	28.009	21.3074	0.81295	1	1	0.868001	0.160932	1.05408	0.0759804
PC(37:2)	407.827	403.925	422.726	440.071	1.25074e-05	420.161	495.531	256.671	308.37	341.628	282.385	0.884977	1	1	0.919322	0.192515	0.965051	-0.0513232
PC(37:3)	253.299	236.593	252.783	265.026	1.29822e-05	254.137	295.437	121.378	142.793	172.114	136.446	0.504649	1	1	0.625917	0.36262	0.825621	-0.276448
PC(37:4)	283.53	270.695	277.551	282.795	1.45923e-05	268.294	329.928	222.452	269.424	304.034	244.406	0.414685	1	1	0.541774	0.41777	1.18905	0.249807
PC(37:5)	534.73	524.423	526.84	539.634	1.08231e-05	503.114	639.762	459.833	556.582	613.88	515.323	0.24868	1	1	0.369807	0.57585	1.2715	0.346537
PC(37:6)	970.199	920.636	924.86	949.752	1.33444e-05	897.782	1106.51	804.77	958.935	1071.46	882.306	0.299071	1	1	0.423755	0.511032	1.24137	0.31193
PC(37:7)	19.2813	18.8203	18.0854	20.3911	1.01337e-05	18.9306	23.882	13.1967	14.9364	15.8919	14.7706	0.87213	1	1	0.910909	0.349629	1.03879	0.0549005
PC(37:8)	2.47536	2.92775	2.32096	2.57451	1.21993e-05	2.87884	3.92037	1.55346	1.59652	1.99833	2.06001	0.963453	1	1	0.971046	0.706664	1.01343	0.0192502
PC(38:0)	0.644463	0.730023	0.424849	0.528809	1.19918e-05	0.464223	0.762093	0.459799	0.753844	0.707162	0.554012	0.168931	1	1	0.276192	0.69756	1.39103	0.476157
PC(38:1)	6.8538	7.01636	6.96274	6.99514	1.36806e-05	6.35513	8.76541	4.83702	5.04236	6.41332	5.41788	0.775808	1	1	0.845033	0.354987	1.06986	0.0974201
PC(38:10)	14.8279	14.1632	15.7409	14.6482	1.33152e-05	14.2956	18.8619	6.0058	6.523	7.04307	6.9872	0.382427	1	1	0.512426	0.583418	0.739797	-0.434799
PC(38:2)	109.36	104.762	112.054	113.832	1.39131e-05	109.851	133.773	59.9993	70.6278	83.6203	68.3286	0.720074	1	1	0.800343	0.300051	0.908629	-0.138237
PC(38:3)	52.2723	51.8205	53.8694	57.1451	1.12469e-05	51.4509	63.5242	46.5624	51.6482	60.9389	53.2868	0.29695	1	1	0.422407	0.51053	1.24233	0.313045
PC(38:4)	326.171	319.642	327.84	329.438	1.48356e-05	300.193	385.445	326.378	335.399	418.386	374.033	0.123641	1	1	0.218268	0.730319	1.37691	0.46143
PC(38:5)_RT_8.932	449.88	349.285	227.53	314.135	1.30276e-05	231.893	399.205	202.429	281.329	312.107	424.884	0.42792	1	1	0.554034	0.387884	1.23604	0.305723
PC(38:5)_RT_9.021	1084.37	1078.15	1144.87	1090.45	1.09627e-05	1016.39	1264.12	1078.31	1110.12	1341.04	1253.62	0.155622	1	1	0.257943	0.672608	1.34029	0.422549
PC(38:6)	2845.6	2837.82	2941.78	2961.44	1.15683e-05	2696.23	3364.42	2435.77	2591.64	3069.78	2879.69	0.370991	1	1	0.502957	0.43796	1.20491	0.268926
PC(38:7)	1324.74	1275.93	1360.06	1395.69	1.11336e-05	1274.2	1515.31	776.378	828.808	1027.4	915.276	0.72988	1	1	0.808558	0.180616	0.916327	-0.126066
PC(38:8)	603.781	579.234	598.364	621.621	1.20403e-05	573.143	712.343	420.304	463.42	532.969	479.037	0.82514	1	1	0.879386	0.222588	1.05159	0.0725744
PC(38:9)	132.376	128.732	134.657	139.025	1.28324e-05	131.393	160.341	76.1629	83.2393	96.7813	87.5432	0.71421	1	1	0.797907	0.290287	0.907982	-0.139265
PC(39:1)	2.89632	2.25975	2.26294	2.8126	1.19866e-05	2.52778	3.41538	1.13404	1.58823	1.79572	1.80324	0.766269	1	1	0.837583	0.459564	0.915711	-0.127035
PC(39:10)	6.59122	7.4699	7.02771	6.98047	1.35429e-05	5.99873	8.18796	4.96827	7.04493	6.36109	6.38757	0.495172	1	1	0.616821	0.345951	1.16061	0.214886
PC(39:2)	7.53625	6.69526	7.6653	7.44112	1.31208e-05	8.25392	9.87362	3.45608	4.11651	3.74494	3.84262	0.493163	1	1	0.61632	0.642139	0.799123	-0.323511
PC(39:3)	13.8605	12.0457	12.8182	13.4877	1.20362e-05	13.2612	16.1561	4.66899	7.30013	7.355	6.23723	0.411071	1	1	0.538274	0.495486	0.7646	-0.387223
PC(39:4)	119.089	107.861	112.615	118.471	1.30383e-05	111.173	138.974	79.0583	95.1469	112.43	84.0793	0.755858	1	1	0.830938	0.277464	1.07452	0.10369
PC(39:5)	266.361	253.917	257.053	274.186	1.16162e-05	258.946	309.533	183.344	225.62	256.606	200.949	0.742013	1	1	0.818556	0.211083	1.07692	0.10691
PC(39:6)	900.556	849.96	876.514	919.119	1.14117e-05	869.041	1020.18	536.892	665.324	728.929	574.782	0.861987	1	1	0.904419	0.145869	0.958358	-0.0613639
PC(39:7)	13.4218	13.6562	14.9099	15.0753	1.02606e-05	14.8315	17.5825	12.0723	13.9157	14.3623	12.8224	0.432709	1	1	0.559522	0.486426	1.18098	0.239984
PC(39:8)	13.592	12.6488	12.9391	13.7286	1.31209e-05	12.1996	15.8276	11.9768	13.787	14.2281	12.663	0.259641	1	1	0.381182	0.590638	1.26219	0.33593
PC(39:9)	11.7389	11.9856	12.7836	12.0886	1.15701e-05	12.1788	15.4176	9.48924	13.3312	12.3807	10.9473	0.366918	1	1	0.4992	0.560322	1.21561	0.281676
PC(40:1)	1.28771	1.23596	1.28011	1.22965	1.31715e-05	1.53615	1.93463	0.748505	0.761035	1.22423	0.639003	0.921185	1	1	0.940802	0.717604	0.969449	-0.0447634
PC(40:10)	2641.12	2706.07	2596.18	2660.24	1.40902e-05	2464.9	3096.41	2633.81	2917.99	3229.91	2886.76	0.138946	1	1	0.235881	0.707225	1.35577	0.439109
PC(40:11)	7.09704	6.98939	7.25847	7.52254	1.36547e-05	6.80903	6.98968	5.72243	6.66825	7.29277	5.92488	0.65877	1	1	0.756704	0.392378	1.09645	0.132845
PC(40:2)	2.08456	1.65649	2.15711	1.99617	1.36238e-05	1.63954	2.05468	0.828221	0.778818	1.12392	1.19587	0.355398	1	1	0.487561	0.451943	0.752875	-0.409518
PC(40:3)	3.18971	3.40024	3.23888	3.68725	1.37016e-05	3.24204	4.43698	2.80002	2.84564	3.77555	3.18313	0.368363	1	1	0.500574	0.564829	1.22028	0.28721
PC(40:4)	11.7185	10.7147	10.8571	11.2012	1.04997e-05	9.52318	12.8478	9.18279	10.2075	12.3465	9.94584	0.366338	1	1	0.499	0.442717	1.21146	0.276743
PC(40:5)	35.7595	35.0401	36.1247	36.4349	1.35325e-05	33.8172	41.2266	30.2203	33.1983	39.0677	33.3154	0.383304	1	1	0.513003	0.423633	1.199	0.261828
PC(40:6)	134.131	130.921	129.409	136.032	1.39362e-05	128.686	159.663	120.69	131.093	157.231	134.869	0.232261	1	1	0.352682	0.59085	1.28077	0.357006
PC(40:7)	331.678	321.543	320.944	325.681	1.16023e-05	305.962	391.702	331.559	371.547	433.573	375.26	0.0911026	1	1	0.176891	0.801785	1.42257	0.508496
PC(40:8)	1466.38	1494.77	1430.63	1434.34	1.43496e-05	1364.54	1753.82	1613.68	1760.11	2068.12	1772.34	0.0563124	1	1	0.122294	0.889981	1.49662	0.581709
PC(40:9)	2274.65	2307.55	2212.99	2256.94	1.05686e-05	2093.57	2676.12	2439.43	2712.73	3065.31	2700.56	0.0693952	1	1	0.144177	0.851565	1.46361	0.549532
PC(41:4)	2.47775	2.11563	2.07962	2.03289	1.03506e-05	2.23234	2.13059	1.10718	1.78694	1.79687	1.1676	0.607366	1	1	0.71774	0.366903	0.876468	-0.190227
PC(41:5)	6.45685	5.54444	6.82894	7.24777	1.18887e-05	6.3841	7.38398	4.17443	4.4339	4.54297	4.26128	0.73073	1	1	0.808721	0.245238	0.916634	-0.125583
PC(41:6)	14.0394	13.7155	13.3179	14.0905	1.14238e-05	13.1435	16.3087	5.62326	7.85208	8.20177	5.63697	0.400709	1	1	0.528312	0.45488	0.766357	-0.383912
PC(41:9)	1.75914	1.21685	1.44076	1.26227	1.17826e-05	1.74058	1.83886	0.999057	0.888229	1.36716	0.554656	0.762767	1	1	0.834548	0.488137	0.913466	-0.130578
PC(42:10)	12.2758	11.4477	11.7565	11.7205	1.21723e-05	10.684	13.7531	9.93693	11.6687	13.6313	11.752	0.269751	1	1	0.39153	0.531089	1.25924	0.332551
PC(42:11)	3.98843	4.00976	3.70438	4.04548	1.48463e-05	3.45953	4.93579	3.73821	4.18955	5.18463	4.3819	0.110898	1	1	0.203903	0.77074	1.40132	0.486791
PC(42:12)	6.17116	5.71057	5.9496	5.96074	1.11337e-05	5.9008	7.89775	5.56863	6.5212	7.93124	6.07734	0.136105	1	1	0.233467	0.796239	1.37391	0.458289
PC(42:3)	0.628581	0.446469	0.87159	0.352846	1.10997e-05	0.438123	0.684405	0.217425	0.499565	0.767554	0.645416	0.503529	1	1	0.625202	0.337626	1.23364	0.302922
PC(42:4)	1.39056	1.44889	1.6269	1.97807	1.30021e-05	2.16182	1.89212	1.14564	1.3355	1.61893	1.37262	0.912417	1	1	0.936446	0.0593493	1.0269	0.0382974
PC(42:5)	8.39243	7.85853	8.28847	8.97092	1.09653e-05	7.90058	9.29804	5.85633	6.3686	7.66445	5.30373	0.998228	1	1	0.998228	0.0454841	0.999479	-0.000751182
PC(42:6)	1.76047	1.43975	1.48666	1.29035	1.42041e-05	1.19499	2.06277	1.41219	1.68929	1.35639	2.10332	0.111657	1	1	0.204495	0.973985	1.44289	0.528959
PC(42:7)	1.6551	1.80938	1.83422	1.82475	1.15809e-05	1.74714	2.67813	1.27811	1.71249	2.13861	1.68524	0.298416	1	1	0.423523	0.805017	1.28414	0.360801
PC(42:8)	5.43276	5.47213	5.98859	5.55969	1.08929e-05	5.22292	6.62664	6.14846	6.75822	8.13511	5.68189	0.0834455	1	1	0.165258	0.80808	1.44603	0.532094
PC(42:9)	8.66027	8.42293	7.53036	8.00689	1.13748e-05	7.90843	10.1326	7.93873	8.65416	10.0322	8.69995	0.152732	1	1	0.255145	0.720991	1.34593	0.428605
PC(O-34:1)	0.646396	0.994667	0.557013	0.567943	1.07337e-05	0.90204	0.348474	1.09061	0.98165	0.760161	1.11464	0.250347	1	1	0.371326	0.979636	1.40527	0.490852
PC(O-35:1)	1.79287	1.89382	1.70541	1.38687	1.07934e-05	1.56883	1.78966	1.29707	0.77718	1.47171	1.34895	0.873677	1	1	0.911698	0.119671	0.960906	-0.0575331
PC(O-36:1)	11.1483	12.5713	12.3741	12.7472	1.12114e-05	10.2034	13.6657	9.50964	10.0912	12.1207	10.7101	0.542698	1	1	0.654292	0.29183	1.14011	0.18917
PC(O-36:2)	11.4432	12.3748	13.5768	13.7336	1.3511e-05	11.92	13.9738	7.69331	7.76289	12.2252	8.56148	0.856709	1	1	0.902085	0.154053	0.955774	-0.0652585
PC(O-36:3)	2.49202	3.39421	3.08999	3.0819	1.25258e-05	3.23019	3.25949	1.56094	1.13835	2.35479	2.31815	0.526869	1	1	0.641721	0.379745	0.834497	-0.261021
PC(O-36:4)	0.517797	0.246388	0.762541	0.52897	1.38447e-05	0.389582	0.405007	0.339098	0.372773	0.108773	0.209366	0.350026	1	1	0.481914	0.450525	0.704219	-0.505904
PC(O-37:2)	3.70373	2.99675	3.53184	3.26904	1.24928e-05	3.7762	4.20214	0.820047	1.38569	1.7905	0.992025	0.252419	1	1	0.373438	0.62204	0.638312	-0.647666
PC(O-38:2)	0.526042	0.533583	0.792215	0.738616	1.27735e-05	0.834128	0.704884	0.149241	0.323791	0.389983	1.35836e-05	0.172343	1	1	0.279783	0.658176	0.549406	-0.864055
PC(O-38:3)	3.68873	3.46783	3.61317	3.49169	1.3736e-05	3.18908	3.99894	3.16274	3.51227	4.79076	3.46656	0.218919	1	1	0.337769	0.585995	1.30183	0.380536
PC(O-38:4)	6.55007	6.43775	6.81343	8.34386	1.07252e-05	6.51666	8.2528	7.31141	7.86725	8.84244	7.96415	0.116592	1	1	0.210878	0.748251	1.39305	0.478249
PC(O-38:5)	27.8569	27.4554	28.4846	28.5648	1.29254e-05	25.2986	28.364	23.3347	25.8598	32.5035	27.8692	0.375719	1	1	0.506523	0.524419	1.20236	0.265872
PC(O-38:6)	5.02628	5.53414	5.55847	5.59039	1.18051e-05	4.79992	6.78946	5.06892	5.98136	6.10676	5.09737	0.191981	1	1	0.303948	0.700813	1.31474	0.394774
PE(26:0)	8.95559	6.5905	6.64749	7.03513	6.2263	6.1128	6.6842	7.32541	5.24381	5.72986	4.91733	0.161557	1	1	0.266026	0.685486	0.863185	-0.212258
PE(27:0)	1.21928	1.18127	1.34384	1.43447	1.78733	1.50605	1.04923	1.88716	1.81422	1.70602	1.74513	0.2374	1	1	0.358123	0.756041	1.16169	0.216229
PE(28:1)	0.93272	1.01665	1.12527	0.991459	1.46166	1.39325	0.903723	0.940003	0.953893	0.97221	1.59133	0.623565	1	1	0.730135	0.594381	0.929546	-0.105401
PE(29:0)	24.9703	23.3992	22.7326	27.645	25.896	25.3105	26.0695	36.9079	37.952	34.1472	39.2492	0.011323	1	1	0.071335	1.252	1.39504	0.480305
PE(29:1)	5.06874	4.90811	4.43132	4.63079	5.49427	5.53254	5.0051	6.32046	4.98702	5.56938	5.18921	0.229979	1	1	0.349678	0.904701	1.08048	0.11167
PE(30:0)	56.8954	49.7111	48.1097	55.7904	49.9664	55.5232	53.2997	78.2574	80.4078	76.193	82.5698	0.0132445	1	1	0.071335	1.22375	1.40784	0.493487
PE(30:1)	34.078	32.1122	29.1652	30.7018	34.389	33.2852	31.1162	32.3116	30.7715	34.6029	31.0234	0.774744	1	1	0.845033	0.311347	0.989983	-0.0145244
PE(30:2)	4.64727	3.68644	3.62171	4.50028	4.17725	4.54046	4.15503	3.01899	3.00363	2.83861	2.94541	0.0112124	1	1	0.071335	1.13147	0.760882	-0.394255
PE(31:0)	102.715	84.992	78.3433	89.7689	87.7294	95.4817	90.4244	158.573	158.733	154.912	152.587	0.0137351	1	1	0.071335	1.22907	1.59226	0.671073
PE(31:1)	135.471	118.149	107.616	129.782	122.271	130.931	122.835	146.529	128.936	140.45	128.563	0.152139	1	1	0.254523	0.717473	1.07599	0.105671
PE(31:2)	15.6394	12.7476	12.8109	13.5282	13.5948	15.4744	13.2363	10.6146	9.73047	10.7086	10.1025	0.00466981	1	1	0.071335	1.18707	0.778935	-0.360426
PE(31:3)	1.29681	0.774554	1.05366	0.985391	0.998483	1.19406	1.21466	1.13582	0.592176	0.852868	0.869317	0.407253	1	1	0.533881	1.15597	0.888124	-0.171166
PE(32:0)	112.058	87.5324	85.7569	89.7069	89.3734	96.2009	90.639	118.454	113.495	107.02	113.848	0.040887	1	1	0.101599	0.954482	1.16324	0.218151
PE(32:1)	484.043	401.993	381.849	435.615	434.379	449.84	415.97	507.394	465.692	494.797	463.26	0.11193	1	1	0.204495	0.761837	1.08842	0.12224
PE(32:2)	74.1466	59.4606	56.9075	65.7052	62.4963	66.3921	61.0511	55.6099	50.5832	57.6259	50.8404	0.019778	1	1	0.0736158	1.0394	0.859116	-0.219075
PE(32:3)	14.2528	11.4155	10.6539	11.5318	10.3163	11.6328	11.2808	9.66449	8.18333	8.41665	8.85514	0.0162628	1	1	0.071335	1.05133	0.797678	-0.326122
PE(32:4)	1.27492	1.16768	0.784918	0.853642	0.933024	1.14244	0.461179	0.959427	3.77369	3.94768	4.63335	0.11183	1	1	0.204495	1.15851	2.68497	1.42491
PE(33:0)	90.7085	67.6627	69.2134	76.1211	69.3705	79.9302	76.1186	107.854	107.055	101.966	103.334	0.011338	1	1	0.071335	1.1607	1.31476	0.394798
PE(33:1)	530.758	424.961	411.368	469.65	443.444	469.898	447.758	585.267	573.42	586.038	559.205	0.0212262	1	1	0.0744994	1.06711	1.2007	0.263879
PE(33:2)	176.903	157.84	150.29	164.725	168.916	174.419	157.928	152.832	139.687	152.919	140.364	0.0142108	1	1	0.071335	1.06704	0.898682	-0.154117
PE(33:3)	28.7542	24.8442	25.0137	24.4532	25.1273	26.7615	24.5766	22.2076	20.74	19.391	22.3558	0.00688262	1	1	0.071335	1.16603	0.846221	-0.240894
PE(33:4)	3.51974	2.6943	3.25973	3.85977	2.89717	3.88201	2.87782	2.33868	2.36634	1.91295	2.33469	0.00379517	1	1	0.071335	1.22873	0.705851	-0.502564
PE(34:0)	38.6882	29.8878	30.6283	30.2892	29.2388	33.899	29.9625	31.2051	30.0256	28.0675	31.432	0.258685	1	1	0.381182	0.59592	0.938743	-0.0911985
PE(34:1)	738.889	604.803	589.303	656.494	620.777	651.392	635.053	750.209	705.673	713.055	697.552	0.0796486	1	1	0.159713	0.819854	1.08809	0.121804
PE(34:2)	601.461	514.109	499.303	557.587	531.116	553.274	539.22	580.908	557.142	561.066	559.262	0.33916	1	1	0.470897	0.490199	1.03079	0.0437463
PE(34:3)	131.111	105.755	105.589	109.612	104.626	107.133	107.068	124.115	115.657	117.886	118.675	0.259628	1	1	0.381182	0.566595	1.05462	0.0767186
PE(34:4)	35.1194	25.9848	23.9843	29.641	26.0898	28.2347	27.9681	33.3448	29.0425	30.0758	30.4215	0.310886	1	1	0.43798	0.508627	1.0708	0.0986903
PE(34:5)	19.7573	16.6126	15.5057	18.3302	17.5174	18.3944	18.0578	19.2481	20.8501	18.8463	19.2716	0.0701918	1	1	0.145046	0.921702	1.08868	0.122586
PE(35:0)	15.5303	14.2848	14.4097	14.4371	14.2259	15.3339	13.6827	15.8987	15.2662	14.0259	14.9246	0.908274	1	1	0.935129	0.430506	1.00381	0.0054847
PE(35:1)	627.039	532.077	519.621	562.925	537.438	551.334	547.947	604.819	588.394	543.059	597.37	0.321984	1	1	0.450309	0.515844	1.03827	0.0541883
PE(35:2)	544.119	500.497	478.12	513.446	490.374	509.234	490.968	447.348	457.538	435.205	454.376	0.00484431	1	1	0.071335	1.20318	0.903396	-0.146569
PE(35:3)	162.467	148.867	142.631	147.426	138.792	150.141	144.545	119.418	121.026	108.354	119.435	0.00804923	1	1	0.071335	1.20385	0.825918	-0.275929
PE(35:4)	65.7839	56.9026	57.0289	61.189	55.741	59.467	58.7159	67.4495	72.8826	59.9075	70.9613	0.0855762	1	1	0.168587	0.877725	1.11173	0.152804
PE(35:5)	48.31	42.3732	40.8786	41.1681	41.1705	42.8168	41.6373	49.2399	54.2647	47.4232	55.2774	0.049384	1	1	0.112538	1.00359	1.15852	0.212278
PE(35:6)	3.01703	3.01734	2.65231	2.79747	2.94592	2.89868	3.24339	3.19594	2.81681	1.45119	3.137	0.744447	1	1	0.819961	1.12469	0.958707	-0.0608378
PE(36:0)	0.992547	1.59398	1.94185	1.67265	1.19196	1.14624	1.22488	0.970997	1.70859	1.08351	1.69198	0.694811	1	1	0.784047	0.963614	0.938719	-0.0912349
PE(36:1)	395.876	332.839	326.238	347.455	329.563	338.542	345.049	474.816	437.844	440.385	443.196	0.0146643	1	1	0.071335	1.16154	1.24102	0.311526
PE(36:2)	796.192	682.665	673.66	725.593	693.617	702.541	694.497	855.636	812.505	839.708	834.353	0.0281019	1	1	0.0833641	1.04646	1.1333	0.180533
PE(36:3)	398.899	361.539	344.971	357.977	351.791	362.113	354.248	429.548	395.311	417.455	398.087	0.0482675	1	1	0.111558	0.972127	1.09934	0.136636
PE(36:4)	234.918	195.877	187.587	204.273	192.966	199.65	202.635	308.393	299.891	293.911	298.529	0.0133505	1	1	0.071335	1.20736	1.38572	0.470641
PE(36:5)	552.632	464.759	449.018	477.93	451.317	484.045	482.369	749.606	734.074	709.388	734.999	0.0133205	1	1	0.071335	1.21923	1.42116	0.507071
PE(36:6)	21.488	19.7791	16.3928	18.5645	17.6892	18.5209	17.746	22.1691	19.1128	19.6906	20.2701	0.326198	1	1	0.455096	0.582726	1.0565	0.0792882
PE(36:7)	1.98413	2.54095	2.29659	2.42433	2.70485	2.1503	1.79423	0.840901	1.0642	1.3309	1.62843	0.00179389	1	1	0.071335	1.56191	0.566648	-0.819475
PE(37:0)	2.3528	2.24378	1.64155	2.49705	1.66717	1.67511	1.87117	0.730739	0.982431	0.809649	1.02513	0.00718896	1	1	0.071335	1.24087	0.538437	-0.893151
PE(37:1)	108.518	96.605	95.1531	99.9597	95.8946	97.9139	100.359	95.6651	90.0794	81.6643	89.065	0.0814702	1	1	0.162517	1.00435	0.922826	-0.11587
PE(37:2)	184.644	170.789	163.095	170.397	163.095	170.659	169.508	161.771	165.877	144.838	164.507	0.127916	1	1	0.22373	0.76398	0.946338	-0.0795724
PE(37:3)	109.476	100.377	100.475	95.9042	94.6207	101.48	102.086	94.2913	93.5099	82.5852	89.5958	0.0748417	1	1	0.152196	0.987135	0.920557	-0.119421
PE(37:4)	177.808	158.338	152.884	155.891	149.123	155.302	160.684	156.331	157.67	132.852	151.749	0.351614	1	1	0.482944	0.669749	0.95976	-0.0592546
PE(37:5)	679.127	630.528	596.399	596.62	601.34	634.468	607.533	490.976	477.232	431.167	486.682	0.00931654	1	1	0.071335	1.21485	0.800407	-0.321194
PE(37:6)	67.6176	62.6045	59.1792	61.81	61.7395	62.2259	64.6934	54.8756	57.931	52.5928	57.9425	0.0765064	1	1	0.154761	0.995477	0.921279	-0.11829
PE(38:1)	51.3119	46.4158	44.3399	47.3277	46.9344	48.1349	49.215	40.187	37.3902	36.1566	36.5478	0.0331316	1	1	0.0899397	1.17072	0.841566	-0.248851
PE(38:2)	60.1199	57.1666	55.0156	56.8193	55.648	59.4119	58.6755	47.2909	44.5887	39.9077	43.5799	0.027534	1	1	0.082792	1.19041	0.815998	-0.293362
PE(38:3)	117.467	103.253	91.2973	107.665	96.8205	102.77	108.983	194.494	178.002	172.487	175.269	0.0113671	1	1	0.071335	1.26348	1.60686	0.68424
PE(38:4)	271.55	233.843	220.513	240.101	228.877	237.356	245.238	433.278	400.631	402.166	395.602	0.013239	1	1	0.071335	1.24743	1.57257	0.653126
PE(38:5)	1385.79	1186	1150.72	1218.22	1187.8	1241.68	1247.63	1658.08	1581.56	1538.04	1556.48	0.0107113	1	1	0.071335	1.21284	1.23445	0.303868
PE(38:6)	809.208	690.94	650.32	704.177	693.614	724.383	698.591	742.505	761.844	747.895	786.336	0.211589	1	1	0.328663	0.623653	1.04961	0.0698523
PE(38:7)	103.025	96.131	95.1608	96.9035	94.9064	102.203	100.203	91.4065	86.6231	86.8184	88.8685	0.0429833	1	1	0.103719	1.09796	0.925847	-0.111154
PE(39:1)	35.641	34.2532	29.773	32.3247	30.4224	32.7691	33.7713	19.0727	16.6711	14.2543	16.616	0.0215689	1	1	0.0747174	1.18508	0.617177	-0.696245
PE(39:2)	11.0685	10.9293	9.99839	9.70983	10.6829	10.9329	11.157	5.265	4.76844	4.5282	3.65715	0.0243374	1	1	0.0782469	1.20281	0.556695	-0.84504
PE(39:3)	11.6644	9.18868	10.3613	8.99494	9.84114	10.4793	9.82131	9.56631	8.26207	7.44533	8.13885	0.0418295	1	1	0.102903	1.0232	0.857109	-0.222449
PE(39:4)	33.4314	31.6571	28.0975	29.3337	28.207	30.4981	29.2236	34.2403	35.1674	29.2902	34.8432	0.185939	1	1	0.297657	0.687841	1.07776	0.108042
PE(39:5)	119	106.338	104.555	105.014	104.82	112.534	110.396	93.3666	92.0361	74.5717	86.0736	0.0366313	1	1	0.0941129	1.1422	0.839745	-0.251976
PE(39:6)	100.157	97.8358	95.9041	91.4441	94.1104	100.901	99.095	73.6494	77.3378	63.705	75.8688	0.029476	1	1	0.08468	1.16721	0.805695	-0.311695
PE(40:1)	18.4903	18.164	16.192	17.722	17.3917	18.2648	17.1003	9.80169	8.64881	9.11909	9.72703	0.0108204	1	1	0.071335	1.26491	0.614511	-0.702488
PE(40:2)	22.8485	20.6624	20.5446	17.6409	19.5381	20.6052	19.5014	6.68949	6.9331	7.00793	6.08676	0.010652	1	1	0.071335	1.25309	0.455208	-1.1354
PE(40:3)	25.325	20.8659	20.75	22.669	21.0711	23.0323	22.8428	24.1436	22.036	20.2908	21.2496	0.863967	1	1	0.90567	0.8484	0.992238	-0.0112418
PE(40:4)	37.1232	31.437	30.3578	37.1359	32.9832	33.873	33.8771	43.7299	40.062	37.8001	40.8139	0.0286931	1	1	0.0841447	1.05335	1.16081	0.215128
PE(40:5)	127.502	111.776	106.693	119.315	112.113	117.342	117.29	104.302	100.993	96.1176	99.7322	0.032272	1	1	0.0890537	1.03119	0.895475	-0.159275
PE(40:6)	54.5827	53.4097	40.6197	44.6517	43.9794	45.7054	46.3575	51.3744	41.0869	39.0551	41.5776	0.331237	1	1	0.461009	0.499589	0.930705	-0.103604
PE(40:7)	35.5163	28.0815	29.2773	31.6791	30.6898	34.5393	32.8942	40.8478	39.9594	36.7675	39.6307	0.0089803	1	1	0.071335	1.25217	1.202	0.265437
PE(40:8)	87.4872	74.8275	72.767	78.204	73.3701	78.123	80.1559	94.4433	93.9053	86.2052	89.0572	0.0106731	1	1	0.071335	1.20108	1.14575	0.196292
PE(41:1)	3.77179	4.39065	3.88592	4.31355	3.93348	4.88592	3.90856	1.93095	2.38188	2.63233	2.46407	0.00620014	1	1	0.071335	1.29024	0.634651	-0.655964
PE(41:2)	0.952869	0.629936	1.10516	0.817602	0.601102	1.4938	0.514996	1.11879e-05	0.0863805	0.260856	0.138014	0.00184591	1	1	0.071335	1.38785	0.214323	-2.22214
PE(41:3)	5.59632	3.95757	4.19671	3.84043	4.75693	4.29015	4.83828	2.07622	2.07003	1.40544	2.39963	0.0297533	1	1	0.0849777	1.15901	0.576149	-0.795486
PE(41:4)	9.63515	7.93657	7.24587	8.24414	7.90945	8.85554	8.96349	7.45819	5.34481	5.00273	4.82213	0.0700527	1	1	0.145019	1.15779	0.760829	-0.394355
PE(41:5)	24.0339	19.7377	20.4029	20.7412	19.581	20.0745	21.9926	13.341	12.9952	12.8764	11.9161	0.0262656	1	1	0.0814493	1.14612	0.704379	-0.505576
PE(41:6)	1.57137	1.95301	2.04343	1.66945	1.22727	2.12007	1.70706	0.609125	0.554398	0.503947	0.251127	0.0104218	1	1	0.071335	1.1814	0.411048	-1.28262
PE(42:1)	2.75653	2.64567	2.99519	2.76612	2.24875	3.32966	2.55228	1.80534	1.57274	1.46894	0.91158	0.00909109	1	1	0.071335	1.1923	0.595694	-0.747357
PE(42:10)	1.35531	1.19981	1.05462	0.803756	1.11585	1.29817	1.43732	1.05232	0.761959	0.638337	1.23015	0.520954	1	1	0.638571	1.22609	0.899903	-0.152158
PE(42:2)	3.13986	3.38758	3.5275	3.04294	2.79056	3.89785	3.17784	0.967643	0.865602	1.42388	0.962069	0.0108592	1	1	0.071335	1.23338	0.448615	-1.15645
PE(42:3)	12.9865	10.9086	10.7255	11.8286	11.6032	13.3008	11.7112	7.97758	7.76223	6.9272	6.65324	0.0113725	1	1	0.071335	1.20151	0.690057	-0.535214
PE(42:4)	24.5088	20.0459	19.8984	22.9151	21.3651	22.4676	22.8914	14.4042	14.0853	13.1528	13.932	0.0231793	1	1	0.0756608	1.16206	0.71767	-0.478608
PE(42:5)	61.6967	56.9938	54.1038	58.5678	56.5408	61.6575	57.4237	34.1749	36.3185	33.6094	33.6845	0.0121809	1	1	0.071335	1.23906	0.670137	-0.577472
PE(42:6)	1.67121	0.99852	1.41527	1.23232	1.03137	1.43971	0.839474	0.844378	0.780738	0.846762	0.816569	0.00647048	1	1	0.071335	1.56063	0.636011	-0.652876
PE(43:1)	3.87665	3.14886	2.44935	3.72942	3.55172	3.84229	3.71919	3.03192	3.11558	3.13896	2.97888	0.393068	1	1	0.521223	0.779022	0.931216	-0.102812
PE(43:5)	4.46341	3.66165	3.59795	4.10714	3.55392	3.96872	3.79181	3.00502	2.29054	1.91858	1.91502	0.0185132	1	1	0.0720356	1.16657	0.663953	-0.590847
PE(44:1)	4.97839	4.62201	4.23563	5.03854	4.69061	4.15428	5.04151	4.77401	5.0081	5.21422	5.34048	0.0329833	1	1	0.0897619	1.01629	1.09865	0.135732
PE(44:2)	6.45582	5.57592	5.52781	6.42713	6.26407	6.26144	6.57948	3.8764	3.67541	3.91839	3.44092	0.0335032	1	1	0.0907347	1.16847	0.706305	-0.501637
PE(44:3)	4.62064	3.36366	4.35855	4.85763	4.13084	4.10122	4.48334	3.96054	3.43055	3.26956	2.63257	0.112565	1	1	0.205004	1.01845	0.838763	-0.253665
PE(44:4)	5.65093	3.8047	4.82079	4.93989	5.10281	5.13708	4.68041	4.01928	5.25242	4.91658	3.88665	0.347995	1	1	0.479691	0.470803	0.927017	-0.109332
PE(44:5)	15.5793	14.5867	13.0616	16.6598	15.2695	14.4958	14.0229	12.0785	13.214	11.1363	11.5233	0.00722621	1	1	0.071335	1.16927	0.829536	-0.269624
PE(45:1)	1.18547	1.14772	1.25822	1.18534	1.03997	1.20012	0.925923	1.05925	0.837646	0.961187	1.07632	0.00701355	1	1	0.071335	1.85919	0.8312	-0.266733
PE(45:2)	0.97927	1.05112	1.80442	1.69243	1.25724	1.50064	1.18024	0.93971	0.321809	0.467385	0.536234	0.0105514	1	1	0.071335	1.11523	0.499023	-1.00282
PE(45:3)	0.657024	0.6723	0.914451	0.54594	0.604297	0.29243	0.749701	0.772191	0.59381	0.781576	0.414944	0.668513	1	1	0.763704	0.508514	1.07819	0.108605
PE(45:5)	4.65871	4.49345	3.59317	5.18199	3.69991	4.55727	4.93005	4.22253	4.61494	4.17338	4.6025	0.625838	1	1	0.731526	0.541068	1.03313	0.0470265
PE(46:3)	5.22812	4.03915	3.85747	5.24522	4.51433	4.35147	4.90089	6.78726	6.36741	6.06379	5.05715	0.0212301	1	1	0.0744994	1.19528	1.28551	0.362339
PE(46:4)	10.8147	8.84345	8.08921	10.0645	9.00999	9.31812	9.94011	14.0534	13.1849	10.807	11.061	0.0301105	1	1	0.0855733	1.23149	1.26212	0.335854
PE(46:5)	31.8497	29.2519	26.0017	36.0744	28.7476	30.0334	29.601	37.9051	40.8153	33.1278	39.5422	0.0517261	1	1	0.115555	0.942907	1.19362	0.255345
PE(47:3)	0.763941	1.1491	0.349045	0.746768	0.442509	0.857766	0.866268	0.992563	0.91079	0.758955	0.712051	0.347988	1	1	0.479691	0.539618	1.18092	0.239914
PE(47:4)	2.71563	2.23236	2.25089	2.59984	2.05387	1.30372	2.24491	2.82266	2.86095	2.98177	2.00948	0.196516	1	1	0.309425	0.639788	1.17842	0.23686
PE(47:5)	8.12698	7.2997	6.30025	8.76691	7.36833	8.60395	7.55744	8.64412	10.0111	8.47761	9.05335	0.103012	1	1	0.193421	0.78059	1.12969	0.175926
PE(O-29:0)	1.49011	1.23867	0.760717	1.57632	1.03085	1.18136	1.18419	2.30862	1.34243	2.16221	1.65557	0.0835624	1	1	0.165258	0.87985	1.42671	0.512693
PE(O-30:0)	0.749838	0.236158	0.422391	0.30616	0.709451	0.556677	0.276959	0.381944	0.109903	0.1724	0.460241	0.0761502	1	1	0.154311	0.832542	0.564214	-0.825686
PE(O-30:1)	0.238325	0.0942354	0.0907876	0.11526	0.386456	0.405128	0.289173	1.35001e-05	0.0735505	0.280757	1.01669e-05	0.320269	1	1	0.449	0.753652	0.580522	-0.784578
PE(O-31:0)	5.92006	4.65408	4.3374	5.27246	4.59684	5.60884	5.53975	7.08752	5.5822	5.71682	6.14804	0.0377815	1	1	0.0962586	1.246	1.18755	0.247985
PE(O-31:1)	1.52501	1.63839	1.63201	1.78316	1.88456	1.24243	1.17504	1.42145	1.70182	1.70315	1.43359	0.358777	1	1	0.491611	1.73446	0.919274	-0.121432
PE(O-32:0)	4.8461	3.29332	3.52157	4.0067	3.34032	4.68303	4.44928	3.87643	3.92273	3.56257	3.76054	0.916491	1	1	0.93684	0.978797	0.991339	-0.0125497
PE(O-32:1)	6.41985	5.68738	5.1748	6.01101	5.74161	5.27386	6.11078	4.55643	5.01267	4.69455	4.89919	0.0856177	1	1	0.168587	0.918693	0.883989	-0.177899
PE(O-32:2)	1.15999	0.535094	0.650447	0.564306	0.252824	0.618511	0.625638	0.334516	0.291091	0.323588	0.163361	0.0821776	1	1	0.163347	0.802267	0.551637	-0.858208
PE(O-33:0)	33.6359	29.2155	29.079	30.9025	29.4504	30.7501	30.2109	31.1378	30.7794	28.6657	33.3786	0.758824	1	1	0.832609	0.167517	1.01078	0.0154717
PE(O-33:1)	40.4917	32.3523	32.9777	33.8281	32.4526	35.2317	36.7173	34.7687	35.1965	31.7309	34.5114	0.984919	1	1	0.987493	0.96154	1.00085	0.00122107
PE(O-33:2)	3.61069	2.89386	2.44583	2.73794	2.32144	2.42377	3.2907	2.01802	2.64452	2.31531	2.71596	0.635763	1	1	0.738408	0.543324	0.948146	-0.0768181
PE(O-34:0)	7.53606	5.84342	5.43541	6.90934	5.65896	6.35805	6.53752	8.37541	7.53403	6.56477	6.63611	0.122497	1	1	0.217248	0.952984	1.13344	0.180707
PE(O-34:1)	82.2117	70.6386	67.3228	76.1216	72.545	72.0764	72.989	83.0213	80.6427	83.7391	82.6486	0.0354544	1	1	0.0931635	0.949328	1.09692	0.133456
PE(O-34:2)	48.3069	40.4856	38.7494	43.1945	40.7356	41.7006	39.2832	43.3164	41.0763	45.0427	41.4433	0.924953	1	1	0.941509	0.841349	0.996136	-0.00558592
PE(O-34:3)	5.53542	4.38501	3.24606	4.09162	3.67708	4.17798	4.09028	3.28073	4.36853	3.69698	4.73851	0.719649	1	1	0.800343	0.458385	0.964038	-0.0528387
PE(O-35:0)	12.2485	11.4952	10.0022	10.4211	9.19553	10.5491	10.5344	6.65387	6.83022	5.11745	6.48727	0.013243	1	1	0.071335	1.16814	0.668859	-0.580226
PE(O-35:1)	212.928	181.984	180.038	186.33	176.886	189.11	182.739	169.74	166.551	151.802	160.61	0.0170133	1	1	0.071335	1.04132	0.885082	-0.176118
PE(O-35:2)	212.051	187.199	192.176	187.102	180.248	191.675	192.04	177.747	170.632	146.124	173.169	0.0579049	1	1	0.124521	0.986663	0.89674	-0.157239
PE(O-35:3)	11.984	10.687	10.7282	10.3641	9.76888	10.6644	9.93765	7.78506	8.63697	7.15573	8.6987	0.00492066	1	1	0.071335	1.28655	0.789091	-0.341737
PE(O-36:1)	1023.57	916.113	848.133	920.667	905.657	933.84	887.647	943.923	891.8	900.055	908.508	0.494283	1	1	0.616381	0.499312	0.980235	-0.0288008
PE(O-36:2)	1883.24	1662.2	1587.08	1659.25	1620.49	1679.95	1627.05	1680.82	1630.68	1621.47	1649.91	0.398576	1	1	0.527311	0.552722	0.976191	-0.0347646
PE(O-36:3)	442.186	397.179	388.17	390.241	380.853	400.811	387.28	337.038	304.46	307.482	310.233	0.00664348	1	1	0.071335	1.21504	0.823439	-0.280267
PE(O-36:4)	58.7837	51.1612	50.1722	50.3355	50.1854	54.5238	51.8922	48.2695	49.0486	46.6274	48.3768	0.057729	1	1	0.124521	0.863332	0.929864	-0.104909
PE(O-36:5)	10.0895	8.46849	7.7653	8.88052	8.82919	8.70238	9.50492	9.28541	9.22831	9.05753	9.7008	0.133399	1	1	0.229853	1.18719	1.06442	0.0900618
PE(O-36:6)	0.902114	0.871634	0.835663	1.11866	1.33772	1.06854	0.772145	1.17122	1.56299	1.86023	2.12622	0.121093	1	1	0.215421	1.06503	1.46575	0.551634
PE(O-37:1)	93.1507	82.1576	74.7461	74.4264	75.2217	81.3536	77.8014	59.2742	58.0228	50.155	55.9014	0.00866736	1	1	0.071335	1.17232	0.751234	-0.412666
PE(O-37:2)	226.191	206.968	196.337	189.153	186.077	208.158	197.026	140.847	130.173	116.94	131.511	0.00985102	1	1	0.071335	1.2145	0.708886	-0.496374
PE(O-37:3)	62.8902	56.3844	54.3531	52.7758	52.8983	56.1505	56.3772	37.1573	34.5079	30.9421	33.3465	0.0160338	1	1	0.071335	1.19832	0.688018	-0.539482
PE(O-37:4)	16.0726	13.6425	14.9014	13.8642	12.9183	13.2926	14.2596	14.251	13.0047	11.6074	13.6994	0.304384	1	1	0.429345	0.613891	0.946806	-0.0788596
PE(O-37:5)	15.716	12.3662	12.0517	13.4352	13.6286	15.0771	13.3421	13.7194	13.8115	12.8546	14.0438	0.809277	1	1	0.865686	0.268254	0.988464	-0.01674
PE(O-37:6)	13.4252	11.6255	10.467	11.3262	11.348	11.93	12.5865	12.7662	12.7774	11.6767	12.5256	0.124668	1	1	0.219408	1.28538	1.0667	0.0931492
PE(O-38:1)	15.5963	13.529	12.6816	12.8807	12.6282	14.432	12.7682	11.4041	10.6107	12.2002	11.7737	0.0131735	1	1	0.071335	1.19257	0.862509	-0.213388
PE(O-38:2)	75.6284	65.2367	63.0985	61.2233	63.588	66.714	64.9242	50.7283	49.2198	46.2186	47.6748	0.00949965	1	1	0.071335	1.16969	0.785152	-0.348956
PE(O-38:3)	226.811	193.511	181.02	204.429	192.836	201.195	206.18	266.407	250.482	243.838	243.395	0.00889317	1	1	0.071335	1.21555	1.2105	0.275606
PE(O-38:4)	489.72	422.987	411.397	453.798	422.569	443.916	459.229	609.641	587.052	557.779	578.196	0.00736304	1	1	0.071335	1.27627	1.26694	0.341346
PE(O-38:5)	1056.68	908.643	889.522	986.063	925.266	970.601	981.411	1189.38	1140.77	1106.95	1128.06	0.00785595	1	1	0.071335	1.21704	1.16021	0.214387
PE(O-38:6)	1238.43	1056.6	1056.79	1143.11	1066.6	1137.79	1145.63	1320.4	1306.03	1267.49	1298.39	0.00709103	1	1	0.071335	1.18507	1.13527	0.183038
PE(O-38:7)	15.6483	10.9675	10.5431	12.1643	12.4596	13.4444	11.8031	16.2248	18.6009	17.1319	19.6982	0.0349808	1	1	0.0927497	1.03485	1.33131	0.412847
PE(O-38:8)	1.22252e-05	1.10822e-05	1.22075e-05	1.10263e-05	1.06725e-05	1.00881e-05	0.109879	1.17164	1.44427	0.807732	1.50089	0.0169737	1	1	0.071335	1.25107	89764.3	16.4539
PE(O-39:2)	6.07536	4.55593	5.59131	4.45147	4.91555	4.06342	5.53508	3.06165	2.35658	1.99334	2.34776	0.0397	1	1	0.0995526	1.12977	0.618935	-0.69214
PE(O-39:3)	18.0594	13.2671	13.7449	13.9114	12.7353	14.1799	15.8772	11.4149	10.6234	8.99512	9.40079	0.0745236	1	1	0.152023	1.08006	0.786674	-0.346163
PE(O-39:4)	39.1145	31.5462	34.9515	34.3839	32.3371	35.2192	36.0315	30.8311	28.6469	25.1632	28.5872	0.0594662	1	1	0.126986	1.09982	0.862972	-0.212614
PE(O-39:5)	89.6418	73.5066	77.7618	77.5608	75.6215	77.3731	81.4996	65.0091	62.5348	53.6135	61.2137	0.0364747	1	1	0.0939387	1.12952	0.824333	-0.2787
PE(O-39:6)	113.876	93.3912	104.285	106.254	99.3113	105.73	105.467	83.513	81.3941	71.6485	79.6744	0.0218358	1	1	0.0747174	1.15182	0.812454	-0.299642
PE(O-39:7)	7.48848	8.04344	7.50143	6.59747	7.12299	7.27839	7.94557	5.2875	5.31954	3.96074	5.76596	0.0579874	1	1	0.124521	1.09187	0.77069	-0.375777
PE(O-40:3)	1.39086	1.6757	2.50607	1.46876	2.35479	1.00182	2.27529	1.37553	1.19286	1.73551	1.20444	0.588735	1	1	0.697154	0.823075	0.898284	-0.154757
PE(O-40:4)	8.13872	5.82462	5.98638	6.6008	5.36329	6.58117	6.39341	6.37344	5.85259	4.49978	5.24729	0.198199	1	1	0.31165	0.70902	0.884266	-0.177448
PE(O-40:5)	17.6651	14.9916	14.6206	16.9858	14.2449	15.3158	14.9688	13.642	14.5354	11.6595	13.0983	0.0319215	1	1	0.0885341	0.986227	0.868488	-0.203423
PE(O-40:6)	26.442	22.232	21.4521	24.2207	21.7031	22.7713	22.2628	18.0338	18.4211	16.2782	16.8013	0.00683734	1	1	0.071335	1.17663	0.793515	-0.33367
PE(O-40:7)	21.9918	16.0542	15.6602	16.8485	17.9852	17.9574	16.5171	9.72362	10.3709	9.11564	11.6798	0.00548866	1	1	0.071335	1.20046	0.646858	-0.62848
PE(O-40:8)	1.25701	1.23733	1.54778	1.00942	1.23301	1.41118	1.37595	1.01862	1.12382	0.808241	1.56383	0.516692	1	1	0.634947	0.542298	0.918503	-0.122644
PG(35:2)	4.26462	3.71791	3.88313	3.7242	3.54318	3.91649	3.75871	3.98041	3.11475	3.45966	3.65674	0.204057	1	1	0.318252	0.649402	0.935564	-0.0960914
PG(36:2)	45.6384	36.1156	37.5697	39.0027	39.8209	40.3095	36.667	40.6237	37.1856	41.7914	36.1303	0.490369	1	1	0.615502	0.583853	0.968215	-0.0466006
PG(36:3)	7.43791	5.25044	5.50407	5.61806	6.03143	6.58399	5.80128	6.018	4.60789	5.57128	4.82251	0.137194	1	1	0.234288	0.734381	0.883579	-0.17857
PG(36:5)	1.5555	1.02171	0.627935	0.725507	1.15236	0.960436	1.27488	1.86915	0.900195	1.39731	1.15244	0.174003	1	1	0.282081	1.17909	1.30932	0.388813
PG(37:1)	1.88478	2.01836	1.80599	1.83773	1.88445	2.02926	1.69694	1.0863	0.885465	1.07939	1.10768	0.00443279	1	1	0.071335	1.37587	0.61314	-0.705711
PG(38:3)	0.733395	0.74201	0.900793	0.870838	0.567618	0.621627	0.898341	0.805991	0.672443	0.569499	0.909299	0.718563	1	1	0.800343	0.68619	1.04292	0.060629
PG(38:5)	8.81051	5.30306	5.68779	7.00946	6.57631	6.4637	6.80461	9.06545	7.5011	8.72729	7.84274	0.06801	1	1	0.141811	0.897202	1.20272	0.266301
PG(38:7)	7.27544	6.4542	6.77247	7.2772	7.58849	7.02815	7.72199	7.54616	6.87684	6.83587	6.46808	0.93621	1	1	0.950245	1.87741	1.00337	0.00485018
PG(40:6)	0.387618	0.426111	0.415482	0.838676	0.486482	0.407196	0.323515	0.263338	0.381749	0.589315	0.201598	0.17748	1	1	0.286665	1.34119	0.71294	-0.488147
PG(40:7)	2.80478	2.19414	2.19404	2.70259	2.00666	2.46873	2.78399	2.50498	2.58641	2.23981	2.36485	0.542874	1	1	0.654292	1.15815	1.04211	0.0595019
PG(40:8)	3.48936	1.64099	2.26056	2.74237	2.56923	3.22471	2.11404	3.54544	3.1743	3.22146	2.89662	0.380436	1	1	0.510948	0.463288	1.12651	0.171863
PI(17:0)	0.56267	0.068875	0.561421	0.544097	0.31267	0.420834	0.149414	0.250005	0.368431	0.0976755	0.373605	0.128096	1	1	0.22373	1.07637	0.601868	-0.73248
PI(32:1)	1.0979	0.894173	0.8199	0.856144	0.902636	0.820644	0.812927	1.07855	0.849451	0.971166	1.02438	0.481008	1	1	0.607062	0.566832	1.05423	0.0761891
PI(33:2)	0.648695	0.374242	0.389764	1.20932	0.993724	0.733194	0.46051	0.2166	0.518387	0.387714	0.473216	0.0708588	1	1	0.145901	1.01329	0.567428	-0.817491
PI(34:1)	12.4539	10.7163	10.6067	12.4991	11.9165	12.523	11.1271	16.3841	15.3019	15.7902	14.8177	0.0315729	1	1	0.0879914	1.08332	1.24591	0.317201
PI(34:2)	6.86634	5.59053	5.91235	6.83321	6.87069	6.50423	5.91642	7.02452	6.91806	6.84503	6.65921	0.439008	1	1	0.562693	0.47009	1.03781	0.05354
PI(34:3)	0.84447	0.482909	1.03708	0.955775	0.458281	0.875175	0.450519	1.50358	0.627064	1.27472	1.36308	0.29673	1	1	0.422407	0.85849	1.34576	0.428425
PI(35:5)	2.68228	1.90325	2.0335	2.71402	2.50733	2.70729	2.24317	2.55672	2.96899	2.6802	2.98961	0.227751	1	1	0.347667	0.620191	1.10852	0.148638
PI(36:1)	32.8501	28.4224	28.4942	33.0135	32.8166	32.3209	29.5862	31.6704	30.8289	33.2184	35.5824	0.550241	1	1	0.661093	0.610912	1.02738	0.0389749
PI(36:2)	70.6255	59.577	62.2017	69.6572	68.2935	70.3635	60.8566	64.0321	66.1451	69.6248	74.7606	0.925149	1	1	0.941509	0.939826	1.00445	0.00641025
PI(36:3)	25.857	22.7197	25.398	27.3674	25.9412	27.5986	23.8115	22.672	23.3022	25.9221	25.4339	0.129242	1	1	0.225049	1.197	0.938587	-0.0914379
PI(36:4)	13.3852	11.2545	11.239	12.4253	11.8011	13.2654	10.4799	12.3228	13.2541	12.7278	13.7105	0.701703	1	1	0.787962	1.19418	1.02213	0.0315769
PI(36:5)	51.2917	40.4629	43.3555	50.0075	44.7449	48.263	42.9572	72.4623	74.4505	76.5249	81.2487	0.024946	1	1	0.078792	1.174	1.49994	0.584908
PI(36:6)	2.32546	1.86792	2.05143	2.52986	2.27191	1.98883	2.02468	2.70989	3.23618	2.82933	2.76587	0.0487261	1	1	0.111944	1.00913	1.24884	0.320588
PI(37:5)	45.7267	38.6878	39.856	42.1742	41.5731	46.0692	37.5035	31.7181	33.9692	32.2013	38.8896	0.00372618	1	1	0.071335	1.36229	0.823096	-0.280867
PI(38:2)	3.10739	2.44085	2.83391	2.72201	3.04836	2.67712	2.61355	2.02782	1.69156	1.92191	2.38301	0.0104341	1	1	0.071335	1.16559	0.758508	-0.398764
PI(38:3)	8.42869	6.87376	6.98049	8.20161	8.07587	7.8325	7.85146	9.39233	9.20046	9.87478	10.9087	0.0217583	1	1	0.0747174	1.09538	1.22159	0.288765
PI(38:4)	51.1183	40.951	44.1689	47.6109	46.4849	50.0902	41.8302	43.1469	44.9663	45.9907	52.4923	0.673117	1	1	0.766329	0.956233	0.977489	-0.032847
PI(38:5)	658.022	531.646	584.559	643.445	598.31	652.726	552.387	648.369	694.201	678.517	777.893	0.205097	1	1	0.31944	0.927262	1.0962	0.132511
PI(38:6)	270.836	207.127	223.082	250.409	236.817	245.862	211.023	281.923	300.034	309.81	346.72	0.0856848	1	1	0.168587	1.06423	1.21287	0.278423
PI(39:4)	2.86803	2.62452	2.63374	2.80073	2.1267	2.43057	2.83854	2.87947	3.15961	1.87573	2.80008	0.613975	1	1	0.723065	0.749572	1.05036	0.0708863
PI(39:5)	17.0288	14.5242	15.7351	15.6706	16.1484	18.2816	13.8104	10.1208	10.5947	9.37	10.8348	0.000584835	0.670221	0.673145	0.071335	1.38701	0.674378	-0.56837
PI(39:6)	66.3199	57.4263	63.2683	64.0944	61.2456	68.6958	58.8999	56.1272	57.1456	49.6828	63.1259	0.0442393	1	1	0.104988	1.0041	0.897461	-0.156079
PI(40:5)	3.71127	2.99319	3.25896	3.79496	3.03152	3.62377	3.3533	2.81302	2.45524	2.81516	3.25248	0.0637613	1	1	0.134659	0.895793	0.863492	-0.211745
PI(40:6)	1.72402	1.65201	1.59818	2.24473	1.57716	1.67151	1.19899	1.54182	1.9105	1.64204	1.7661	0.423948	1	1	0.550076	1.94452	0.923931	-0.114142
PI(40:7)	0.895487	0.354259	0.711011	0.772195	0.315514	0.506454	0.350373	1.22269	0.558293	0.953757	0.861575	0.312022	1	1	0.439044	0.763789	1.33225	0.41386
PI(40:8)	2.80614	2.35308	2.23919	3.44899	2.34514	2.79108	2.70366	4.2199	4.33817	4.01698	4.79085	0.013953	1	1	0.071335	1.15155	1.50676	0.591449
PI(41:5)	0.340229	0.332327	0.429371	0.654302	0.359146	0.309934	0.598601	0.168032	1.09779e-05	0.213916	0.138928	0.161316	1	1	0.26601	0.903837	0.553902	-0.852296
PI(42:5)	1.67634	0.625193	0.323764	0.580132	0.342669	0.574436	0.243465	0.255859	0.0801046	0.165321	0.0544953	0.0493159	1	1	0.112538	1.15588	0.232647	-2.10379
PS(24:0)	6.34006	2.9992	5.52475	3.57689	4.56044	4.06178	3.81525	3.88623	3.40942	3.54219	2.40014	0.0943219	1	1	0.180941	0.773424	0.756154	-0.403249
PS(26:0)	110.937	79.924	81.359	80.052	83.8711	89.3967	84.9004	95.7574	71.1631	76.772	65.9397	0.258171	1	1	0.381182	0.678449	0.900863	-0.150621
PS(30:0)	8.08916	6.59038	4.57358	4.78551	5.82216	5.90715	5.87374	5.91511	3.94729	4.30999	3.98861	0.128764	1	1	0.224557	0.765458	0.806356	-0.310512
PS(32:1)	8.22542	8.18392	5.75454	7.19882	7.21807	7.63263	7.64299	7.71596	7.71471	8.26016	6.25435	0.772676	1	1	0.843785	0.239511	1.02018	0.0288287
PS(33:1)	26.1744	24.4671	24.6895	27.6828	31.8885	24.6596	25.064	21.3819	25.418	22.51	23.3461	0.0597557	1	1	0.127368	0.863315	0.885324	-0.175723
PS(33:2)	2.26206	1.22797	1.3026	2.65821	2.34244	0.797199	1.79496	1.25088	1.21661	1.63167	1.43717	0.393039	1	1	0.521223	0.411041	0.830702	-0.267596
PS(34:1)	97.8577	83.5554	86.321	96.7115	94.8009	85.6997	88.646	94.4111	86.5792	90.7654	90.0683	0.807134	1	1	0.865537	0.118604	0.991958	-0.0116485
PS(34:2)	19.547	19.8804	16.9428	22.5533	19.986	20.527	19.8967	24.5654	21.3529	23.4517	23.9069	0.0424505	1	1	0.103329	0.94076	1.13707	0.185327
PS(34:3)	9.15426	5.21693	6.65335	7.03023	6.41054	8.03847	4.88134	7.58588	5.60105	7.00007	8.18159	0.614386	1	1	0.723065	1.03052	0.938738	-0.0912055
PS(34:4)	3.60335	2.5036	2.49184	2.75003	1.98776	1.64009	1.39093	2.01341	1.66871	2.51369	1.66796	0.0892309	1	1	0.174371	1.79294	0.74153	-0.431424
PS(34:5)	1.11548	0.872953	1.85657	3.03607	2.65404	0.86168	1.94327	2.84784	2.13407	1.73779	2.92373	0.233244	1	1	0.35292	0.73114	1.33734	0.419364
PS(35:3)	23.2573	21.0475	20.6691	23.3218	22.1764	21.3765	18.3415	16.9801	15.963	12.8116	15.6529	0.00107457	1	1	0.071335	1.44905	0.725825	-0.462306
PS(35:4)	6.30181	8.30406	7.98959	5.4328	6.85113	8.12941	6.65804	3.95653	4.5873	2.75808	4.88317	0.011802	1	1	0.071335	1.12327	0.637352	-0.649837
PS(35:5)	7.42466	6.06121	5.64355	7.8483	6.87004	5.93097	6.04688	6.4951	8.54304	8.32447	7.62965	0.240988	1	1	0.361639	0.959968	1.11735	0.160087
PS(36:1)	415.164	361.785	370.083	394.857	392.027	377.576	364.621	393.77	355.042	387.804	398.498	0.659405	1	1	0.756704	0.682152	0.986239	-0.019991
PS(36:2)	189.248	164.562	176.766	188.899	182.381	183.267	166.16	188.014	165.449	172.862	180.264	0.300417	1	1	0.424791	0.814792	0.965142	-0.0511867
PS(36:3)	125.641	103.851	108.215	117.066	113.509	116.132	108.39	136.953	130.269	129.053	145.843	0.060149	1	1	0.127733	0.963797	1.14055	0.189732
PS(36:4)	72.9941	61.4458	68.2792	78.7445	70.0318	68.2148	64.4078	104.64	104.025	104.708	107.36	0.0269712	1	1	0.0821267	1.1558	1.38707	0.472045
PS(36:5)	210.973	163.3	177.313	217.217	195.033	192.649	183.889	331.122	342.82	340.151	379.041	0.0203683	1	1	0.0744432	1.18904	1.63636	0.710494
PS(37:3)	113.115	106.64	106.427	115.327	110.089	109.299	94.7167	113.1	108.197	106.229	112.123	0.399704	1	1	0.528128	1.88959	0.970258	-0.0435601
PS(37:4)	150.838	130.206	139.728	141.414	137.419	142.365	136.729	156.059	149.084	132.746	165.437	0.293797	1	1	0.420075	0.588403	1.05475	0.0768971
PS(37:5)	392.504	341.687	367.471	397.506	385.635	383.541	348.32	356.098	365.686	319.266	419.874	0.413627	1	1	0.541005	0.663499	0.957126	-0.0632186
PS(37:6)	16.4477	22.4763	18.5409	23.2404	21.1008	14.9361	10.6744	16.5166	18.1134	18.1626	21.2535	0.290336	1	1	0.416022	2.24607	0.870847	-0.199509
PS(38:3)	434.884	354.607	376.254	414.839	412.803	391.008	384.245	587.03	549.113	536.917	598.572	0.0225182	1	1	0.0750601	1.15447	1.33663	0.418599
PS(38:4)	708.613	601.438	632.705	711.934	688.746	683.44	648.177	1016.11	978.926	963.994	1075.02	0.0216337	1	1	0.0747174	1.17623	1.39529	0.480568
PS(38:5)	1752.98	1440.27	1545.14	1757.17	1643.68	1667.47	1539.28	2324.3	2358.02	2195.41	2586.84	0.0303303	1	1	0.0859424	1.12416	1.34649	0.429201
PS(38:6)	139.477	122.923	121.554	142.992	133.892	133.251	123.805	193.626	198.606	199.499	214.64	0.026395	1	1	0.0814493	1.17426	1.40565	0.49124
PS(38:7)	7.79915	10.3713	8.45339	9.99848	7.02474	7.82822	10.3328	21.3542	18.8464	20.0344	22.0897	0.00785038	1	1	0.071335	1.28758	2.16005	1.11106
PS(39:7)	6.07349	4.16012	6.03185	4.27442	6.49521	5.88966	5.06809	1.21371	2.77191	4.61211	2.57238	0.0308494	1	1	0.0866041	1.05945	0.591829	-0.756747
PS(40:6)	27.1918	24.5182	26.7229	27.4646	23.5163	25.6499	23.7377	24.4321	24.0303	25.6675	29.2906	0.742461	1	1	0.818556	1.36104	0.984047	-0.0232015
PS(40:7)	7.05844	3.87335	6.90283	5.81262	7.91242	6.04193	7.62602	9.17541	6.76402	7.52695	9.77081	0.0409576	1	1	0.101599	1.45154	1.30409	0.383043
PS(40:8)	7.51164	6.893	7.69164	6.56096	6.57516	7.72925	7.63781	10.341	8.69533	8.16692	11.3825	0.0380704	1	1	0.0965177	1.14491	1.29111	0.368611
PS(42:1)	6.84716	5.28027	8.33244	6.42041	6.77918	4.28151	6.813	2.30409	3.19035	1.88592	2.64854	0.0263698	1	1	0.0814493	1.06522	0.532677	-0.908667
PS(42:2)	13.159	10.189	13.0032	11.2156	12.9854	16.8185	12.4695	3.50575	4.54709	4.23224	2.99414	0.00952207	1	1	0.071335	1.19831	0.430376	-1.21633
PS(42:3)	110.871	83.2784	98.9548	100.551	96.07	101.316	92.3478	77.3622	72.0768	65.0019	73.2005	0.00468871	1	1	0.071335	1.19074	0.771499	-0.374264
PS(42:4)	213.378	179.852	191.847	193.345	188.952	204.787	185.175	182.097	166.085	146.902	170.192	0.0176703	1	1	0.0715799	1.08204	0.870649	-0.199837
PS(42:5)	610.798	517.225	563.921	546.056	542.939	590.593	522.978	454.861	451.537	379.873	446.505	0.00447904	1	1	0.071335	1.23698	0.802871	-0.31676
PS(42:6)	5.90684	3.78854	5.05813	4.19954	3.93233	4.63779	2.5745	2.84811	2.31797	0.983298	2.05148	0.000500221	0.573754	0.575755	0.071335	1.48333	0.469801	-1.08988
PS(43:3)	6.65685	5.49534	6.30758	7.18725	4.3461	5.74728	6.02404	4.47114	4.92789	5.80801	4.95639	0.186611	1	1	0.297905	0.846813	0.879256	-0.185644
PS(43:4)	21.6824	15.1277	15.1847	15.8679	17.9108	16.423	15.3043	17.1625	14.6474	15.8164	13.9388	0.191814	1	1	0.303948	0.627784	0.902606	-0.147832
PS(43:5)	64.8041	48.605	53.4384	50.4583	55.3358	55.4861	50.4544	54.4371	57.0328	55.5023	57.5803	0.908318	1	1	0.935129	0.391353	1.00573	0.00824397
PS(43:6)	104.39	80.0807	89.2056	81.5007	83.5438	88.2732	74.3495	150.69	129.417	125.042	130.736	0.0524905	1	1	0.116634	1.0372	1.38955	0.474615
PS(43:7)	376.075	287.165	292.412	300.235	289.115	328.127	289.573	509.597	444.275	447.564	484.549	0.0291968	1	1	0.0845403	1.10192	1.39375	0.478969
PS(44:3)	13.6787	9.27624	9.49079	10.4359	8.70185	11.0367	8.72743	3.48942	5.20588	4.30338	5.11793	0.00221052	1	1	0.071335	1.31732	0.514416	-0.958992
PS(44:4)	20.68	17.4725	17.6368	19.1778	15.5264	16.2685	16.9776	10.8238	11.2158	10.9271	11.1769	0.00560006	1	1	0.071335	1.24737	0.687	-0.541618
PS(44:5)	66.8066	49.3583	50.6342	53.6541	53.4475	50.9177	51.2917	38.0089	39.8566	34.3382	46.0494	0.0146093	1	1	0.071335	1.08398	0.774136	-0.36934
PS(45:4)	4.97825	3.13918	3.3325	3.36728	2.72196	3.56535	2.86782	0.911023	1.88853	2.58442	2.51545	0.0184079	1	1	0.0720356	1.33818	0.612224	-0.707869
PS(45:5)	10.1723	8.55262	9.73041	8.57881	8.80004	9.6322	9.16952	6.77571	6.03393	6.63038	5.79842	0.0128095	1	1	0.071335	1.18228	0.744407	-0.425837
PS(46:3)	5.08079	2.90735	4.10283	3.60692	4.63963	5.11879	3.92112	2.71726	2.65937	2.71682	2.50988	0.0147454	1	1	0.071335	1.0701	0.684676	-0.546506
PS(46:4)	12.7059	7.2695	10.4499	10.0296	7.95541	8.29671	10.5909	9.44079	6.65351	7.9333	8.64931	0.470427	1	1	0.596269	0.683945	0.915607	-0.127199
PS(46:5)	57.4164	42.7317	45.5431	45.6979	46.9008	47.8027	43.387	39.7679	33.9308	34.7065	37.9584	0.00568038	1	1	0.071335	1.15789	0.795899	-0.329343
PS(47:4)	2.79291	1.31864	0.981482	0.871047	1.18535	1.23601	1.07289	0.543562	0.810073	0.578964	0.657235	0.0699037	1	1	0.144972	0.894426	0.524154	-0.931937
PS(47:5)	9.05449	8.88526	8.58764	8.6207	8.23146	11.2962	10.2108	8.16067	6.35496	6.27383	6.7091	0.117256	1	1	0.210878	1.1621	0.827628	-0.272945
PS(48:5)	3.79812	4.37641	3.74306	5.24056	2.42437	4.56742	4.54195	3.36353	2.58967	3.66717	4.06386	0.476803	1	1	0.602415	0.387816	0.905651	-0.142973
S1P(17:1)	258.244	240.728	256.873	264.743	1.27016e-05	239.47	344.107	186.338	209.444	267.328	224.035	0.492943	1	1	0.61632	0.579875	1.17257	0.22967
S1P(18:0)	0.908605	1.55148	1.14965	1.26224	1.17716e-05	1.04228	1.91545	0.6157	1.12571	1.09878	1.58485	0.387501	1	1	0.515808	0.675705	1.28648	0.363429
S1P(18:1)	0.984094	0.96587	1.02751	0.570606	1.25951e-05	0.258801	0.351056	4.32279	3.28331	4.60242	5.14207	0.0255246	1	1	0.0800513	1.19614	5.57986	2.48023
SM(d28:1)	7.16094	7.1988	7.65054	8.4367	1.17766e-05	8.20478	9.98857	5.34842	6.26595	8.40425	6.15103	0.626024	1	1	0.731526	0.399321	1.12258	0.166823
SM(d29:1)	2.98458	3.35996	3.44789	3.29849	1.32693e-05	3.1412	3.92722	2.53195	2.58682	3.75648	3.16834	0.4525	1	1	0.579341	0.367071	1.18068	0.239621
SM(d30:0)	3.49928	3.4826	3.50059	3.89247	1.27445e-05	3.01097	4.66811	2.44212	3.01191	3.42176	2.70057	0.632707	1	1	0.736345	0.467767	1.12122	0.165063
SM(d31:1)	2.2688	1.52793	1.74611	2.09244	1.30521e-05	1.66469	1.74324	1.13694	1.0888	1.80405	2.13145	0.938312	1	1	0.951539	0.522647	1.01994	0.0284782
SM(d32:0)	1.37309e-05	1.40542e-05	1.08132e-05	1.21666e-05	1.4386e-05	1.39935e-05	1.11266e-05	1.02345e-05	0.039904	1.00269e-05	1.42801e-05	0.373996	1	1	0.505246	0.532258	605.722	9.24251
SM(d32:1)	5.50666	5.06421	5.72592	5.85249	1.36953e-05	5.0041	7.41403	4.8618	5.37372	7.21614	5.99577	0.155363	1	1	0.257943	0.763849	1.36387	0.447708
SM(d33:0)	0.716585	0.959073	0.660927	0.574761	1.34578e-05	0.480339	0.714775	1.16486	1.26701	1.24077	1.39984	0.00821451	1	1	0.071335	1.13049	2.04756	1.03391
SM(d33:1)	73.7254	82.6187	76.6312	75.7308	1.05533e-05	68.4021	85.8015	112.91	122.877	136.436	135.933	0.0066054	1	1	0.071335	1.13112	1.89004	0.918415
SM(d34:0)	0.483128	0.838155	0.437092	0.564978	1.19558e-05	0.5015	0.44067	0.394544	0.384653	0.52231	0.462201	0.801527	1	1	0.86301	0.976162	0.936417	-0.0947762
SM(d34:1)	34.4501	38.7359	36.3656	40.362	1.04084e-05	35.8928	39.5158	22.9493	27.659	30.3937	25.5276	0.805489	1	1	0.864849	0.19691	0.94321	-0.0843492
SM(d34:2)	1.20142	0.921349	1.42835	1.19652	1.28002e-05	0.758477	1.29907	0.436515	0.783783	0.847844	0.876484	0.7882	1	1	0.854254	0.133086	0.924866	-0.112684
SM(d35:0)	0.788848	0.940347	0.768155	0.747081	1.22808e-05	0.75121	0.963457	1.06334	1.06182	1.02606	1.13939	0.0363621	1	1	0.0939387	0.985273	1.57793	0.658037
SM(d35:1)	39.4295	42.5537	38.6772	40.1558	1.24266e-05	34.9528	42.2494	57.4197	61.8705	69.5899	63.9754	0.0103334	1	1	0.071335	1.09663	1.80889	0.855109
SM(d35:2)	0.501289	0.732649	0.47203	0.486874	1.15601e-05	0.566926	0.723992	1.72609	2.07201	1.99435	1.85892	0.00502963	1	1	0.071335	1.28251	3.64176	1.86463
SM(d35:3)	1.22334e-05	1.2712e-05	1.09582e-05	1.33114e-05	1.05235e-05	1.16506e-05	1.03928e-05	0.763681	0.895284	0.950517	1.03698	0.0177426	1	1	0.0715799	1.23745	61294.7	15.9035
SM(d36:0)	0.259682	0.293607	0.201532	0.214129	1.08569e-05	0.107364	0.300875	0.149199	0.234674	0.31016	0.289608	0.18259	1	1	0.293112	0.631278	1.43211	0.518146
SM(d36:1)	5.69555	6.36033	6.58994	6.38446	1.08787e-05	5.85979	6.86556	4.38795	4.76006	5.64423	4.71672	0.914223	1	1	0.936446	0.0649652	1.02458	0.0350355
SM(d36:2)	0.249221	0.280421	0.333529	0.292978	1.20659e-05	0.394853	0.469716	0.303086	0.302027	0.450115	0.311149	0.143163	1	1	0.242325	1.00058	1.42056	0.506462
SM(d37:0)	2.38744	2.62996	2.3907	2.47324	1.4521e-05	2.33038	2.82582	3.48743	3.82551	4.12184	4.2597	0.00842023	1	1	0.071335	1.10898	1.81992	0.863874
SM(d37:1)	32.6584	36.4863	32.3638	34.059	1.43095e-05	29.6519	35.9377	41.1764	44.5598	51.3779	46.4179	0.0326285	1	1	0.089631	0.972341	1.59402	0.672673
SM(d37:2)	0.105232	0.144609	0.0385474	1.45774e-05	1.44399e-05	1.09111e-05	0.154061	0.447824	0.517639	0.547823	0.624312	0.00535171	1	1	0.071335	1.30634	9.5344	3.25314
SM(d38:0)	6.63807	7.29799	6.2285	6.8033	1.1787e-05	6.41701	7.37453	7.15575	7.50896	9.37878	8.32212	0.0909674	1	1	0.176891	0.800241	1.42844	0.514436
SM(d38:1)	117.518	129.724	118.329	123.896	1.01375e-05	115.248	137.973	114.203	128.414	146.089	133.908	0.188274	1	1	0.299727	0.623774	1.31087	0.390525
SM(d38:2)	0.350714	0.30792	0.279738	0.283837	1.16064e-05	0.31232	0.155449	0.742726	0.899115	0.993775	0.875602	0.0300454	1	1	0.0855733	1.21148	2.86731	1.5197
SM(d39:0)	53.3084	61.6882	58.7803	58.5462	1.39334e-05	56.0708	59.5754	61.6225	66.7372	74.0807	70.0207	0.11972	1	1	0.21364	0.769211	1.3816	0.466335
SM(d39:1)	1119.35	1226.89	1133.49	1183.32	1.09444e-05	1089.44	1287.87	1045.03	1195.7	1309.78	1197.41	0.260362	1	1	0.381754	0.538156	1.2591	0.332393
SM(d39:2)	2.80063	2.94036	2.7125	3.14493	1.06224e-05	2.77603	3.39226	10.0099	11.2069	11.8335	12.422	0.00886406	1	1	0.071335	1.2656	4.07928	2.02832
SM(d39:3)	1.29186e-05	1.4018e-05	0.0216108	1.145e-05	1.20333e-05	1.442e-05	1.08787e-05	0.744351	0.887072	0.934099	1.02639	0.0181677	1	1	0.0720356	1.23531	198.854	7.63557
SM(d40:0)	4.61165	4.86288	4.78739	4.77395	1.3709e-05	4.95324	5.22476	4.2929	4.1967	5.15235	4.86415	0.403432	1	1	0.531293	0.402575	1.18708	0.247418
SM(d40:1)	92.5759	101.251	94.6737	97.7696	1.46577e-05	90.8578	107.125	69.9294	79.3267	88.775	79.5044	0.762608	1	1	0.834548	0.147084	1.06804	0.0949675
SM(d40:2)	0.438152	0.403139	0.375754	0.249294	1.38895e-05	0.43611	0.498152	0.834696	0.617691	0.804303	0.835745	0.00266337	1	1	0.071335	1.24667	2.26481	1.17939
SM(d40:3)	0.0289344	1.03615e-05	1.21985e-05	1.01781e-05	1.2415e-05	0.0553048	1.19144e-05	0.0498989	0.0644733	0.0921439	0.0766723	0.0554502	1	1	0.121088	1.01607	4.03207	2.01152
SM(d41:0)	29.0488	32.2321	32.1464	31.5635	1.28477e-05	29.9047	32.4058	24.4707	25.7446	30.531	28.7881	0.650918	1	1	0.750708	0.304414	1.09963	0.137022
SM(d41:1)	251.259	281.59	257.58	263.671	1.1102e-05	241.942	282.732	202.787	221.661	251.5	229.495	0.652498	1	1	0.751777	0.24457	1.10013	0.137668
SM(d41:2)	0.594982	0.811337	0.691483	0.33752	1.32718e-05	0.68256	1.02675	1.63874	2.12939	1.89984	2.15645	0.00152038	1	1	0.071335	1.33869	3.4066	1.76833
SM(d42:0)	2.84162	3.26355	3.21529	3.1223	1.21588e-05	3.24667	3.47076	3.12273	3.31574	4.2725	3.54776	0.146145	1	1	0.246646	0.692707	1.35603	0.43939
SM(d42:1)	28.6847	34.3796	29.9397	30.4765	1.05448e-05	29.1842	33.7209	29.5566	31.6972	36.7062	34.05	0.199881	1	1	0.313096	0.620156	1.30271	0.381511
SM(d43:0)	3.42373	3.68337	3.56309	3.59868	1.44033e-05	3.50718	3.91572	3.77536	3.99219	5.03585	4.40239	0.0914424	1	1	0.176891	0.795997	1.42584	0.511812
SM(d43:1)	24.965	30.9006	26.1938	25.1327	1.1743e-05	24.0849	28.7843	33.6444	35.8958	42.1003	38.1436	0.0271502	1	1	0.0822277	0.995049	1.63229	0.706897
SM(d43:2)	0.191117	0.283324	0.147651	0.242336	1.1135e-05	0.181414	0.270189	0.429125	0.52471	0.543361	0.526783	0.0023726	1	1	0.071335	1.24539	2.6323	1.39633
SM(d44:0)	0.437193	0.49761	0.453349	0.505254	1.34116e-05	0.534453	0.556717	0.376004	0.42202	0.529628	0.485325	0.462174	1	1	0.587804	0.352175	1.17125	0.228043
SM(d44:1)	4.1881	4.71447	3.90314	4.29204	1.22582e-05	4.18858	4.2484	4.42895	4.95014	5.62529	5.38218	0.119013	1	1	0.212708	0.81107	1.38878	0.473813
SM(t33:0)	2.70324	2.75057	2.39918	2.75409	1.30061e-05	2.27683	2.78963	2.78746	3.29226	3.38235	3.68593	0.0656862	1	1	0.138217	0.865984	1.48442	0.569899
SM(t33:1)	2.40615	2.56316	2.41156	2.6412	1.07933e-05	2.15445	3.34856	4.20544	4.40192	4.51854	4.49923	0.00197706	1	1	0.071335	1.27423	2.06696	1.04751
SM(t34:0)	2.01	2.24324	1.49831	2.29822	1.29485e-05	2.0285	2.50608	1.2222	1.45387	1.5606	1.27258	0.861285	1	1	0.904419	0.256272	0.954369	-0.0673813
SM(t34:1)	0.371646	0.508234	0.503232	0.589375	1.3584e-05	0.658507	0.774331	0.737078	0.681703	0.764212	0.870483	0.0176511	1	1	0.0715799	1.21796	1.74586	0.803938
SM(t35:0)	10.0625	11.7897	11.4349	10.8067	1.26487e-05	10.0778	12.1268	9.57315	10.5842	13.2033	12.1481	0.243324	1	1	0.363784	0.573512	1.27674	0.352461
SM(t35:1)	5.10981	5.48679	5.26594	5.67109	1.30533e-05	4.73062	5.32625	7.58968	8.94154	9.2239	8.95666	0.0115339	1	1	0.071335	1.10351	1.82932	0.871305
SM(t36:0)	2.73851	3.15242	3.0499	3.21025	1.40161e-05	3.1581	3.21807	1.29975	1.47768	1.52188	1.24399	0.240616	1	1	0.361552	0.564807	0.686754	-0.542135
SM(t36:1)	1.0261	1.21884	0.767916	1.16394	1.49081e-05	0.725849	1.03145	1.3965	1.39902	1.79541	1.22005	0.0364818	1	1	0.0939387	0.976097	1.67479	0.743976
SM(t37:0)	7.76395	8.83058	7.8945	8.61678	1.42939e-05	8.04364	9.69067	7.42523	7.91719	9.13473	7.56457	0.345312	1	1	0.477135	0.462205	1.217	0.283329
SM(t37:1)	26.2324	28.2879	26.4473	28.6984	1.26644e-05	24.8431	28.0786	33.0815	36.9176	38.4708	37.0174	0.042162	1	1	0.103252	0.940986	1.54844	0.630816
SM(t38:0)	7.93088	8.59565	8.66529	9.11838	1.13814e-05	8.21007	9.11242	5.26256	5.6893	6.73505	6.0443	0.752649	1	1	0.828202	0.193125	0.926907	-0.109503
SM(t38:1)	169.818	174.563	171.11	176.473	1.49872e-05	156.804	186.893	152.202	171.276	192.248	183.569	0.271017	1	1	0.392872	0.534802	1.25291	0.325277
SM(t38:2)	0.307404	0.377249	0.624868	0.599429	1.18547e-05	0.311976	0.583326	1.2033	0.879999	1.0559	0.777444	0.00535401	1	1	0.071335	1.20622	2.43138	1.28178
SM(t39:0)	107.889	116.121	113.311	121.129	1.24577e-05	105.355	126.362	53.3889	59.515	68.3972	60.6582	0.40517	1	1	0.531964	0.405018	0.783934	-0.351196
SM(t39:1)	1219.82	1281.6	1255.06	1289.25	1.05308e-05	1140.11	1378.57	952.822	1080.73	1207.49	1104.59	0.621693	1	1	0.728685	0.242807	1.11044	0.151136
SM(t39:2)	3.36865	3.97528	3.80152	3.76475	1.35962e-05	3.11669	4.14673	10.2272	11.6069	10.9385	10.7389	0.00558631	1	1	0.071335	1.26127	3.17247	1.66561
SM(t40:0)	10.663	11.2512	10.9674	11.4807	1.0045e-05	10.5246	13.4178	6.09797	6.23555	7.56956	6.99824	0.647175	1	1	0.74789	0.325317	0.881504	-0.181961
SM(t40:1)	151.291	162.045	154.431	161.495	1.40415e-05	143.619	169.683	123.265	141.846	162.93	145.355	0.493855	1	1	0.616381	0.351942	1.15373	0.206304
SM(t40:2)	0.660922	0.953575	0.827292	0.751398	1.37594e-05	0.831177	0.815993	1.45986	1.56813	1.86771	1.82668	0.00786867	1	1	0.071335	1.18535	2.24781	1.16852
SM(t41:0)	95.1758	106.281	98.7267	101.561	1.25741e-05	94.209	115.099	55.9438	61.2692	72.9071	63.7304	0.665235	1	1	0.761876	0.224021	0.892702	-0.163749
SM(t41:1)	568.808	633.438	576.8	597.239	1.45285e-05	524.16	638.372	506.344	583.705	653.833	584.496	0.320961	1	1	0.449424	0.493114	1.22743	0.295643
SM(t41:2)	2.37534	2.36516	2.19153	2.42915	1.39805e-05	2.25516	2.6797	4.80074	5.79362	5.9045	5.54401	0.00384323	1	1	0.071335	1.23801	2.55391	1.35271
SM(t42:0)	12.2695	13.9782	13.0181	13.795	1.01007e-05	13.2442	15.3833	9.28714	9.92652	12.0526	10.4747	0.884132	1	1	0.919273	0.097415	1.03385	0.0480214
SM(t42:1)	80.0389	90.3576	82.1196	84.8687	1.19309e-05	74.7302	93.1301	85.8149	99.6577	113.659	97.6292	0.0917821	1	1	0.17725	0.792723	1.42647	0.512447
SM(t42:2)	0.428499	0.501849	0.45872	0.382368	1.07652e-05	0.568993	0.487292	1.01262	0.906219	0.935293	0.794042	0.00678444	1	1	0.071335	1.15093	2.12035	1.0843
SM(t43:0)	23.258	25.5976	22.7127	23.3332	1.15451e-05	22.847	28.8428	18.7523	20.1086	25.1811	21.7221	0.473496	1	1	0.598895	0.382057	1.16798	0.224021
SM(t43:1)	64.5813	74.7327	64.9704	66.0573	1.31892e-05	58.9464	76.0674	93.3281	104.896	118.288	105.264	0.00935501	1	1	0.071335	1.10029	1.81425	0.859375
SM(t43:2)	1.03379	1.03175	0.868938	0.953561	1.37116e-05	0.924383	1.28371	1.92135	2.24895	2.29916	2.02077	0.00123254	1	1	0.071335	1.27925	2.43717	1.28521
SM(t44:0)	3.9956	4.17869	3.82373	4.39425	1.20944e-05	3.97891	4.99027	2.58329	3.02804	3.52185	3.20094	0.932524	1	1	0.947339	0.198463	1.02052	0.0293096
SM(t44:1)	6.0764	6.9873	6.43393	6.88475	1.43892e-05	5.30576	7.91054	6.94767	7.82387	8.23288	7.92398	0.0706781	1	1	0.14579	0.859672	1.47079	0.556595
SM(t45:0)	1.87345	1.88928	1.83798	1.89036	1.47907e-05	1.56222	2.23521	0.935578	1.13964	1.37004	1.13672	0.712492	1	1	0.797907	0.256527	0.903608	-0.14623
SPH(17:1)	147.573	134.471	141.826	152.296	137.579	140.628	190.584	99.2535	119.044	164.565	126.146	0.889105	1	1	0.920288	0.951932	0.982605	-0.0253169
SPH(18:0)	1.90211	2.13838	1.98114	2.0758	1.75434	1.9287	2.55788	1.85037	2.00785	2.48722	2.21444	0.132075	1	1	0.228599	1.2078	1.13249	0.179504
SPH(18:1)	1.10312	1.13586	1.15644	1.20166	1.05114	1.16207	1.55521	0.823821	0.903781	1.3561	1.10683	0.923699	1	1	0.941509	0.923547	1.01242	0.0178105
SPH(20:0)	2.77848	2.79254	2.73367	2.81782	2.52476	2.664	3.03499	2.32223	2.60983	3.43061	2.87606	0.516355	1	1	0.634947	0.401115	1.0501	0.0705268
SPH(20:1)	0.598499	0.732952	0.80462	0.696365	0.627564	0.865975	0.889961	0.42472	0.618751	0.66826	0.597055	0.377604	1	1	0.507736	0.713453	0.887314	-0.172483
TG(34:0)	2.74671	4.40773	2.54378	2.92481	2.33137	2.6063	3.65517	3.07181	3.76206	4.02329	4.16352	0.0550185	1	1	0.120392	0.870947	1.2762	0.351858
TG(35:0)	5.56269	7.18787	5.80897	6.17914	5.44982	5.10856	5.03147	10.0034	9.73181	11.7091	11.6174	0.0351337	1	1	0.0927497	1.23223	1.63503	0.709319
TG(35:1)	2.80617	3.415	2.83994	3.04654	2.42694	2.49272	2.68096	4.69117	5.64114	6.00159	5.94716	0.0240024	1	1	0.0776032	1.23904	1.7592	0.81492
TG(36:0)	5.62751	7.59026	5.08022	5.89585	4.52154	4.9165	6.63893	8.56917	9.38848	10.5428	11.3875	0.00687116	1	1	0.071335	1.22659	1.6601	0.731271
TG(36:1)	7.62531	9.31464	7.83169	8.10835	6.96804	6.70184	7.40132	15.3454	15.8929	19.2961	19.4778	0.0232044	1	1	0.0756608	1.23111	1.99563	0.996842
TG(36:2)	6.62453	7.46895	6.74609	7.42049	6.75368	5.95673	7.14013	6.34843	8.51491	9.05804	7.74108	0.132779	1	1	0.229472	0.95995	1.1365	0.184602
TG(37:0)	7.26473	9.02151	7.66326	8.30021	6.94338	6.97433	7.06252	11.1544	10.8935	13.2069	13.089	0.0354664	1	1	0.0931635	1.24113	1.44014	0.526211
TG(37:1)	24.7299	29.736	25.5894	27.0238	23.3008	21.4954	23.4605	39.6448	44.7978	50.1698	51.8195	0.0289677	1	1	0.0844097	1.23549	1.65841	0.729797
TG(37:2)	7.91866	9.96594	8.40448	8.96869	7.44717	7.32022	7.9316	9.58112	11.3383	13.8469	12.4474	0.059192	1	1	0.126871	1.26884	1.32282	0.403619
TG(38:0)	5.7101	7.06768	5.2285	6.20395	4.79152	4.91527	6.86953	7.69181	9.00383	9.42738	9.91871	0.00331367	1	1	0.071335	1.25374	1.51822	0.602381
TG(38:1)	24.8127	29.5695	24.9654	25.8902	21.6098	21.1221	23.7143	53.0962	51.8584	62.9924	67.2434	0.0223517	1	1	0.0748931	1.22505	2.09966	1.07015
TG(38:2)	16.9518	21.12	17.749	18.4102	16.0496	14.827	15.8222	25.8818	28.1988	33.4944	34.2914	0.0372282	1	1	0.0954334	1.24294	1.57197	0.652576
TG(38:3)	3.60611	4.48867	3.90906	4.04832	3.50249	3.25289	3.40191	4.45821	5.01192	5.94259	5.84999	0.0730769	1	1	0.149626	1.31662	1.29771	0.375967
TG(38:4)	1.27402	1.50529	1.25028	1.43211	1.18694	1.06856	1.18398	1.63102	1.94144	2.49114	2.11277	0.0548544	1	1	0.120392	1.25371	1.4555	0.541516
TG(39:0)	3.85454	4.59809	6.22464	5.46812	4.17627	4.86733	6.8156	6.0234	5.47541	6.10983	6.63281	0.0127719	1	1	0.071335	1.58594	1.2768	0.352532
TG(39:1)	34.337	39.0717	34.7137	35.6527	31.7545	30.5537	35.084	59.155	61.5989	70.8959	71.3048	0.0174154	1	1	0.071335	1.24135	1.73545	0.795306
TG(39:2)	60.1166	70.5792	62.6431	63.0758	55.4972	53.6386	60.5956	94.0935	101.873	117.758	115.596	0.0209847	1	1	0.07449	1.23764	1.60826	0.6855
TG(39:3)	4.34205	5.16989	4.59255	4.77972	3.88466	3.92051	3.84495	5.36963	5.52017	7.38665	7.17585	0.095949	1	1	0.183451	1.33121	1.31725	0.397534
TG(39:4)	1.53731	1.98061	1.55005	1.67911	1.26413	1.39403	1.4044	2.15969	2.58331	3.23517	2.93628	0.0461656	1	1	0.108001	1.2712	1.57174	0.652365
TG(39:5)	2.02161	2.49698	1.79624	2.16295	1.684	1.7688	1.7052	2.44905	3.11101	4.19391	3.35245	0.0804094	1	1	0.160679	1.28612	1.48978	0.575101
TG(40:0)	8.10881	9.43053	7.87428	8.673	7.40479	7.48136	9.87462	9.16945	10.818	11.2882	11.0186	0.00197843	1	1	0.071335	1.28092	1.27832	0.354244
TG(40:1)	27.3464	31.1262	27.8	27.4179	23.9119	23.3902	28.5292	45.0848	49.9983	55.9163	54.3031	0.0138882	1	1	0.071335	1.25103	1.74292	0.80151
TG(40:2)	56.4606	64.2498	58.2871	58.5608	50.8859	50.1835	55.3288	102.695	100.372	120.434	128.043	0.0226315	1	1	0.0750601	1.2237	1.79621	0.844956
TG(40:3)	18.7396	20.8819	19.3772	20.0844	17.945	17.3983	16.1791	18.615	19.1833	25.0409	24.268	0.418841	1	1	0.545964	1.65727	1.08317	0.115263
TG(40:4)	3.95058	4.78636	4.01518	4.16257	3.63537	3.4916	3.28502	7.24338	7.56812	9.96794	9.24004	0.0399233	1	1	0.0998951	1.2383	1.86199	0.896848
TG(40:5)	4.77414	5.54906	4.49571	4.85417	4.06627	3.78732	3.9564	7.4711	9.05337	11.815	9.72615	0.0424059	1	1	0.103329	1.23978	1.83191	0.87335
TG(41:0)	12.2462	14.0709	12.4195	12.8563	11.9407	11.3515	14.7505	14.2666	16.8193	17.1992	17.1055	0.00211093	1	1	0.071335	1.31461	1.28422	0.360898
TG(41:1)	35.1349	40.523	34.7738	36.3668	32.1337	31.8396	36.6042	51.4429	58.9762	61.1138	59.987	0.0133599	1	1	0.071335	1.24714	1.52653	0.610253
TG(41:2)	81.6877	91.1996	83.5813	84.7343	74.6626	72.5593	85.0142	119.426	128.06	148.584	146.741	0.0168205	1	1	0.071335	1.24058	1.54249	0.625259
TG(41:3)	31.9946	35.7924	35.7467	36.2474	32.4155	31.9317	32.482	26.6108	26.049	34.749	34.7242	0.195082	1	1	0.30801	1.36408	0.908928	-0.137762
TG(41:4)	7.04715	8.51521	7.65955	8.08538	6.87133	6.38428	5.82275	9.50622	9.88817	12.8906	12.9779	0.101249	1	1	0.191045	1.34765	1.37565	0.46011
TG(41:5)	5.23331	6.31606	5.35013	5.84786	4.71088	4.56002	4.43714	8.01845	8.50301	11.9278	10.7625	0.0569415	1	1	0.123427	1.26411	1.6359	0.710085
TG(41:6)	5.12529	6.41229	4.75784	6.19795	4.33673	4.31291	3.99635	6.175	7.44051	11.2621	9.0329	0.126351	1	1	0.221354	1.3617	1.46062	0.546585
TG(42:1)	30.4344	36.2783	31.247	31.1746	27.4212	26.8472	33.9676	45.6079	52.1264	54.0628	55.061	0.00816953	1	1	0.071335	1.26184	1.57572	0.656009
TG(42:2)	70.0047	79.0073	70.7798	71.2851	65.1534	65.0584	74.6484	84.6782	94.7928	100.718	100.248	0.0106084	1	1	0.071335	1.23469	1.29627	0.374363
TG(42:3)	56.882	61.6621	63.9908	64.7998	59.111	58.4974	65.3772	28.6114	33.3648	36.4328	33.8853	0.0304051	1	1	0.0859424	1.13932	0.64998	-0.621533
TG(42:4)	6.42872	7.34443	6.73652	6.62172	6.17774	5.87817	6.39903	10.1045	10.8488	13.3909	12.8743	0.0268276	1	1	0.0821267	1.22738	1.64188	0.715353
TG(42:5)	5.62082	6.72132	5.36169	5.96151	5.11861	4.82434	4.60334	8.64077	10.347	12.9315	11.3474	0.0480858	1	1	0.111362	1.25822	1.70922	0.773339
TG(42:6)	8.99246	10.2589	8.56396	9.30249	8.01379	7.63669	6.70589	13.7365	15.4474	19.7883	17.1153	0.057985	1	1	0.124521	1.27404	1.65539	0.727172
TG(43:0)	31.8785	35.1237	30.4836	32.3974	28.618	26.9449	34.2841	34.3585	41.69	44.6891	43.1489	0.0126608	1	1	0.071335	1.17814	1.28234	0.358776
TG(43:1)	52.3967	59.8651	52.4682	54.9659	48.3958	44.9801	58.4119	65.9582	75.476	76.37	76.6091	0.00377169	1	1	0.071335	1.25671	1.35237	0.435495
TG(43:2)	98.8236	113.874	104.24	104.358	94.1919	93.7013	111.118	99.7869	118.504	117.857	115.691	0.0424628	1	1	0.103329	0.938281	1.10893	0.149169
TG(43:3)	105.617	112.473	112.79	112.455	105.644	109.58	116.087	50.7196	60.3127	62.5691	59.4119	0.0266654	1	1	0.0820637	1.17102	0.636117	-0.652636
TG(43:4)	12.6211	14.0506	12.8918	12.8372	11.4207	11.4345	12.6876	19.1015	19.3175	23.9788	23.286	0.0223833	1	1	0.0748931	1.2291	1.56859	0.649469
TG(43:5)	11.9416	13.7622	12.1625	12.3044	11.0889	10.4633	10.0337	21.172	20.4126	28.5434	27.5053	0.0434119	1	1	0.104024	1.22218	1.80138	0.849107
TG(43:6)	17.0261	20.5162	18.6379	18.676	16.3361	15.3221	13.4917	24.1286	24.8779	34.1586	32.0107	0.0922206	1	1	0.177799	1.32949	1.44958	0.535632
TG(43:7)	8.85842	10.3369	9.50549	10.0557	8.83775	8.09316	6.5286	9.22132	9.04717	13.7707	12.2525	0.53718	1	1	0.649469	1.79338	1.09512	0.131087
TG(43:8)	5.22527	6.09812	5.11597	5.74324	4.72918	4.4483	3.92607	7.29435	7.50203	11.0844	9.44531	0.0936569	1	1	0.179965	1.31945	1.50199	0.586875
TG(44:0)	51.0764	57.472	50.1754	51.9816	45.2075	44.5564	56.5481	55.5384	66.7817	68.9394	66.4893	0.00667876	1	1	0.071335	1.18541	1.25522	0.327944
TG(44:1)	97.3878	109.907	97.6344	100.465	87.7262	84.0212	108.455	112.508	131.263	138.716	139.794	0.0064832	1	1	0.071335	1.21848	1.31144	0.391147
TG(44:2)	129.58	145.305	134.122	135.327	123.758	129.647	146.921	129.371	147.423	151.619	152.866	0.041799	1	1	0.102903	0.972401	1.0954	0.131454
TG(44:3)	155.153	175.697	171.025	172.708	159.979	159.476	179.093	89.7855	105.26	105.149	104.214	0.03501	1	1	0.0927497	1.11523	0.704402	-0.50553
TG(44:4)	18.4857	21.5583	18.8279	18.7716	17.2959	17.2029	21.53	18.3934	21.8193	22.8277	21.4818	0.0322977	1	1	0.0890537	0.996222	1.13483	0.182478
TG(44:5)	7.51484	8.54139	7.64005	7.50227	6.77137	6.7286	7.82247	8.88056	9.61351	11.161	10.4134	0.0173203	1	1	0.071335	1.20667	1.2857	0.36256
TG(44:6)	6.13399	7.10233	6.4558	6.60031	5.84487	5.7316	5.24158	7.05543	7.92797	10.0477	8.9103	0.136947	1	1	0.234288	1.42577	1.24164	0.312248
TG(44:7)	0.295061	0.33829	0.307644	0.318138	0.248944	0.276235	0.288397	0.346894	0.427373	0.616937	0.5023	0.0730324	1	1	0.149626	1.21058	1.46739	0.553253
TG(44:8)	0.282118	0.435452	0.26739	0.296209	0.199432	0.2358	0.306146	0.383369	0.60684	0.865469	0.726501	0.0463472	1	1	0.108206	1.19503	2.01934	1.01388
TG(44:9)	0.470572	0.663783	0.388609	0.550345	0.29865	0.378965	0.46077	0.569729	0.850711	1.43763	0.977087	0.0791182	1	1	0.158927	1.18203	1.87396	0.906088
TG(45:0)	104.121	114.211	102.87	109.386	92.3441	94.1004	114.126	100.483	117.849	128.767	118.133	0.0528916	1	1	0.117299	0.938447	1.12673	0.172148
TG(45:1)	218.528	237.767	219.997	223.956	201.203	194.323	241.239	236.465	279.961	293.978	281.887	0.00794637	1	1	0.071335	1.20219	1.23496	0.304468
TG(45:10)	12.2211	13.9453	11.5865	12.3197	10.787	10.3534	9.02316	19.9938	21.7215	29.2743	25.8567	0.0530583	1	1	0.117443	1.25541	1.78399	0.835105
TG(45:2)	232.288	258.521	237.221	244.31	217.402	209.342	260.888	215.805	243.945	256.951	255.844	0.252181	1	1	0.373438	0.575637	1.05792	0.0812297
TG(45:3)	241.056	263.557	258.787	263.484	244.426	241.624	276.753	144.068	167.555	173.543	168.188	0.045315	1	1	0.106662	1.08424	0.737725	-0.438844
TG(45:4)	24.6257	28.7904	25.9883	26.1895	24.4063	23.724	27.8983	24.5914	28.164	28.6948	29.2245	0.0911426	1	1	0.176891	0.809588	1.08173	0.113337
TG(45:5)	11.3678	13.0517	12.0497	11.5428	10.6937	10.65	13.0053	11.0012	12.9406	13.8021	13.498	0.0689381	1	1	0.143486	0.874226	1.11162	0.152657
TG(45:6)	5.13006	5.71429	5.51469	5.30783	4.91084	4.65525	5.48209	5.95218	6.43139	7.67165	7.50333	0.026965	1	1	0.0821267	1.1793	1.26945	0.344206
TG(45:7)	2.43691	2.77923	2.53037	2.43023	2.10835	2.09306	1.99142	4.19184	4.45361	6.06291	5.6756	0.042852	1	1	0.103619	1.23527	1.86745	0.901069
TG(45:8)	6.02476	6.85666	5.95132	5.90825	5.37393	5.20866	4.38677	11.8949	11.9263	16.9591	15.3011	0.0449132	1	1	0.10615	1.22755	2.0542	1.03858
TG(45:9)	8.11015	9.71243	7.94534	8.25523	7.07845	7.05729	6.17142	16.401	17.3876	23.9603	21.5146	0.0406045	1	1	0.10116	1.2337	2.12883	1.09006
TG(46:0)	81.7073	88.5455	77.9724	82.6109	72.6948	72.6355	92.0391	89.7843	103.398	115.735	111.066	0.0069332	1	1	0.071335	1.22966	1.29036	0.367776
TG(46:1)	369.836	396.419	366.671	375.77	328.723	326.8	406.093	398.319	451.6	493.005	480.078	0.00702809	1	1	0.071335	1.20347	1.23597	0.305646
TG(46:10)	0.103582	0.144495	0.0816288	0.124577	0.0791101	0.0842952	0.0813115	0.304297	0.270074	0.337066	0.401279	0.0295019	1	1	0.08468	1.20095	2.70822	1.43734
TG(46:2)	414.129	459.369	432.406	436.412	399.445	386.015	479.522	377.473	437.839	471.653	461.684	0.295086	1	1	0.420872	0.598923	1.05777	0.0810252
TG(46:3)	346.504	373.991	364.692	372.435	333.704	329.39	391.223	231.143	260.131	274.485	268.697	0.0665738	1	1	0.139321	0.992988	0.806716	-0.309867
TG(46:4)	40.2837	47.0643	41.4293	41.056	37.0776	36.3813	45.1755	41.1725	48.0258	47.2572	47.4434	0.0276213	1	1	0.082792	0.973134	1.12987	0.176161
TG(46:5)	17.4013	20.8504	17.6424	17.5917	15.9241	15.9899	19.4713	17.0295	20.6357	20.0322	19.4133	0.0998148	1	1	0.188959	0.770885	1.09961	0.136989
TG(46:6)	9.40399	10.7679	9.26313	9.41092	8.51286	8.62797	10.477	9.3045	11.6577	11.2999	10.973	0.0270794	1	1	0.0822277	1.01	1.15125	0.203196
TG(46:7)	0.604028	0.630817	0.371925	0.369576	0.528826	0.403959	0.548957	1.24195	0.858245	0.593214	0.650588	0.0820217	1	1	0.163334	1.15528	1.60582	0.683311
TG(46:8)	0.11493	0.140305	0.101233	0.105647	0.110955	0.112269	0.0986084	0.165177	0.272088	0.312203	0.268372	0.0501273	1	1	0.112909	1.1992	1.95485	0.967059
TG(46:9)	0.0652371	0.0837128	0.0565387	0.0863955	0.0365077	0.0985006	0.0530547	0.170783	0.280826	0.251021	0.203576	0.035999	1	1	0.0935324	1.16726	2.69649	1.43109
TG(47:0)	91.0203	97.3425	92.1395	96.7919	83.9359	84.3493	104.209	82.6873	96.5117	105.493	100.237	0.191699	1	1	0.303948	0.712218	1.07586	0.105487
TG(47:1)	668.087	727.703	672.105	704.73	637.024	626.705	758.185	621.362	705.333	786.761	744.173	0.171208	1	1	0.279123	0.722911	1.07497	0.104302
TG(47:10)	0.34577	0.413535	0.376371	0.367957	0.351654	0.343921	0.346011	0.701578	0.905636	1.0445	0.956671	0.0268785	1	1	0.0821267	1.22433	2.15772	1.10951
TG(47:2)	702.266	749.708	707.076	734.333	642.18	639.708	794.814	651.415	733.651	800.755	776.342	0.138618	1	1	0.235672	0.784763	1.07978	0.110737
TG(47:3)	520.65	561.143	538.296	549.277	507.127	500.229	587.231	355.745	408.49	450.608	428.884	0.0968386	1	1	0.184689	0.919611	0.84274	-0.246841
TG(47:4)	56.0711	66.0296	58.9944	60.6594	52.9386	50.761	64.8497	62.1137	67.3299	70.558	72.8761	0.00846044	1	1	0.071335	1.10762	1.17316	0.2304
TG(47:5)	26.2633	30.9542	27.4455	27.1487	24.7594	24.1612	28.3892	27.5958	31.765	32.7241	32.4818	0.0297002	1	1	0.0849777	1.06118	1.14194	0.19149
TG(47:6)	14.9289	16.8775	15.437	15.0782	13.8672	13.9235	16.3229	15.7697	18.2728	18.7713	17.9016	0.0117451	1	1	0.071335	1.1191	1.15906	0.212961
TG(47:7)	2.87904	3.00414	2.94987	2.82099	2.6065	2.57797	3.14244	3.01634	3.58294	3.77426	3.57825	0.00916831	1	1	0.071335	1.20191	1.21822	0.284779
TG(47:8)	0.614536	0.687172	0.633775	0.662918	0.618891	0.646882	0.716507	1.09247	1.40917	1.52904	1.50992	0.0170513	1	1	0.071335	1.24296	1.94311	0.95837
TG(47:9)	0.305615	0.31542	0.341034	0.346734	0.261029	0.269107	0.311543	0.577342	0.740707	0.897407	0.759177	0.0240942	1	1	0.0776817	1.22586	2.1444	1.10057
TG(48:0)	64.0756	69.3643	64.0464	71.874	61.2078	58.5375	76.2712	67.1521	78.7533	88.4773	80.6413	0.0132853	1	1	0.071335	1.15185	1.20675	0.27113
TG(48:1)	551.806	602.683	546.162	577.395	511.724	501.57	636.694	613.438	690.71	778.039	743.292	0.00612099	1	1	0.071335	1.24092	1.26228	0.336037
TG(48:10)	0.102361	0.10394	0.0797744	0.0421895	0.0714734	0.0538275	0.076699	0.134462	0.179307	0.211475	0.191196	0.0219585	1	1	0.0747304	1.1706	2.09841	1.06929
TG(48:11)	0.0204805	0.0182575	1.1772e-05	0.00488555	1.4504e-05	0.0185253	0.0231546	0.0275867	0.0354895	0.0477657	0.0521508	0.00505873	1	1	0.071335	1.21338	3.5927	1.84507
TG(48:2)	1111.66	1209.22	1144.07	1169.94	1045.78	1039.33	1303.36	1053.5	1155.38	1332.69	1293.77	0.12201	1	1	0.216719	0.861704	1.0962	0.132509
TG(48:3)	802.282	851.876	833.131	864.841	770.556	776.177	915.376	556.881	630.783	691.973	655.572	0.104948	1	1	0.196097	0.914146	0.845237	-0.242572
TG(48:4)	112.931	126.942	113.516	114.116	102.108	100.499	123.236	115.86	130.756	138.653	139.064	0.0161218	1	1	0.071335	1.07316	1.15963	0.213662
TG(48:5)	43.3597	50.2023	43.2612	43.549	39.1327	37.8724	46.9636	48.9861	55.3326	56.4654	55.6928	0.00522628	1	1	0.071335	1.17663	1.22827	0.296626
TG(48:6)	21.1255	23.8597	20.2596	20.508	17.7499	17.8988	21.7057	22.0892	26.1045	26.2214	25.26	0.0157486	1	1	0.071335	1.10372	1.19979	0.262787
TG(48:7)	4.92241	5.67185	4.9966	4.87486	4.40063	4.51964	5.64388	5.27546	6.22859	6.07973	5.82124	0.00507605	1	1	0.071335	1.18528	1.18624	0.24639
TG(48:8)	0.757665	0.873437	0.811603	0.733085	0.6337	0.650563	0.844335	1.00207	1.23677	1.27153	1.21803	0.00727195	1	1	0.071335	1.24245	1.49937	0.58436
TG(48:9)	0.229397	0.252249	0.245298	0.147724	0.193519	0.171867	0.212978	0.332941	0.317571	0.44449	0.39605	0.0226059	1	1	0.0750601	1.15354	1.64899	0.721582
TG(49:0)	58.9546	62.863	59.163	66.4578	57.1428	57.1498	69.4601	57.4992	63.5178	73.4511	66.8063	0.104406	1	1	0.195401	0.885781	1.09717	0.13379
TG(49:1)	589.213	636.115	606.188	644.103	568.817	555.031	683.132	607.855	667.754	751.677	726.073	0.0204731	1	1	0.0744432	1.10136	1.14567	0.196187
TG(49:10)	0.770339	0.947847	0.828279	0.863952	0.71357	0.736334	0.86586	1.46564	1.75428	1.97955	1.83735	0.0163725	1	1	0.071335	1.24747	1.95115	0.964323
TG(49:2)	1874.17	1746.37	1866.17	1973.15	1768.91	1749.22	2179	1519.72	1722.9	1934.41	1823.28	0.959396	1	1	0.968152	0.915115	1.00339	0.00487734
TG(49:3)	971.884	1036.96	986.178	1023.87	920.731	933.731	1119.73	750.759	807.495	940.356	919.237	0.334053	1	1	0.464366	0.637998	0.927085	-0.109227
TG(49:4)	172.429	197.18	180.533	178.429	164.388	157.123	190.392	187.329	208.178	220.788	224.891	0.0116734	1	1	0.071335	1.13288	1.17885	0.237382
TG(49:5)	79.2646	90.061	77.522	79.5051	69.5539	67.299	83.1182	92.4512	105.088	111.226	113.516	0.0102049	1	1	0.071335	1.20411	1.30931	0.388806
TG(49:6)	32.3355	37.1657	32.3426	32.9682	29.6714	28.5005	34.2155	39.2738	43.4903	45.5867	46.5674	0.00902795	1	1	0.071335	1.21972	1.30042	0.37898
TG(49:7)	8.4607	9.98321	8.63992	8.64224	7.89182	7.79015	8.99092	9.40196	10.8874	11.2036	11.0473	0.0161392	1	1	0.071335	1.16058	1.20287	0.266486
TG(49:8)	2.16716	2.36094	2.16605	1.9905	1.98391	1.8893	2.30414	2.86276	3.40849	3.73275	3.67064	0.0132201	1	1	0.071335	1.24171	1.5269	0.610602
TG(49:9)	1.02485	1.08563	1.10131	1.03715	0.879109	0.884215	1.05309	1.73583	1.93735	2.1651	2.10074	0.0152413	1	1	0.071335	1.24788	1.79475	0.843784
TG(50:0)	52.0202	56.3264	53.6394	58.8454	49.6372	49.3423	63.5259	52.9045	58.1073	66.4195	63.0856	0.0329881	1	1	0.0897619	1.10717	1.14083	0.190089
TG(50:1)	510.82	547.986	517.694	567.686	484.916	472.407	595.147	552.39	601.801	704.954	640.824	0.0119783	1	1	0.071335	1.15822	1.19753	0.260057
TG(50:10)	0.642416	0.677568	0.64802	0.682677	0.55489	0.548452	0.581502	0.751251	0.901669	1.12885	0.946413	0.0611916	1	1	0.129708	1.25326	1.37762	0.462181
TG(50:11)	0.0540925	0.0577769	0.0395985	0.0675021	0.04677	0.0544845	0.0425456	0.095134	0.144555	0.164158	0.12295	0.045018	1	1	0.10618	1.19602	2.13354	1.09325
TG(50:2)	1497.83	1632.41	1526.34	1608.26	1410.8	1396.24	1760.02	1600.13	1764.4	2028.5	1966.07	0.011403	1	1	0.071335	1.18476	1.20625	0.270527
TG(50:3)	1377.9	1489.84	1438.6	1484.75	1339.27	1300.82	1650.82	1224.85	1317.2	1512.38	1513.9	0.658745	1	1	0.756704	0.62812	1.02749	0.0391265
TG(50:4)	340.265	374.883	348.278	358.653	314.143	312.639	380.888	330.144	365.28	407.209	395.97	0.0754971	1	1	0.153258	0.861219	1.1008	0.138554
TG(50:5)	181.154	208.842	187.035	189.329	170.304	165.756	196.686	200.749	236.816	254.565	239.074	0.0169583	1	1	0.071335	1.17063	1.22772	0.295986
TG(50:6)	67.2947	77.4505	68.0327	67.337	59.7534	57.4472	71.0829	79.8258	90.4943	95.7508	94.5764	0.00890964	1	1	0.071335	1.20721	1.30394	0.38288
TG(50:7)	17.11	19.7591	16.97	17.1043	15.3241	14.9243	17.5123	17.9554	21.2851	21.6844	20.7294	0.0287535	1	1	0.0841447	1.1204	1.17598	0.233869
TG(50:8)	3.35966	3.86591	3.41177	3.36731	3.02431	2.9949	3.54697	3.69953	4.36812	4.5046	4.45664	0.0145913	1	1	0.071335	1.16994	1.23308	0.302267
TG(50:9)	1.49075	1.56652	1.41466	1.42813	1.31233	1.19699	1.44072	1.50687	1.88698	1.99636	1.82176	0.0357767	1	1	0.0935324	1.1537	1.23472	0.304187
TG(51:0)	40.6972	43.1647	40.5645	42.6676	38.6926	36.9758	44.38	39.9168	45.3912	51.3841	46.95	0.0487026	1	1	0.111944	0.994451	1.12714	0.172663
TG(51:1)	509.519	537.354	533.375	587.638	506.485	497.96	618.538	530.731	560.25	648.075	623.94	0.0343743	1	1	0.0917977	1.12783	1.12783	0.173546
TG(51:10)	2.14355	2.17599	1.88674	2.03633	1.93664	1.74084	2.06762	2.77627	3.21401	3.46515	3.14197	0.0153007	1	1	0.071335	1.23053	1.47633	0.562019
TG(51:11)	0.588038	0.690339	0.565403	0.692787	0.60323	0.559217	0.660552	0.732024	0.778724	0.761365	0.820975	0.00530515	1	1	0.071335	1.16651	1.21772	0.284184
TG(51:2)	1562.93	1739.39	1593.52	1899.49	1531.42	1536	1901.83	1395.32	1586.3	1745.7	1673.19	0.875996	1	1	0.912462	0.315576	1.01014	0.0145606
TG(51:3)	2738.02	2796.22	2694.53	2927.61	2593.8	2632.88	3233.19	1861.62	2134.26	2494.49	2237.92	0.223624	1	1	0.342731	0.845752	0.876135	-0.190775
TG(51:4)	359.169	404.716	372.53	382.762	346.34	335.177	402.17	373.711	393.759	467.739	469.491	0.0497014	1	1	0.112538	1.0067	1.14884	0.200177
TG(51:5)	225.568	247.394	222.999	232.372	204.291	200.665	238.184	281.322	311.108	346.046	337.36	0.0118429	1	1	0.071335	1.24005	1.36266	0.44643
TG(51:6)	135.899	156.395	136.891	138.193	124.729	119.041	139.872	178.155	202.302	221.132	217.998	0.0164634	1	1	0.071335	1.23298	1.41941	0.505293
TG(51:7)	32.5134	36.6109	32.58	33.0502	29.3671	28.5945	33.3845	35.8419	40.4005	42.0691	43.0373	0.0174076	1	1	0.071335	1.18052	1.21256	0.278056
TG(51:8)	6.48975	7.34996	6.55176	6.59408	6.0002	5.79501	6.66531	6.94334	8.53739	8.38201	7.90536	0.028396	1	1	0.0835902	1.13601	1.18925	0.250055
TG(51:9)	2.81786	3.09077	2.71699	2.86836	2.72259	2.68106	2.94188	3.10363	3.95649	3.94407	3.67608	0.0263023	1	1	0.0814493	1.17277	1.25145	0.323603
TG(52:0)	28.2733	30.9161	29.0893	30.7139	27.8406	27.8859	33.5925	30.7605	33.9563	37.9858	35.7856	0.00787833	1	1	0.071335	1.25975	1.18188	0.241083
TG(52:1)	410.693	440.927	415.511	424.509	380.033	375.143	462.572	482.079	528.244	600.139	592.442	0.00807077	1	1	0.071335	1.25105	1.30724	0.386523
TG(52:10)	4.53092	4.74769	4.53775	4.36295	4.13539	4.02119	4.08068	3.67003	4.53535	4.54486	4.29755	0.433618	1	1	0.559522	1.69955	0.962723	-0.0548072
TG(52:11)	0.961452	1.07176	1.04473	1.06011	0.989639	0.939567	1.04379	0.804788	0.99588	1.03812	0.990176	0.484569	1	1	0.610218	0.732966	0.963748	-0.0532726
TG(52:12)	0.0606255	0.0671005	0.0451646	0.0331885	0.0481528	0.0538846	0.0308712	0.151504	0.158791	0.0997876	0.182636	0.052436	1	1	0.116634	1.06504	2.42865	1.28016
TG(52:2)	1454.31	1474.81	1450.71	1561.92	1353.91	1344.43	1724.6	1575.04	1654.79	1890.67	1775.38	0.00292569	1	1	0.071335	1.39011	1.19728	0.259756
TG(52:3)	1774.46	1920.17	1834.34	1951.22	1691.76	1674.43	2142.27	1757.22	1942.92	2195.73	2150.37	0.048828	1	1	0.111954	1.06783	1.12722	0.172764
TG(52:4)	504.265	550.793	513.544	539.126	474.405	468.562	572.284	475.764	519.544	604.131	593.917	0.155752	1	1	0.257943	0.735669	1.08787	0.12151
TG(52:5)	325.045	363.329	326.935	343.084	304.567	299.733	363.931	373.34	412.377	481.52	455.019	0.0127892	1	1	0.071335	1.20074	1.27551	0.351069
TG(52:6)	294.746	323.899	287.856	301.712	263.14	254.569	304.551	365.081	417.83	453.4	432.24	0.0128023	1	1	0.071335	1.23469	1.37186	0.456133
TG(52:7)	78.7553	89.9039	79.4916	79.163	69.3516	67.6591	79.8943	93.4487	105.216	116.568	117.982	0.0205718	1	1	0.0744589	1.21226	1.32608	0.407167
TG(52:8)	18.0625	20.6318	18.6076	19.3103	16.3127	15.8129	18.3284	19.6003	22.1923	22.8068	23.6164	0.03507	1	1	0.0927497	1.17857	1.17579	0.233635
TG(52:9)	7.68262	9.17539	8.61042	8.49515	7.46289	7.42473	8.1332	7.16409	8.53076	8.39847	8.631	0.942014	1	1	0.954453	1.04781	1.00364	0.00524229
TG(53:0)	15.5787	18.1044	15.9613	17.6112	16.1545	15.0448	16.0655	14.8488	17.5586	19.7777	17.3249	0.486031	1	1	0.611389	1.21454	1.04302	0.0607697
TG(53:1)	274.744	296.937	296.829	305.527	276.446	283.566	339.85	302.538	323.591	368.977	353.514	0.00977161	1	1	0.071335	1.3264	1.16846	0.224606
TG(53:10)	7.37968	8.10773	7.65779	7.38233	6.84286	6.76221	7.17362	8.14036	9.81797	10.1749	9.26358	0.0454294	1	1	0.106713	1.21902	1.21191	0.277278
TG(53:11)	3.22091	3.08439	2.82916	3.04021	2.72865	2.75715	2.90883	1.51341	2.07036	1.97994	1.72242	0.0160795	1	1	0.071335	1.22044	0.692731	-0.529633
TG(53:2)	1199.84	1263.79	1141.61	1192.54	1087.46	1090.94	1356.53	1077.76	1160.33	1358.59	1384.75	0.178817	1	1	0.288261	0.789452	1.09022	0.124615
TG(53:3)	2163.15	2273.65	2180.89	2390.6	2043.52	2081.09	2637.82	1848.35	2033.99	2359.03	2146.3	0.915293	1	1	0.936446	0.761415	1.00744	0.0106923
TG(53:4)	454.072	499.807	470.51	500.429	438.411	423.853	505.902	434.424	470.171	547.383	544.877	0.199848	1	1	0.313096	0.733105	1.07758	0.107798
TG(53:5)	295.783	321.241	294.484	309.866	274.908	264.624	321.428	336.437	373.546	429.793	414.571	0.0142807	1	1	0.071335	1.20248	1.27828	0.354205
TG(53:6)	317.653	354.34	317.832	330.587	285.968	287.89	341.478	407.736	452.168	522.846	498.224	0.0136968	1	1	0.071335	1.23702	1.4079	0.493545
TG(53:7)	167.947	188.157	169.852	173.563	153.954	151.777	171.33	202.325	226.607	253.042	240.562	0.0207526	1	1	0.0744589	1.22923	1.30578	0.384914
TG(53:8)	38.504	43.2903	38.351	39.0274	34.1903	34.4572	38.4225	42.4053	49.9503	53.3619	51.0031	0.0288037	1	1	0.0841447	1.21535	1.23857	0.308678
TG(53:9)	14.8604	15.8634	14.6829	15.7231	13.8301	12.9478	15.3155	15.3615	18.4853	19.0666	17.7908	0.0282938	1	1	0.0835063	1.12933	1.17423	0.231712
TG(54:0)	12.9928	15.2622	12.9619	14.5969	12.3994	12.1711	15.291	13.0158	14.2893	16.3257	15.1755	0.0927365	1	1	0.178495	0.800219	1.10614	0.145539
TG(54:1)	180.771	203.578	185.078	205.512	172.997	172.799	192.909	229.025	226.571	264.506	274.809	0.0218416	1	1	0.0747174	1.1939	1.27183	0.346905
TG(54:10)	24.6753	27.2932	24.7047	24.8468	22.7091	21.9591	23.6717	29.2721	34.0219	34.8191	34.5793	0.0293063	1	1	0.0845403	1.2353	1.28353	0.360116
TG(54:11)	12.3979	13.7061	13.7635	13.5639	12.3106	12.3571	12.3892	9.06425	10.9109	11.1819	11.1336	0.013196	1	1	0.071335	1.44599	0.840159	-0.251265
TG(54:12)	0.952728	1.02791	0.995389	0.949385	0.860131	0.875223	0.974526	0.82996	1.10138	1.02287	1.02067	0.405328	1	1	0.531964	0.740893	1.0492	0.0692941
TG(54:13)	0.16101	0.15018	0.123774	0.131413	0.143035	0.168684	0.144889	0.147301	0.174175	0.221572	0.14799	0.247295	1	1	0.368224	0.721462	1.14237	0.192035
TG(54:2)	819.233	890.359	859.213	874.413	740.782	749.296	933.908	916.674	992.834	1075.13	1098.8	0.00424701	1	1	0.071335	1.21581	1.22044	0.287406
TG(54:3)	1358.77	1471.31	1421.16	1500.52	1295.99	1309.13	1672.85	1428.4	1499.57	1729.72	1720.97	0.019891	1	1	0.0736158	1.23231	1.15615	0.20933
TG(54:4)	360.037	383.741	368.418	401.918	347.026	344.514	415.147	349.445	378.272	454.563	432.504	0.117808	1	1	0.21121	0.816801	1.1044	0.143259
TG(54:5)	250.586	276.665	249.661	269.946	230.232	229.586	284.66	324.977	355.142	416.347	398.324	0.00936726	1	1	0.071335	1.25292	1.41725	0.503098
TG(54:6)	293.09	321.855	289.33	304.597	269.413	259.94	320.725	379.66	420.263	488.348	474.715	0.0123041	1	1	0.071335	1.24241	1.43851	0.524573
TG(54:7)	260.771	286.969	253.102	262.935	229.342	230.607	274.91	340.776	370.183	434.276	419.176	0.0138296	1	1	0.071335	1.23818	1.44854	0.534603
TG(54:8)	69.6401	79.8781	70.1945	71.1354	64.1838	61.426	70.4236	97.025	104.887	118.035	118.753	0.0189217	1	1	0.0720356	1.23436	1.46701	0.552881
TG(54:9)	31.4841	35.6179	31.4982	31.6563	27.2849	26.6454	30.5873	41.4404	46.2862	50.2445	50.3799	0.0201556	1	1	0.0743317	1.23501	1.42641	0.512389
TG(55:0)	8.27469	10.6084	8.06175	8.96402	7.77927	8.11656	9.80351	6.90979	8.04108	9.17416	8.68799	0.869559	1	1	0.909875	0.159685	0.987167	-0.0186341
TG(55:1)	87.6893	99.9228	90.7281	96.5996	84.6566	82.946	95.4967	91.1559	100.928	115.131	108.245	0.0549434	1	1	0.120392	1.06579	1.13014	0.176498
TG(55:10)	56.7114	62.2282	55.5038	57.2451	49.5436	48.4475	55.8409	77.5502	92.9574	97.4419	90.3375	0.0182077	1	1	0.0720356	1.23437	1.50738	0.592046
TG(55:11)	11.6958	11.5473	10.589	11.1117	10.1185	10.2098	10.8491	8.87864	11.6723	11.7634	9.98438	0.696755	1	1	0.784869	0.874927	0.977099	-0.0334228
TG(55:12)	0.0618775	0.0805678	0.0684776	0.0820014	0.0869036	0.0274738	0.0379514	0.0325745	0.066334	0.0416904	0.055611	0.0864822	1	1	0.169865	1.54616	0.689891	-0.535561
TG(55:2)	429.874	424.947	448.631	474.471	424.773	410.367	473.152	492.573	519.941	580.105	564.036	0.00778546	1	1	0.071335	1.23116	1.20769	0.27225
TG(55:3)	878.296	943.482	905.931	938.088	830.346	834.75	1041.29	805.655	911.979	1035.52	979.936	0.221919	1	1	0.340571	0.795233	1.07473	0.10397
TG(55:4)	209.314	229.177	218.782	242.655	204.276	204.801	251.422	211.351	221.525	263.232	248.759	0.111598	1	1	0.204495	0.839766	1.09667	0.133132
TG(55:5)	171.268	184.749	169.179	180.236	156.533	152.992	192.545	215.668	239.779	280.922	259.021	0.00922298	1	1	0.071335	1.25359	1.40451	0.490072
TG(55:6)	211.953	228.537	209.105	225.115	193.779	192.174	236.166	246.191	281.344	318.244	297.509	0.00960103	1	1	0.071335	1.2308	1.31307	0.392948
TG(55:7)	249.075	270.363	244.745	260.422	228.845	222.041	270.946	288.477	333.729	379.753	363.29	0.0145321	1	1	0.071335	1.21465	1.3307	0.412184
TG(55:8)	132.005	138.861	126.857	134.189	116.302	117.699	133.857	131.59	155.148	174.21	160.932	0.0416075	1	1	0.102903	1.14204	1.18406	0.243739
TG(55:9)	71.6101	80.4701	72.9861	73.74	66.7257	67.2767	74.8725	92.686	112.216	120.898	109.916	0.0196483	1	1	0.0735823	1.22927	1.41565	0.501464
TG(56:0)	6.42609	7.88317	6.3395	6.95016	5.87538	6.01967	7.87048	5.47885	6.72021	7.5934	7.396	0.437164	1	1	0.562208	0.417944	1.06524	0.0911842
TG(56:1)	80.8369	93.6638	80.6903	87.3271	75.7045	74.6707	85.5487	88.7275	94.4919	103.912	100.504	0.023877	1	1	0.0774152	1.13688	1.15202	0.20416
TG(56:10)	67.9079	76.5312	66.4745	68.0952	58.8822	57.9914	66.9554	116.651	132.778	145.462	144.444	0.0177862	1	1	0.0715799	1.2424	1.83779	0.87797
TG(56:11)	29.0042	32.6364	29.5696	30.6705	25.9215	25.0061	28.6471	44.95	47.6377	51.5061	54.7375	0.0189269	1	1	0.0720356	1.23324	1.57963	0.659591
TG(56:12)	5.74137	6.3653	5.84143	5.70492	4.70443	4.8945	5.38346	5.58003	6.96937	6.88896	6.8908	0.105356	1	1	0.196401	1.22597	1.14445	0.194652
TG(56:13)	1.71543	1.97186	1.74662	1.79012	1.58023	1.65619	1.79125	1.45375	1.736	1.73817	1.65314	0.415908	1	1	0.542756	0.813152	0.960452	-0.0582143
TG(56:2)	222.651	254.526	228.591	244.594	217.264	211.563	243.374	221.32	240.928	275.622	266.546	0.137047	1	1	0.234288	0.916614	1.08567	0.118589
TG(56:3)	402.916	437.258	420.64	436.557	383.092	394.016	468.692	408.44	448.173	497.202	481.542	0.0318676	1	1	0.0885341	1.0552	1.11735	0.160081
TG(56:4)	123.883	129.959	122.855	128.917	113.866	114.632	139.295	129.903	142.063	166.224	157.572	0.0156528	1	1	0.071335	1.16666	1.20155	0.264891
TG(56:5)	117.713	130.398	115.388	124.335	105.67	106.661	136.148	173.085	187.013	221.065	206.108	0.00794196	1	1	0.071335	1.28067	1.58263	0.662324
TG(56:6)	131.892	143.093	130.137	140.122	118.996	119.322	150.084	187.629	203.236	240.05	227.247	0.00910517	1	1	0.071335	1.27164	1.5441	0.626765
TG(56:7)	171.574	189.258	166.712	176.012	151.313	151.745	191.68	237.807	263.018	310.451	303.818	0.0109967	1	1	0.071335	1.25479	1.55783	0.639534
TG(56:8)	107.767	121.94	106.848	112.239	96.6974	95.7182	114.729	144.173	155.505	194.257	189.019	0.0208304	1	1	0.0744589	1.21851	1.49283	0.578053
TG(56:9)	76.4028	82.9173	74.671	77.0729	65.5225	67.0258	77.8116	122.026	132.121	152.497	142.908	0.0150868	1	1	0.071335	1.24985	1.69706	0.763038
TG(57:0)	3.72011	4.89225	3.57992	4.23656	3.28214	3.43079	4.66452	3.22128	3.7976	4.40394	4.50454	0.491739	1	1	0.61632	0.349987	1.06778	0.0946105
TG(57:1)	38.3881	43.5582	38.0339	39.9029	35.8715	34.0351	39.1102	34.3323	38.9369	43.6327	40.7079	0.618294	1	1	0.72544	0.978419	1.0273	0.0388642
TG(57:10)	79.4385	81.2634	75.0515	79.1178	70.0198	71.3967	83.7859	94.4032	118	127.461	109.023	0.016143	1	1	0.071335	1.22158	1.40089	0.486341
TG(57:11)	84.879	92.4506	83.2798	85.5223	76.3907	75.9423	88.2587	101.017	129.09	134.728	121.009	0.0196901	1	1	0.0735823	1.21027	1.38209	0.466853
TG(57:12)	0.946712	1.04902	0.80401	0.876488	0.624486	0.71018	0.8083	1.01599	1.36557	1.33174	1.25356	0.0374456	1	1	0.0957776	1.19302	1.38302	0.467826
TG(57:13)	0.110436	0.121558	0.0945505	0.106327	0.0651529	0.0986691	0.0570806	0.0858591	0.14538	0.106613	0.167711	0.567099	1	1	0.675006	1.54307	1.13152	0.178262
TG(57:2)	132.422	152.627	136.156	148	130.644	125.924	147.496	135.165	143.75	161.423	154.075	0.116815	1	1	0.210878	0.828944	1.07813	0.108532
TG(57:3)	107.301	119.104	110.669	121.809	105.724	106.741	119.411	89.8188	100.417	109.226	104.353	0.242253	1	1	0.363064	0.650725	0.935238	-0.096595
TG(57:4)	52.988	55.1568	52.4583	53.058	47.1571	47.594	56.9011	57.1802	65.922	73.1862	70.2029	0.0126267	1	1	0.071335	1.20625	1.25829	0.331461
TG(57:5)	60.3713	65.6117	58.0622	62.0111	53.2842	54.3433	67.1241	80.0483	88.6294	101.952	96.3931	0.00835696	1	1	0.071335	1.26786	1.473	0.558756
TG(57:6)	59.1704	63.1028	59.1729	64.7164	54.811	55.3908	67.5187	68.3808	77.6013	90.2801	78.6171	0.0110729	1	1	0.071335	1.21514	1.28766	0.364757
TG(57:7)	58.3571	63.673	57.4853	63.1468	53.5546	53.4695	65.4351	66.7869	78.9983	90.7842	77.9922	0.0149544	1	1	0.071335	1.19141	1.30401	0.38296
TG(57:8)	39.0358	41.646	36.8713	41.0403	35.4269	36.4497	42.8187	37.3895	44.9745	52.903	46.4048	0.0599236	1	1	0.12749	0.9972	1.16887	0.22511
TG(57:9)	51.7717	54.4767	48.5198	52.7369	45.4801	48.2547	57.0212	61.2488	71.5644	83.3313	73.2946	0.012509	1	1	0.071335	1.23291	1.38014	0.464812
TG(58:0)	2.20572	2.8527	2.31424	2.49817	1.9624	2.05623	2.96776	2.06497	2.52048	2.92894	3.065	0.124666	1	1	0.219408	0.79274	1.17043	0.227034
TG(58:1)	29.6138	32.7161	29.2994	31.1688	26.7317	26.254	30.0951	30.8081	34.1124	38.542	37.8059	0.0446338	1	1	0.105707	1.17088	1.16983	0.226294
TG(58:10) _RT_15.707	60.1629	64.5877	55.1919	58.4273	48.2844	50.0621	62.6865	103.182	115.736	138.61	128.895	0.0141279	1	1	0.071335	1.25299	1.95693	0.968594
TG(58:10) _RT_16.505	0.778329	0.863075	0.475479	0.622045	0.184991	0.586092	0.738469	0.714579	0.211012	0.832904	0.252543	0.836068	1	1	0.886785	0.109668	0.94	-0.0892678
TG(58:11)	78.2128	87.8483	74.8696	77.4489	66.7726	68.8921	81.4801	131.604	147.441	166.309	158.129	0.0138312	1	1	0.071335	1.25416	1.8103	0.856229
TG(58:12)	29.49	33.1391	26.3609	28.2308	21.7306	24.3389	27.244	40.0205	45.5521	53.7631	50.9999	0.0222933	1	1	0.0748931	1.23448	1.59897	0.677139
TG(58:13)	12.267	14.1785	11.2775	12.4939	10.2143	10.6839	12.7073	17.1122	20.2569	21.7912	20.7345	0.0124402	1	1	0.071335	1.24145	1.56257	0.643921
TG(58:2)	99.1763	114.191	97.6638	105.307	92.0916	91.5006	105.26	93.7799	103.102	112.872	109.758	0.328069	1	1	0.457151	0.785232	1.04967	0.0699301
TG(58:3)	47.7994	54.8422	49.9117	52.8196	48.1736	46.7362	52.8504	44.2581	48.0019	54.6997	52.5668	0.857564	1	1	0.902085	0.532611	1.00856	0.0122931
TG(58:4)	24.6812	26.8657	24.2558	26.2274	22.4922	22.584	25.7953	29.118	31.3901	34.3363	33.8936	0.0116267	1	1	0.071335	1.22689	1.26059	0.334095
TG(58:5)	32.1733	35.2261	33.3494	32.2827	27.7527	28.8843	34.4689	43.4946	48.8981	53.6035	50.0766	0.00944279	1	1	0.071335	1.25602	1.4586	0.544582
TG(58:6)	25.2313	26.6572	24.2626	25.712	22.4841	21.867	28.7065	30.8412	34.0193	39.0743	36.2607	0.00448417	1	1	0.071335	1.29147	1.3862	0.471138
TG(58:7)	20.4096	21.6771	18.5656	21.1168	18.3343	19.2313	23.1066	23.166	26.1692	31.7145	28.2123	0.0124569	1	1	0.071335	1.21503	1.33106	0.412581
TG(58:8)	14.7425	16.4145	13.6145	14.6331	12.282	12.6367	16.4546	25.2618	29.2069	33.7291	32.1276	0.011292	1	1	0.071335	1.26642	1.94651	0.960888
TG(58:9)	30.1975	33.6168	27.9338	30.4705	25.2273	26.1231	31.9569	53.5823	62.4365	74.0286	69.7259	0.0158762	1	1	0.071335	1.24828	2.01693	1.01216
TG(59:0)	1.16212	1.55628	1.23334	1.3442	1.09168	1.14763	1.63791	1.13767	1.2537	1.58075	1.44336	0.227142	1	1	0.347198	0.770886	1.12326	0.167695
TG(59:1)	10.7128	11.8024	10.688	11.5785	9.70756	9.5335	11.6634	11.7383	13.2625	14.8812	15.1081	0.018198	1	1	0.0720356	1.16045	1.24931	0.321127
TG(59:10)	10.6882	11.5522	10.1733	11.054	9.5519	10.0331	12.3416	13.0137	16.246	17.9843	15.3996	0.010365	1	1	0.071335	1.25048	1.42709	0.513081
TG(59:11)	19.959	20.5771	19.0805	20.143	17.5337	19.0193	22.5272	19.4611	24.7852	28.1055	23.4103	0.0362576	1	1	0.0939387	1.08379	1.22039	0.287347
TG(59:12)	0.254907	0.191685	0.311469	0.291091	0.21817	0.225601	0.343833	0.410994	0.636392	0.530133	0.580594	0.00713902	1	1	0.071335	1.29533	2.01104	1.00795
TG(59:13)	0.0601709	0.154177	0.0773675	0.130152	0.103124	0.0782961	0.175427	0.272573	0.331788	0.55919	0.369883	0.0173715	1	1	0.071335	1.20963	3.3991	1.76515
TG(59:2)	38.6275	44.3863	40.2651	41.9529	36.6705	35.8365	41.078	36.1198	41.0864	46.8029	44.0168	0.351437	1	1	0.482944	0.956548	1.05546	0.0778757
TG(59:3)	18.6999	21.1559	17.8353	20.1144	17.4803	17.3425	19.0696	14.4473	16.3341	18.0885	16.351	0.0971569	1	1	0.184839	1.05585	0.898073	-0.155095
TG(59:4)	10.0949	10.796	8.90495	9.85572	8.51801	8.54443	9.68925	10.4491	11.8228	13.3345	12.0959	0.0313174	1	1	0.087491	1.17197	1.21434	0.280167
TG(59:5)	12.6779	14.1958	12.1848	13.076	11.6615	11.9633	13.1367	14.2114	16.0122	18.2983	16.9391	0.0249862	1	1	0.078792	1.19889	1.24496	0.316097
TG(59:6)	16.7453	17.9965	16.6769	16.9816	15.1344	14.8937	18.0527	16.5681	18.7678	21.5974	20.0186	0.0359922	1	1	0.0935324	1.04609	1.15826	0.211957
TG(59:7)	4.69748	4.97441	4.70654	5.07465	4.20639	4.43295	4.82212	4.96943	5.7147	6.53896	5.76414	0.0437382	1	1	0.104445	1.16882	1.18791	0.248424
TG(59:8)	3.19189	3.67329	3.05481	3.76946	2.80075	3.13041	3.46497	3.64239	4.5607	5.7638	4.41687	0.0518039	1	1	0.115555	1.1317	1.33627	0.418214
TG(59:9)	6.9808	6.60702	6.47657	6.75891	5.53566	6.07462	7.69095	7.81023	10.1987	11.0596	9.80076	0.00977922	1	1	0.071335	1.24873	1.45373	0.539764
TG(60:0)	0.659761	0.90958	0.700522	0.722462	0.646152	0.639891	0.953859	0.742356	0.817278	0.964192	0.919931	0.0216157	1	1	0.0747174	1.18518	1.23345	0.302696
TG(60:1)	6.82574	7.59385	6.86155	7.35661	5.98654	6.03423	7.55737	8.45379	9.2974	10.2147	10.4327	0.00718062	1	1	0.071335	1.2348	1.35635	0.439727
TG(60:10)	2.29861	2.38684	2.37618	2.23747	1.68369	1.91786	2.66805	3.17498	4.46971	4.57963	3.34945	0.0135931	1	1	0.071335	1.21569	1.69683	0.762841
TG(60:11)	3.48429	3.61975	2.74056	3.6753	2.25454	2.63167	3.93669	5.177	5.91097	7.38342	5.9831	0.00652456	1	1	0.071335	1.25346	1.85098	0.888293
TG(60:12)	6.12251	6.49217	5.43417	5.64091	4.56381	5.04978	6.52465	11.6189	14.0322	16.3103	13.7286	0.0131683	1	1	0.071335	1.2568	2.24175	1.16462
TG(60:13)	12.9909	14.7763	10.8259	11.6268	9.8328	10.7319	13.1638	25.4629	32.1809	37.3589	32.0421	0.0165539	1	1	0.071335	1.24167	2.37694	1.2491
TG(60:2)	21.362	23.972	21.1257	22.7214	19.51	18.6005	23.2417	22.4065	25.3471	28.6965	27.8454	0.0222011	1	1	0.0748931	1.10793	1.20231	0.265814
TG(60:3)	7.04166	8.1141	6.93441	7.23014	6.27055	6.34158	7.28387	7.93146	8.61712	9.52071	9.44388	0.0181816	1	1	0.0720356	1.18702	1.22474	0.292478
TG(60:4)	6.93593	8.07127	6.58686	6.9741	6.10406	5.88125	6.82777	10.1758	10.6923	12.1072	11.1686	0.0155493	1	1	0.071335	1.23473	1.50828	0.592902
TG(60:5)	8.85911	10.4642	8.48196	9.13528	8.12757	7.63457	9.152	12.1316	13.2661	14.6995	14.4651	0.013528	1	1	0.071335	1.23324	1.45073	0.536775
TG(60:6)	11.5585	13.5065	11.4895	12.6991	10.5098	10.5642	12.7574	14.0909	15.8591	16.8956	17.3205	0.00885561	1	1	0.071335	1.21347	1.31254	0.392367
TG(60:7)	4.6601	4.91393	5.18494	5.05915	4.45167	4.4606	5.09532	4.69212	5.4951	5.47159	5.31889	0.0594258	1	1	0.126986	0.903856	1.08901	0.123014
TG(60:8)	1.88453	2.24436	1.63647	1.73398	1.42706	1.45368	1.96083	2.2588	2.70096	2.93265	2.82987	0.00788197	1	1	0.071335	1.19482	1.46624	0.552125
TG(60:9)	1.46654	1.79653	1.49523	1.71197	1.37601	1.38693	2.03623	2.28249	2.98589	3.17274	3.05003	0.0051351	1	1	0.071335	1.31063	1.75809	0.814013
TG(61:0)	0.350447	0.511627	0.394503	0.415928	0.376884	0.382512	0.500088	0.352115	0.421803	0.477662	0.514742	0.23888	1	1	0.359413	0.63038	1.11834	0.161358
TG(61:1)	4.12448	4.4226	4.22232	4.42662	3.71031	3.90206	4.70174	4.92174	5.37653	6.14604	5.73723	0.00597366	1	1	0.071335	1.25741	1.30036	0.378916
TG(61:10)	0.15695	0.214952	0.23317	0.225033	0.156782	0.339325	0.357927	0.313424	0.202083	0.486787	0.152525	0.25933	1	1	0.381182	0.965736	1.36878	0.452893
TG(61:2)	13.035	14.5463	13.1538	13.8021	11.6684	11.5835	14.4452	15.7664	17.5494	19.5913	20.0615	0.0100478	1	1	0.071335	1.22272	1.34847	0.431325
TG(61:3)	2.97655	3.38969	2.93825	3.22106	2.66594	2.66325	3.10464	3.55443	4.04722	4.60495	4.72406	0.024742	1	1	0.078792	1.20738	1.34655	0.429271
TG(61:4)	2.73272	3.23689	2.47756	2.6233	2.38813	2.31831	2.71202	3.74292	4.07106	4.80396	4.21203	0.0169256	1	1	0.071335	1.21953	1.48637	0.571796
TG(61:5)	3.17049	3.88988	3.01808	3.20369	2.78116	2.74214	3.1904	4.57532	4.75823	5.80103	4.83552	0.0192928	1	1	0.0728068	1.21212	1.4779	0.56355
TG(61:6)	4.35867	4.89332	4.42948	4.61377	3.9281	3.96802	4.31989	4.20752	4.77986	5.71066	5.11462	0.189248	1	1	0.300862	1.24861	1.10567	0.144924
TG(61:7)	0.974523	0.960281	0.900961	0.660939	0.617929	0.772424	0.933742	1.28133	1.52106	1.32695	1.55981	0.00629163	1	1	0.071335	1.22079	1.62623	0.701529
TG(61:8)	0.414632	0.38861	0.274275	0.195782	0.257885	0.225791	0.450046	0.248054	0.291391	0.331892	0.306653	0.526079	1	1	0.641437	1.07506	1.11194	0.153074
TG(61:9)	0.35244	0.365291	0.228734	0.497731	0.267127	0.246584	0.451291	0.420003	0.329237	0.468813	0.054578	0.838376	1	1	0.886921	0.557948	1.05659	0.0794164
TG(62:0)	0.267635	0.412479	0.286444	0.301597	0.221733	0.27672	0.370505	0.26412	0.309146	0.355005	0.398829	0.233338	1	1	0.35292	0.580013	1.15313	0.205553
TG(62:1)	2.1744	2.54009	2.21127	2.3319	2.0453	1.99597	2.65353	3.13983	3.42379	3.82835	3.686	0.00357723	1	1	0.071335	1.31543	1.50973	0.594293
TG(62:10)	1.35966	1.59485	1.58638	1.49643	1.50108	1.44962	2.05226	1.69913	1.51484	1.67264	1.58823	0.0889236	1	1	0.174066	2.32592	1.13846	0.187085
TG(62:2)	7.6955	8.87833	7.95264	8.19057	6.92533	6.99162	8.78511	10.79	12.1585	13.7616	13.0021	0.00850603	1	1	0.071335	1.26133	1.50527	0.59002
TG(62:3)	1.92901	2.04976	1.82067	1.91198	1.65012	1.55932	2.05709	2.43354	2.78035	3.00001	3.3672	0.0130606	1	1	0.071335	1.22167	1.49858	0.583599
TG(62:4)	1.24811	1.45864	1.18552	1.17888	1.03849	0.990918	1.27821	2.17746	2.38406	2.78953	2.6931	0.0141031	1	1	0.071335	1.24678	1.91349	0.936204
TG(62:5)	1.67038	1.9335	1.52059	1.5974	1.41876	1.40564	1.62957	2.95251	3.08268	3.45598	3.32161	0.0146973	1	1	0.071335	1.2434	1.81545	0.86033
TG(62:6)	1.51678	1.86284	1.44309	1.51577	1.2775	1.33342	1.56525	2.3569	2.54853	3.0588	3.02532	0.0173125	1	1	0.071335	1.23325	1.68344	0.751409
TG(62:7)	1.1314	1.05843	1.0238	1.04316	0.723786	0.826772	1.28419	1.57911	1.74821	1.64548	1.51055	0.000362169	0.416132	0.416857	0.071335	1.41125	1.60504	0.682612
TG(62:8)	1.21995	1.31865	1.30822	0.950552	0.934587	1.225	1.44031	1.51408	1.72112	2.05702	1.99528	0.00532989	1	1	0.071335	1.23715	1.50545	0.590196
TG(62:9)	1.1368	1.39026	1.28265	0.978667	0.998507	1.12159	1.39833	1.42941	1.87168	1.79811	1.51637	0.005922	1	1	0.071335	1.22358	1.39201	0.477172
TG(63:0)	0.155277	0.259614	0.164089	0.141506	0.166126	0.163351	0.269928	0.16066	0.215975	0.244489	0.210879	0.106285	1	1	0.197314	1.17198	1.25939	0.332731
TG(63:1)	1.30849	1.37769	1.30099	1.36001	1.18457	1.1725	1.47776	1.48389	1.78036	1.94477	1.97296	0.0114238	1	1	0.071335	1.23002	1.34883	0.431705
TG(63:2)	5.41771	5.93611	5.40409	5.6981	4.93111	4.93875	6.01774	6.62422	7.36991	8.25908	7.88799	0.00765986	1	1	0.071335	1.2526	1.34229	0.424698
TG(63:3)	1.11361	1.21031	1.10893	1.1563	1.00601	0.984052	1.20028	1.39483	1.57556	1.81217	1.90628	0.0185447	1	1	0.0720356	1.2139	1.43892	0.524985
TG(63:4)	0.808338	0.908416	0.72785	0.769434	0.632972	0.624423	0.786048	1.54558	1.71087	1.97199	2.02695	0.0167736	1	1	0.071335	1.24177	2.15808	1.10975
TG(63:5)	1.00849	1.08947	0.885668	0.89354	0.79015	0.783443	0.903442	1.99626	2.21478	2.70266	2.46436	0.0202136	1	1	0.0743317	1.23528	2.2635	1.17856
TG(63:6)	1.49391	1.8073	1.23074	1.38789	1.12158	1.18888	1.32936	2.81436	2.96446	3.73307	3.34014	0.0210332	1	1	0.07449	1.23157	2.06769	1.04802
TG(63:7)	0.17097	0.320626	0.219224	0.208247	0.228561	0.237335	0.229536	0.489878	0.453682	0.640855	0.537464	0.0215699	1	1	0.0747174	1.19578	2.03738	1.02672
TG(64:0)	0.148254	0.246316	0.154471	0.170554	0.143541	0.159337	0.211767	0.142757	0.167521	0.224001	0.201806	0.400111	1	1	0.528128	0.436433	1.11242	0.153704
TG(64:1)	0.666568	0.687908	0.62964	0.646483	0.557928	0.594265	0.821927	0.849178	0.972066	1.04483	1.0346	0.0011636	1	1	0.071335	1.42448	1.49813	0.583167
TG(64:15)	2.70419	2.22208	2.63476	2.8742	2.39562	2.65372	4.05055	2.16729	2.27147	2.97034	2.4137	0.615694	1	1	0.723865	1.78795	1.07514	0.104519
TG(64:2)	2.33909	2.6232	2.31441	2.50815	2.139	2.09324	2.68097	2.98129	3.50374	3.66473	3.62217	0.00521668	1	1	0.071335	1.27326	1.40853	0.494189
TG(64:3)	0.74901	0.787091	0.743254	0.820875	0.699871	0.691364	0.916421	0.817138	1.02101	1.03615	1.02182	0.00412714	1	1	0.071335	1.33305	1.28579	0.36265
TG(64:4)	0.56582	0.617709	0.529903	0.573593	0.42258	0.454248	0.605866	0.959278	1.10973	1.28432	1.35907	0.0144269	1	1	0.071335	1.24491	2.01714	1.01231
TG(64:5)	0.689367	0.817066	0.629803	0.697669	0.563694	0.562986	0.682099	1.38049	1.51808	1.73783	1.78212	0.0172889	1	1	0.071335	1.24138	2.15138	1.10527
TG(64:6)	0.95067	1.11761	0.86885	0.93558	0.775081	0.771848	0.894954	1.74641	1.88216	2.19349	2.2097	0.0195756	1	1	0.0735823	1.23645	1.97653	0.982968
TG(64:7)	0.248607	0.267894	0.178274	0.324345	0.195393	0.302406	0.268012	0.411299	0.391082	0.564109	0.557061	0.0249702	1	1	0.078792	1.15035	1.7337	0.793851
TG(64:8)	0.0369301	0.0547359	0.00918575	0.0308386	0.0550041	0.0321562	1.2384e-05	0.160696	0.0558696	0.149843	0.133946	0.109714	1	1	0.202374	1.00002	2.74361	1.45607
TG(65:0)	0.126178	0.165266	0.117029	0.127638	0.107068	0.138703	0.176406	0.126087	0.113131	0.145232	0.130175	0.578204	1	1	0.686803	1.05408	1.06056	0.0848328
TG(65:1)	0.39691	0.448353	0.384801	0.41857	0.353684	0.387449	0.496016	0.514635	0.640761	0.674196	0.595772	0.00373052	1	1	0.071335	1.32989	1.46694	0.552813
TG(65:2)	1.33802	1.46263	1.30115	1.385	1.1795	1.22821	1.47518	1.42529	1.77754	1.84543	1.71707	0.0121744	1	1	0.071335	1.17725	1.25259	0.324919
TG(65:3)	0.339736	0.321496	0.23348	0.360381	0.306416	0.287137	0.41266	0.393475	0.470277	0.496271	0.493936	0.000708044	0.809295	0.814959	0.071335	1.40499	1.47132	0.557108
TG(65:4)	0.30329	0.357586	0.303504	0.339661	0.255343	0.267519	0.345618	0.613429	0.681641	0.769104	0.758296	0.011794	1	1	0.071335	1.26378	2.08096	1.05725
TG(65:5)	0.3941	0.388215	0.254073	0.378247	0.308245	0.286283	0.371645	0.733437	0.875433	0.971323	1.07649	0.0169767	1	1	0.071335	1.23035	2.40597	1.26662
TG(65:6)	0.590731	0.72353	0.552652	0.548398	0.490532	0.438799	0.589691	1.17032	1.30521	1.48195	1.47487	0.0151457	1	1	0.071335	1.24294	2.16061	1.11144
TG(65:7)	0.197882	0.215512	0.138015	0.190642	0.13185	0.162675	0.159361	0.303788	0.271353	0.367137	0.337998	0.0291056	1	1	0.0845403	1.20006	1.66661	0.736913
TG(65:8)	0.0196406	0.035734	0.00752421	0.0113579	0.0192072	0.0251671	0.0187702	0.100821	0.0424959	0.0313415	0.106057	0.0913817	1	1	0.176891	0.949212	3.02942	1.59904
TG(66:0)	0.104103	0.179395	0.0971011	0.102788	0.0770652	0.109207	0.172895	0.0827104	0.0974851	0.14385	0.127617	0.55329	1	1	0.662681	0.560248	1.11918	0.162443
TG(66:1)	0.225573	0.26698	0.219616	0.251537	0.21354	0.21215	0.29078	0.294249	0.37112	0.427974	0.369941	0.00756158	1	1	0.071335	1.26475	1.51496	0.599278
TG(66:2)	0.647678	0.717647	0.611889	0.628549	0.585162	0.605426	0.744353	0.86631	1.14618	1.13761	1.05071	0.00933194	1	1	0.071335	1.27245	1.56313	0.644439
TG(66:3)	0.299407	0.316574	0.326781	0.320058	0.278745	0.292392	0.371672	0.310681	0.375544	0.410411	0.446833	0.0235926	1	1	0.0767092	1.17067	1.25312	0.325526
TG(66:4)	0.26075	0.279313	0.247011	0.286025	0.246272	0.25701	0.314232	0.299531	0.412455	0.417836	0.439297	0.0152735	1	1	0.071335	1.22201	1.43368	0.51972
TG(66:5)	0.210186	0.238142	0.218033	0.207597	0.201291	0.195179	0.255325	0.295305	0.354284	0.406239	0.408403	0.0108531	1	1	0.071335	1.26513	1.62423	0.699755
TG(66:6)	0.267178	0.310985	0.265401	0.27956	0.239547	0.244539	0.241277	0.346402	0.444402	0.483803	0.524921	0.0503471	1	1	0.113183	1.2377	1.52374	0.607614
TG(66:7)	0.0787675	0.081411	0.0418218	0.0563476	0.040908	0.0428994	0.0647254	0.135378	0.0880842	0.101004	0.105987	0.0185257	1	1	0.0720356	1.094	1.73668	0.796332
TG(66:8)	0.0293093	0.0338558	0.0372313	0.00965838	0.0323417	0.01334	0.0252609	0.131392	0.125055	0.192149	0.180442	0.0226941	1	1	0.0750601	1.20673	5.04159	2.33388
TG(66:9)	1.27801e-05	0.0375206	0.00966189	0.00755058	0.0338157	0.030766	1.1019e-05	0.0869922	0.093804	0.0777535	0.0831183	0.0457045	1	1	0.10714	1.07332	3.43604	1.78075
TG(67:0)	0.0480532	0.0779778	0.0466106	0.0517125	0.046492	0.0462991	0.0658114	0.0503575	0.0494881	0.0643259	0.0594641	0.434739	1	1	0.560341	0.390996	1.0952	0.13119
TG(67:1)	0.114201	0.136764	0.129037	0.123463	0.121858	0.111935	0.137212	0.16768	0.20897	0.242102	0.214106	0.0170442	1	1	0.071335	1.22759	1.57894	0.658954
TG(67:10)	0.0402401	0.0445707	0.0244646	0.0460267	0.0129295	0.0470932	0.0180288	0.125305	0.0956874	0.14668	0.123881	0.0404102	1	1	0.100894	1.18146	2.83989	1.50584
TG(67:2)	0.374589	0.395531	0.344026	0.380174	0.36519	0.3561	0.405537	0.481634	0.617567	0.638641	0.553062	0.0160685	1	1	0.071335	1.23015	1.46042	0.546388
TG(67:3)	0.114685	0.132064	0.110664	0.128788	0.110705	0.108587	0.151869	0.151165	0.179511	0.170187	0.216232	0.00675463	1	1	0.071335	1.32265	1.47805	0.563697
TG(67:4)	0.128235	0.118063	0.100198	0.131601	0.0942267	0.11597	0.137381	0.157326	0.174496	0.19445	0.213259	0.00700722	1	1	0.071335	1.24073	1.52884	0.612439
TG(67:5)	0.102619	0.105623	0.0948708	0.100419	0.0679863	0.103719	0.111963	0.145351	0.177822	0.162407	0.188991	0.00716349	1	1	0.071335	1.24645	1.64079	0.714389
TG(67:6)	0.0703249	0.110264	0.0804681	0.0923469	0.0703678	0.0665507	0.0987135	0.13795	0.155233	0.187206	0.190909	0.00974087	1	1	0.071335	1.23813	1.8845	0.914184
TG(67:7)	0.0252858	0.0263304	0.0311486	0.0417438	0.0267277	0.0381048	0.0271117	0.0535155	0.0663411	0.0904669	0.0604131	0.0498113	1	1	0.112538	1.14439	1.88769	0.916624
TG(67:8)	0.0303001	0.0323325	0.0182509	0.027313	0.0219004	0.0167219	0.0190395	0.0660897	0.0965534	0.106037	0.0967813	0.0292973	1	1	0.0845403	1.2203	3.14266	1.65199
TG(67:9)	0.0336025	0.0197892	0.017629	0.0217501	0.0157124	0.0135434	0.0429688	0.0676055	0.109861	0.129293	0.0707927	0.0137874	1	1	0.071335	1.25192	4.13537	2.04802
TG(68:0)	0.0199492	0.0439942	0.0333245	0.0289403	0.0272012	0.0321922	0.0495436	0.0233566	0.0245214	0.0393613	0.0268059	0.776021	1	1	0.845033	0.903076	1.05768	0.0808989
TG(68:1)	0.0604325	0.0729031	0.0721187	0.0860436	0.0638679	0.0520676	0.0945619	0.118183	0.129486	0.142362	0.120464	0.000766734	0.87561	0.882511	0.071335	1.38514	1.78205	0.833539
TG(68:2)	0.190666	0.221963	0.187689	0.208895	0.15802	0.18852	0.228487	0.345754	0.427649	0.412319	0.39978	0.00794519	1	1	0.071335	1.28605	1.88343	0.913366
TG(68:3)	0.12522	0.114791	0.0891272	0.117556	0.104243	0.104256	0.127999	0.111296	0.164016	0.170992	0.0909229	0.200526	1	1	0.313349	0.728797	1.21837	0.284955
TG(68:4)	0.112082	0.11973	0.11039	0.134375	0.113884	0.116433	0.141641	0.136016	0.152207	0.172153	0.191594	0.0132991	1	1	0.071335	1.22121	1.34721	0.42997
TG(68:5)	0.0714859	0.0901883	0.106405	0.102029	0.0892175	0.112269	0.161928	0.132476	0.152952	0.146587	0.177226	0.000260639	0.299734	0.299995	0.071335	1.85478	1.61898	0.695086
TG(68:6)	0.0947603	0.0779964	0.0976234	0.107488	0.0850198	0.0795699	0.109076	0.102549	0.123272	0.151855	0.121499	0.0166855	1	1	0.071335	1.13089	1.34554	0.42819
TG(68:7)	0.0296313	0.0312664	0.0221278	0.0335821	0.0337995	0.0290285	0.0262873	0.0276087	0.0269102	0.0356465	0.0359766	0.840976	1	1	0.88804	1.04844	1.01939	0.0277101
TG(69:1)	0.0232624	0.0488833	0.0357463	0.0421293	0.0285205	0.0393126	0.0431405	0.054953	0.0588718	0.0414002	0.064232	0.0230877	1	1	0.0756608	1.04728	1.44646	0.532523
TG(69:2)	0.0830458	0.0904891	0.0810456	0.0804097	0.0691426	0.071136	0.0936627	0.164261	0.189392	0.226393	0.18098	0.0129747	1	1	0.071335	1.2593	2.15799	1.10969
TG(69:3)	0.0298696	0.0279812	0.0209268	0.0366771	0.0307848	0.0269824	0.0304563	0.0418829	0.0645978	0.0392869	0.0584612	0.043304	1	1	0.104024	1.05043	1.62579	0.701139
TG(69:4)	0.024939	0.0400599	0.0290336	0.0372263	0.0367885	0.0376455	0.0421271	0.0551308	0.062797	0.0658719	0.0376259	0.0256436	1	1	0.0801382	1.1637	1.53755	0.620635
TG(69:5)	0.0278741	0.050197	0.0379475	0.0524685	0.0454596	0.0404365	0.0331023	0.0577201	0.0536047	0.0647634	0.0767192	0.116361	1	1	0.210878	1.1566	1.34872	0.431591
TG(69:6)	0.0272473	0.0371665	0.037092	0.0237657	0.0163425	0.028093	0.0291446	0.0417478	0.0452756	0.0497242	0.0412726	0.0220101	1	1	0.0747304	1.08267	1.46486	0.550767
TG(69:7)	0.0164293	0.0100426	0.0124507	0.013505	0.0117408	0.00998743	0.0171204	0.0186366	0.0176666	0.0278243	0.0242622	0.0102998	1	1	0.071335	1.22603	1.70738	0.771783
TG(70:1)	0.0186541	0.0290769	0.024409	0.0218812	0.0238428	0.0242704	0.0202769	0.0355675	0.0367014	0.0494405	0.0431594	0.0497373	1	1	0.112538	1.20164	1.56313	0.644439
TG(70:2)	0.0398216	0.0407011	0.0340576	0.0498724	0.0444402	0.0314916	0.032207	0.100975	0.126551	0.115935	0.0991739	0.0279758	1	1	0.0833521	1.17871	2.37041	1.24513
TG(70:3)	0.0207724	0.0196254	0.0312115	0.0160725	0.0217093	0.00938068	0.0225653	0.0308453	0.0403806	0.0494745	0.0403332	0.0173558	1	1	0.071335	1.10969	1.85497	0.891399
TG(70:4)	0.0307074	0.0288096	0.0304225	0.0409436	0.0305574	0.0313757	0.0336992	0.0407283	0.0506094	0.0621701	0.0632781	0.0337863	1	1	0.0912555	1.15195	1.55891	0.640533
TG(70:5)	0.0417183	0.0296813	0.0347266	0.0402008	0.0360555	0.0448887	0.0549653	0.0396288	0.0470108	0.0523033	0.0540052	0.0118895	1	1	0.071335	1.73064	1.30899	0.388456
TG(70:6)	0.0427118	0.0417638	0.0313618	0.0273183	0.0428205	0.0370498	0.0667583	0.050596	0.0532831	0.0633109	0.0638004	0.000585151	0.670221	0.673508	0.071335	1.98276	1.60205	0.679917
TG(70:7)	0.0210319	0.0161583	0.0112074	0.0145164	0.0148752	0.0162162	0.0223415	0.0162406	0.0219011	0.0246748	0.0298757	0.0256916	1	1	0.0801382	1.17043	1.46843	0.554277
TG(71:1)	0.00506661	0.00895456	0.00718089	0.0113727	0.00689768	0.0122722	0.0127433	0.0145787	0.0142782	0.0232058	0.0232215	0.0133997	1	1	0.071335	1.16854	2.04143	1.02958
TG(71:2)	0.00794415	0.0142972	0.00936408	0.0174498	0.0137411	0.0104279	0.0162199	0.0432927	0.0614384	0.0484836	0.0355656	0.0171163	1	1	0.071335	1.22286	3.35955	1.74827
TG(72:2)	0.00376833	0.00454046	0.00698999	0.00951323	0.00758016	0.00413342	0.00905238	0.0189731	0.0260574	0.0258167	0.0172448	0.0108902	1	1	0.071335	1.25141	3.19155	1.67426
TG(O-56:1)	0.614227	0.74862	0.675296	0.742122	0.610978	0.57326	0.683607	0.60123	0.671731	0.67933	0.830034	0.516894	1	1	0.634947	0.741711	1.04909	0.0691369
TG(O-57:1)	0.247923	0.307634	0.297094	0.317888	0.248724	0.257306	0.299244	0.184367	0.234489	0.229215	0.238365	0.0984927	1	1	0.186763	0.857287	0.848647	-0.236763
TG(O-57:2)	0.900359	1.02777	0.673974	1.07276	0.848832	0.852423	0.959396	0.623861	0.730553	0.812008	0.781739	0.186286	1	1	0.2978	0.692133	0.872203	-0.197264
TG(O-58:1)	0.377719	0.445925	0.450688	0.466625	0.388509	0.384895	0.450726	0.277543	0.351694	0.332473	0.336094	0.0731882	1	1	0.149626	0.900836	0.834501	-0.261015
TG(O-58:2)	0.554065	0.626304	0.595301	0.624019	0.537429	0.507074	0.622582	0.384874	0.48129	0.514441	0.535063	0.176629	1	1	0.285936	0.757222	0.884358	-0.177297
TG(O-59:1)	0.0704321	0.0749617	0.0729476	0.0737735	0.0673363	0.0702614	0.0768459	0.0448125	0.040484	0.0527475	0.0517503	0.0427232	1	1	0.103619	1.08631	0.74461	-0.425443
TG(O-59:2)	0.149307	0.159378	0.17206	0.182935	0.143364	0.153191	0.174787	0.0980991	0.110529	0.11481	0.115759	0.046903	1	1	0.108966	1.00512	0.767292	-0.382152
TG(O-59:3)	0.0962012	0.112622	0.115508	0.133385	0.114429	0.105	0.111291	0.0597533	0.0820754	0.099562	0.0845094	0.0419301	1	1	0.102903	1.13959	0.774768	-0.368164
TG(O-60:1)	0.0368667	0.0432299	0.0511552	0.0505737	0.0259596	0.0318443	0.0668534	0.0292655	0.0269635	0.0361864	0.0357288	0.913437	1	1	0.936446	1.05868	0.976496	-0.0343143
TG(O-60:2)	0.0554686	0.0697242	0.0500793	0.0434748	0.0478987	0.061357	0.0638361	0.0402499	0.0312246	0.0491822	0.0395673	0.187356	1	1	0.298679	0.726546	0.819725	-0.286787
TG(O-60:3)	0.114445	0.133192	0.127296	0.139094	0.108102	0.109768	0.116759	0.101743	0.138653	0.142382	0.152086	0.459443	1	1	0.585308	1.2854	1.06838	0.0954289
TG(O-60:4)	0.111652	0.135346	0.133083	0.145153	0.107423	0.104488	0.130714	0.13309	0.185957	0.161859	0.177113	0.0341553	1	1	0.0916381	1.07095	1.28398	0.360625
TG(O-60:5)	0.189893	0.206501	0.134922	0.21154	0.158894	0.146202	0.187528	0.199619	0.224048	0.235187	0.26176	0.0329849	1	1	0.0897619	1.02278	1.26892	0.343606
TG(O-61:1)	0.0174521	0.0260837	0.0136558	0.0240711	0.0138036	0.016892	0.0116662	0.0133342	0.0106128	0.0160648	0.0166351	0.0771124	1	1	0.155682	1.93016	0.732199	-0.449693
TG(O-61:2)	0.0218728	0.027384	0.0193237	0.0214199	0.014536	0.0266278	0.0164925	0.0107241	0.0189503	0.0126665	0.0151116	0.017532	1	1	0.0715579	1.48847	0.67651	-0.563816
TG(O-61:3)	0.00719268	0.0135211	0.0123858	0.00633849	0.00813379	0.0153789	0.0189439	0.00935082	0.010065	0.0171244	0.00920354	0.376262	1	1	0.506523	1.23685	1.23311	0.3023
TG(O-62:1)	0.0152116	0.00757531	0.0125944	0.0109695	0.0114306	0.0124519	0.0169365	0.0105743	0.00933349	0.0136525	0.0173951	0.362335	1	1	0.495895	1.24646	1.16	0.214122
TG(O-63:1)	0.0118842	0.0132301	0.0139119	1.49746e-05	0.00878266	0.0120755	0.00680111	0.0120204	0.00992442	0.0114976	0.00932623	0.976952	1	1	0.982072	0.438593	0.993061	-0.0100461
TG(O-63:2)	0.00803419	0.012859	0.0143741	0.0110232	0.00904119	0.00773027	0.012352	0.0111089	0.0122302	0.0194094	0.0117647	0.168926	1	1	0.276192	0.765448	1.27237	0.347519

## Sheet: Fig4.ech-6iP80 vs ech-6ivehicle
Metabolite	Group_4_ech6RNAI vehicle_sample_19	Group_4_ech6RNAI vehicle_sample_20	Group_4_ech6RNAI vehicle_sample_21	Group_4_ech6RNAI vehicle_sample_22	Group_4_ech6RNAI vehicle_sample_23	Group_4_ech6RNAI vehicle_sample_24	Group_4_ech6RNAI vehicle_sample_25	Group_5_ech6RNAiplusP80_sample_26	Group_5_ech6RNAiplusP80_sample_27	Group_5_ech6RNAiplusP80_sample_28	Group_5_ech6RNAiplusP80_sample_29	Group_5_ech6RNAiplusP80_sample_30	Group_5_ech6RNAiplusP80_sample_31	Group_5_ech6RNAiplusP80_sample_32	P_Value	HOLM	BONFERRONI	FDR	VIP_score	Fold_change	Log2_fold_change	rt	mz	Method
BMP(26:0)	3.38246	3.75426	3.82537	4.79689	4.04789	5.15505	4.48964	5.43329	3.69516	4.43871	3.68387	3.75825	3.6338	4.25135	0.820811	1	1	0.942137	0.4443	0.981082	-0.0275537
BMP(30:2)	30.3259	52.596	36.1035	26.0187	22.4754	37.2071	23.5271	25.0189	24.0729	29.2039	9.71531	22.034	42.3263	27.3711	0.224733	1	1	0.5839	0.917216	0.787468	-0.344707
BMP(36:5)	1.0268	0.439519	0.490933	0.698636	0.395412	0.437281	0.282702	0.256908	0.520512	0.259392	0.250755	0.810367	0.694949	0.761894	0.821363	1	1	0.942137	0.184822	0.94259	-0.0852975
BMP(38:5)	0.508817	0.634282	0.709394	0.729315	0.429309	1.00054	0.58524	0.890878	0.605264	0.741118	0.261671	0.556624	0.387769	0.544676	0.426248	1	1	0.727049	0.622492	0.867542	-0.204995
BMP(42:11)	1.50977	1.77826	2.68849	1.22796	0.607553	0.687509	0.891917	0.841576	1.03814	2.29747	0.470946	0.737599	1.43922	0.749031	0.486524	1	1	0.767109	0.938201	0.806475	-0.310299
CE(17:1)	53502.6	74500.7	47792.3	72128.4	76880.8	103345	72252.8	85554.8	103507	73762	78765.4	79200.4	66227	70844.8	0.340174	1	1	0.669042	0.74472	1.11483	0.156818
CE(18:1)	725.676	577.598	340.085	72.7763	155.259	187.624	133.997	133.163	189.875	87.5718	524.053	667.715	540.702	730.217	0.494705	1	1	0.770877	0.61879	1.3102	0.389792
CE(18:2)	1142.11	883.683	722.628	113.197	97.9453	217.623	96.1917	110.159	178.034	37.0662	1134.57	1176.04	973.744	1118.85	0.44309	1	1	0.739519	0.660271	1.44452	0.530595
CE(18:3)	555.178	605.189	346.837	1.44584e-05	1.01355e-05	1.27667e-05	1.2234e-05	1.44218e-05	1.44166e-05	1.10599e-05	384.035	274.316	393.208	327.346	0.888444	1	1	0.966607	0.374594	0.914876	-0.128352
CE(20:2)	313.771	281.26	195.388	194.896	336.027	420.262	278.195	320.269	312.692	295.886	270.508	461.867	177.645	429.995	0.465379	1	1	0.75657	0.560798	1.12331	0.167758
CE(20:3)	1843.36	1644.82	1136.99	112.182	98.5379	212.644	129.023	194.483	306.295	105.891	1053.88	1296.4	862.341	955.347	0.870678	1	1	0.9576	0.469434	0.92218	-0.11688
CE(20:4)	3741.69	2878.35	2123.68	1.22227e-05	1.49814e-05	1.39553e-05	1.0208e-05	20.0307	30.4158	1.12876e-05	2352.38	2650.84	1938.04	2269.68	0.925462	1	1	0.97659	0.381324	1.0592	0.0829812
CE(20:5)	4879	3944.1	2603.68	1.06846e-05	1.02298e-05	1.08471e-05	1.34336e-05	1.04865e-05	1.0685e-05	1.27679e-05	3382.95	3802.92	3296.93	3880.63	0.706989	1	1	0.891464	0.458298	1.257	0.329981
Cer(d28:1)	0.819849	1.26389	0.391724	1.01959	0.898185	2.10225	0.7908	0.899858	1.64178	2.43199	1.05709	1.86548	1.04349	0.706526	0.29895	1	1	0.639576	0.984971	1.32389	0.404779
Cer(d31:1)	0.623345	0.780936	0.454859	0.431553	0.50975	0.942884	0.501921	0.767129	1.11589	0.88598	0.201646	0.688477	0.35316	0.719352	0.6245	1	1	0.849618	1.041	1.11457	0.156491
Cer(d33:0)	2.39699	4.21785	2.05647	6.63076	3.11367	4.30401	4.28966	4.62584	5.46429	4.40811	3.75458	3.53396	3.12777	2.94365	0.860617	1	1	0.955227	0.145544	1.03142	0.0446388
Cer(d33:1)	5.32933	5.70659	4.69304	8.97144	9.38622	9.98416	7.23855	7.95775	9.82683	8.54929	5.91943	5.8818	6.34932	6.45767	0.958857	1	1	0.98534	0.309645	0.992843	-0.010363
Cer(d34:0)	0.303316	0.585518	0.468472	0.431666	0.339985	0.355155	0.159837	0.0882473	0.339113	0.492682	0.150745	0.130122	0.138366	0.223335	0.0611496	1	1	0.45751	1.34893	0.591014	-0.758737
Cer(d34:1)	2.47021	2.42618	2.04628	3.07457	3.8569	3.63312	2.62376	2.48419	3.64694	3.6162	1.3933	1.39379	1.29996	1.67598	0.189409	1	1	0.528785	1.01295	0.770471	-0.376188
Cer(d35:0)	3.27432	3.11052	3.2556	3.35096	7.6622	4.17302	2.78702	7.07133	4.57115	3.47365	1.48925	2.59742	2.75404	3.34588	0.729166	1	1	0.899896	0.270406	0.916312	-0.126089
Cer(d35:1)	3.38368	3.5484	2.92831	2.34224	2.49955	2.66429	1.92808	1.71926	2.53598	2.08544	2.2397	2.06134	2.03054	2.11265	0.0256055	1	1	0.439482	1.62827	0.766274	-0.384067
Cer(d36:1)	0.434563	0.486608	0.581534	0.263013	0.317288	0.14173	0.19518	0.269054	0.218047	0.266192	0.0693265	0.155856	0.167544	0.270822	0.06347	1	1	0.45751	1.40681	0.585492	-0.772278
Cer(d37:1)	5.04976	5.48296	4.60985	4.69987	4.62156	5.14801	3.60975	4.483	4.31143	4.44333	3.36219	3.74351	3.48301	3.73942	0.016016	1	1	0.439482	1.66316	0.829754	-0.269245
Cer(d38:0)	1.50888	1.78876	1.48901	1.55946	1.69964	1.69133	1.4369	1.57231	1.5575	1.92486	0.914018	0.772328	0.885417	1.25433	0.0964189	1	1	0.460282	1.27584	0.794771	-0.331388
Cer(d38:1)	9.12415	12.8051	9.95886	10.0731	10.6151	11.9049	8.37654	10.2561	10.1628	11.1016	6.70598	5.92681	6.21641	7.85051	0.060838	1	1	0.45751	1.36061	0.799093	-0.323565
Cer(d39:0)	9.61426	11.1913	10.1575	9.80974	11.2558	11.914	10.2872	12.8703	11.3297	11.7494	5.05266	5.59503	4.56823	6.98079	0.141603	1	1	0.468444	1.14997	0.783326	-0.352314
Cer(d39:1)	104.9	127.048	102.412	107.997	114.959	119.055	92.8999	111.054	107.794	117.365	58.8141	56.2625	59.6317	60.1486	0.0419449	1	1	0.45072	1.50982	0.742351	-0.429826
Cer(d40:0)	1.01774	1.021	1.42269	1.93352	2.22007	2.3597	2.30649	2.6241	1.74764	2.43401	0.585948	0.592199	0.513905	0.909218	0.341453	1	1	0.669042	0.772515	0.765968	-0.384643
Cer(d40:1)	8.5644	12.2016	9.61544	11.908	12.1534	12.9476	10.2318	11.2744	10.9698	12.7048	5.50316	4.92274	4.5228	5.23756	0.0612019	1	1	0.45751	1.40725	0.710303	-0.493494
Cer(d41:1)	53.6069	64.9011	55.8716	41.3502	40.9618	44.4562	35.8655	40.7392	38.1558	45.1771	22.3786	21.886	20.6131	23.2543	0.00759762	1	1	0.439482	1.79032	0.62966	-0.667354
Cer(d42:1)	9.51824	11.8755	9.64676	7.80599	8.33552	8.41264	6.89822	8.20597	7.61993	9.54292	5.49326	4.70068	5.03664	5.87804	0.0290008	1	1	0.439482	1.5599	0.743724	-0.427161
Cer(d43:1)	124.426	193.929	133.136	178.147	200.85	219.383	176.395	228.347	209.561	208.31	167.834	145.524	143.095	170.519	0.720791	1	1	0.896151	0.358525	1.03827	0.0541773
CL(74:7)	4.05974	2.49758	4.48028	7.40773	4.31177	9.49098	7.35968	3.16755	16.0535	15.1671	10.856	10.7596	12.06	11.4692	0.0114074	1	1	0.439482	1.89835	2.00801	1.00577
CL(74:8)	5.41708	2.70061	3.62439	19.0941	14.773	17.0243	16.7241	16.0486	8.95271	10.9252	1.28784e-05	8.31502	7.8756	6.24162	0.376286	1	1	0.696311	1.14922	0.73539	-0.443418
CL(75:10)	3.30252	2.85338	1.21981e-05	4.99769	3.39763	6.01635	6.73464	5.11289	7.08916	6.33577	1.47252e-05	3.85145	2.47959	4.36555	0.828305	1	1	0.94393	0.179969	1.07077	0.0986501
CL(76:10)	33.1149	34.1573	36.7629	39.691	37.3126	46.6062	47.1759	77.8564	19.6046	52.5869	46.9825	36.8189	48.3791	47.9624	0.291597	1	1	0.632069	0.848113	1.20148	0.264809
CL(76:11)	24.3275	27.5545	23.5924	93.115	79.7326	101.185	86.6592	40.5605	63.8866	75.9449	27.9576	29.404	39.0028	42.2641	0.293049	1	1	0.633448	1.34605	0.731419	-0.45123
CL(76:9)	7.78464	1.47826e-05	4.09665	1.45411e-05	1.59313	1.0641e-05	4.05817	1.48593e-05	19.5728	3.68475	1.16377e-05	11.0961	1.01756	6.43961	0.273399	1	1	0.617024	1.25135	2.38475	1.25384
DG(26:0)	2.14571	1.90037	1.48896	1.99909	0.824061	1.57963	2.50357	1.44056	2.18092	0.351157	2.14595	1.5107	1.10526	0.877122	0.236119	1	1	0.596805	1.01447	0.772556	-0.372288
DG(28:1)	7.11943	9.55407	4.39726	4.14921	1.61367	2.18059	1.99121	1.43281	1.13664	2.79337	2.4784	1.13125	2.58252	1.84461	0.0667006	1	1	0.45751	1.4054	0.432169	-1.21033
DG(29:0)	11.7119	12.9683	10.4241	7.46429	8.48204	7.75306	7.97057	7.25747	11.1194	7.17171	8.77577	6.05671	6.21962	7.92262	0.123509	1	1	0.461565	1.20811	0.816533	-0.292418
DG(29:1)	15.2808	18.1969	14.501	6.15316	7.2018	4.89542	5.69323	4.56528	7.87794	3.87503	6.54677	4.91803	6.08554	4.35642	0.061318	1	1	0.45751	1.43867	0.531477	-0.911921
DG(30:0)	42.9084	25.0239	20.9312	31.0386	10.2182	10.4105	25.6889	9.69732	11.792	29.9504	29.0373	8.75564	31.2483	27.8579	0.671904	1	1	0.874119	0.327224	0.892427	-0.164195
DG(30:1)	59.5615	57.4263	46.7317	37.8465	38.7525	37.4739	33.4099	35.6549	42.6111	37.4057	34.5666	33.4525	36.7319	33.467	0.0859415	1	1	0.460282	1.37745	0.815835	-0.293651
DG(30:2)	15.4474	12.9877	11.0304	18.2338	18.5022	20.8816	17.3276	16.809	19.3708	19.661	12.9718	13.995	14.1708	12.5426	0.690617	1	1	0.884205	0.403843	0.957263	-0.0630124
DG(31:0)	35.7679	33.889	30.9053	27.0459	33.1286	32.3697	27.4623	32.5467	34.7677	31.5986	29.2371	29.9891	33.4145	28.1351	0.935863	1	1	0.97659	0.986609	0.996011	-0.00576701
DG(31:1)	133.824	124.572	112.487	111.847	111.254	111.41	92.092	104.249	119.859	105.52	95.1966	100.437	109.09	94.8715	0.127571	1	1	0.461565	1.21813	0.914402	-0.129099
DG(31:2)	36.5632	37.2105	32.0031	68.0469	59.9997	58.5576	49.3868	57.545	61.9215	61.9905	42.7948	41.7439	43.1296	43.717	0.80868	1	1	0.939537	0.266926	1.0324	0.046007
DG(32:0)	110.911	115.949	108.761	93.4629	104.528	105.048	89.4193	119.957	116.813	103.878	95.3808	99.9482	105.34	94.218	0.841216	1	1	0.945991	1.35432	1.01024	0.0147016
DG(32:1)	352.667	322.944	301.981	327.572	311.166	320.851	268.779	289.451	328.19	336.872	298.084	304.944	333.899	278.83	0.703492	1	1	0.890852	0.654244	0.983821	-0.0235322
DG(32:2)	130.709	121.57	113.706	194.381	194.655	194.528	164.634	183.061	195.621	199.259	150.309	145.471	161.54	157.561	0.503055	1	1	0.774087	0.537562	1.07058	0.0983916
DG(32:3)	34.3596	28.9042	25.5817	44.4834	43.383	45.8628	39.0181	42.9873	49.0271	46.7817	35.1172	34.0306	38.1468	33.6761	0.512871	1	1	0.779808	0.50891	1.06947	0.0969022
DG(32:4)	9.07347	5.62397	5.06747	10.8828	8.33766	9.33565	8.61237	9.55781	10.7043	9.45359	6.83788	5.34215	7.60647	7.80806	0.959861	1	1	0.98534	0.0505535	1.00662	0.00951841
DG(32:5)	4.59265	3.17316	4.02376	0.678088	0.656621	0.390443	1.11381	1.21326e-05	1.12261	1.05951e-05	0.724024	0.922204	0.456717	0.73159	0.0655477	1	1	0.45751	1.41356	0.27051	-1.88625
DG(33:0)	51.0832	47.0372	43.8482	36.3996	35.7694	34.3494	32.165	34.1858	37.1293	38.4936	28.2945	29.3649	30.5346	28.1126	0.0342606	1	1	0.449071	1.57521	0.805678	-0.311725
DG(33:1)	456.475	409.842	403.381	430.409	384.995	388.107	351.078	365.312	401.508	414.729	440.3	454.311	496.83	435.892	0.219544	1	1	0.574767	1.00858	1.06536	0.0913404
DG(33:2)	478.879	437.301	395.545	662.017	622.962	610.343	546.708	588.528	631.432	658.852	482.301	507.794	548.971	483.361	0.661889	1	1	0.870668	0.359321	1.03929	0.0555979
DG(33:3)	87.7992	77.4955	74.4503	119.254	115.103	113.667	94.3036	100.569	111.937	108.073	82.0858	85.1378	86.5919	73.5738	0.594467	1	1	0.834428	0.578216	0.95	-0.0740002
DG(33:4)	29.4191	24.3543	25.0301	37.2153	34.3122	35.7177	30.8685	30.7121	33.0681	36.0604	25.4278	25.937	27.3979	22.4172	0.405235	1	1	0.713189	0.755947	0.926715	-0.109802
DG(33:5)	11.1289	10.2688	10.4118	11.1985	10.0192	9.32979	9.23871	5.99574	9.28339	8.01825	7.60023	9.66705	12.1573	8.22496	0.0900706	1	1	0.460282	1.5131	0.851264	-0.232321
DG(34:0)	96.114	97.0737	94.1467	91.0798	94.5597	95.077	92.1254	100.944	113.637	102.065	84.287	88.8447	91.4364	89.4197	0.716484	1	1	0.893994	1.27084	1.01584	0.0226734
DG(34:1)	729.895	616.345	628.698	711.883	632.187	596.773	570.444	591.234	638.576	690.995	692.993	710.483	789.581	706.217	0.165051	1	1	0.496081	1.09972	1.07442	0.103555
DG(34:2)	1210.1	1141.18	1156.91	1818.95	1723.47	1679.86	1520.46	1566.46	1738.31	1777.41	1392.87	1401.02	1459.94	1370.52	0.619927	1	1	0.848022	0.462338	1.04445	0.0627366
DG(34:3)	294.023	246.619	226.204	445.974	437.383	453.189	379.124	408.182	427.728	464.769	359.877	349.101	382.89	361.931	0.362055	1	1	0.689187	0.741578	1.10955	0.149977
DG(34:4)	155.604	128.824	116.377	197.264	182.792	187.696	158.328	167.459	182.611	190.547	159.622	155.252	169.544	157.507	0.543968	1	1	0.803732	0.532987	1.04939	0.0695508
DG(34:5)	162.526	133.301	126.924	126.658	128.054	119.055	100.34	108.987	113.567	128.625	123.961	108.018	130.166	120.631	0.280575	1	1	0.625501	0.857026	0.929862	-0.104911
DG(34:6)	5.71575	7.30049	6.80026	20.8035	20.2708	20.8071	16.8936	19.2255	19.087	20.998	15.9483	11.7224	15.2086	12.4974	0.46505	1	1	0.75657	0.647539	1.16326	0.218168
DG(35:0)	16.4157	13.8956	15.0083	13.0908	12.5221	11.6836	10.7647	11.5524	13.1293	12.6251	8.17759	8.92266	9.72265	8.56662	0.0165618	1	1	0.439482	1.66545	0.778492	-0.361245
DG(35:1)	384.805	309.008	337.718	363.215	306.783	289.032	271.709	287.923	297.695	337.979	237.84	264.266	294.312	242.952	0.0569561	1	1	0.45751	1.37386	0.867697	-0.204736
DG(35:2)	2112.74	1920.39	1935.8	3047.74	2786.82	2574.42	2493.94	2547.15	2630.18	2965.99	2358.33	2425.17	2740.33	2357.41	0.3965	1	1	0.711136	0.708629	1.06832	0.0953456
DG(35:3)	543.64	497.036	480.76	754.332	741.095	730.404	668.076	659.005	742.77	764.373	531.37	535.716	531.175	491.707	0.720969	1	1	0.896151	0.400604	0.963938	-0.0529881
DG(35:4)	482.718	411.814	417.347	502.056	457.459	474.221	404.866	409.233	451.916	476.969	405.103	406.316	455.434	390.161	0.270817	1	1	0.615107	0.869086	0.95069	-0.0729538
DG(35:5)	630.418	561.454	512.654	499.244	470.521	503.496	408.873	419.742	493.068	490.025	485.186	490.95	557.41	454.698	0.384604	1	1	0.702666	0.745622	0.94547	-0.0808967
DG(35:6)	21.937	21.0064	18.1167	31.2263	31.3133	31.1088	28.1903	30.4961	32.405	31.374	24.2002	23.0286	23.6854	20.3405	0.895248	1	1	0.96845	0.187518	1.01439	0.0206056
DG(36:0)	84.4277	83.4455	80.7632	82.8178	93.0102	86.5555	83.8138	93.9885	102.217	92.3866	74.4787	81.7387	82.653	86.2708	0.496257	1	1	0.770877	1.02125	1.03177	0.045125
DG(36:1)	605.827	492.046	508.46	563.691	500.25	463.278	431.832	465.29	492.296	543.302	460.67	482.417	536.666	474.305	0.551891	1	1	0.809205	0.600509	0.969025	-0.0453943
DG(36:2)	2290.5	1850.28	1897.07	3272.61	2817.99	2685.05	2489.22	2651.34	2764.02	3190.88	2427.57	2512.65	3004.59	2556.2	0.269114	1	1	0.615107	0.851395	1.10429	0.143121
DG(36:3)	1432.89	1170.41	1117.94	2127.61	1956.79	1902.74	1760.79	1764.34	1925.43	2225.65	1411.91	1436.32	1591.45	1499.68	0.775534	1	1	0.932748	0.295408	1.03362	0.0477092
DG(36:4)	905.989	736.033	697.227	1256.85	1188.71	1200.48	1046.58	1094.01	1202.94	1270.64	1004.17	995.415	1072.9	961.377	0.422141	1	1	0.723042	0.647343	1.081	0.112366
DG(36:5)	1319.66	1127.49	1072.23	1488.56	1465.05	1458.58	1225.86	1339.77	888.503	1538	1709.2	1684.46	1847.61	1682.78	0.147313	1	1	0.473985	1.16222	1.16739	0.223289
DG(36:6)	565.593	453.018	420.946	805.565	802.795	804.898	675.915	720.364	787.961	814.352	708.666	668.305	767.571	668.249	0.236959	1	1	0.596805	0.943156	1.13398	0.181389
DG(36:7)	47.4041	48.2556	39.4749	83.7728	80.1811	90.9328	72.9208	76.3303	85.9023	85.4413	57.0951	53.6131	58.5759	50.4718	0.948512	1	1	0.977384	0.269823	1.00969	0.0139176
DG(37:0)	8.38181	9.56111	8.06073	10.969	11.11	9.9159	8.97841	10.2767	11.5075	10.789	6.9453	7.72139	7.70254	7.57202	0.461462	1	1	0.753393	0.575235	0.933373	-0.099475
DG(37:1)	72.422	57.4003	69.1199	77.2383	66.0302	57.8986	59.3044	57.6904	58.6739	71.179	38.19	41.097	44.7554	38.3923	0.0194302	1	1	0.439482	1.66044	0.761793	-0.39253
DG(37:2)	576.653	494.424	551.135	779.585	675.051	636.37	593.945	602.136	626.767	746.386	500.057	505.579	583.979	489.624	0.478335	1	1	0.763032	0.621983	0.941345	-0.0872042
DG(37:3)	381.475	317.972	360.606	478.576	440.538	391.627	398.994	367.837	403.66	484.331	234.313	255.782	280.161	238.349	0.115005	1	1	0.460499	1.21012	0.817548	-0.290625
DG(37:4)	808.003	699.282	733.214	676.972	599.478	570.156	539.686	519.83	558.109	627.21	528.854	546.524	596.772	522.414	0.0296589	1	1	0.439482	1.59249	0.842855	-0.246643
DG(37:5)	1168.73	1050.56	1040.95	1068.36	940.811	971.702	838.491	864.834	968.95	979.942	975.671	991.338	1027.4	878.42	0.251017	1	1	0.607635	0.896333	0.944482	-0.0824048
DG(37:6)	1767.54	1658.37	1608.49	2139.41	1929.78	2019.28	1754.84	1745.01	1954.12	2064.4	2032.72	1997.89	2125.83	1898.15	0.155781	1	1	0.479422	1.08555	1.07303	0.101684
DG(37:7) _RT_12.829	20.7386	20.1878	21.6968	29.7761	30.6444	28.0843	24.3069	24.1953	27.6524	29.2857	20.0263	21.8794	24.9304	18.1891	0.566901	1	1	0.815992	0.619501	0.947124	-0.0783748
DG(37:7) _RT_13.063	2.70103	1.69843	1.04104	5.07771	3.20102	4.59289	4.44088	3.62153	4.74704	4.37209	2.292	2.25058	2.73809	2.26616	0.926654	1	1	0.97659	0.326916	0.979541	-0.0298225
DG(38:0)	9.72125	9.76718	8.88583	10.4196	11.6329	9.1204	10.2365	10.5511	12.1642	12.0226	9.10535	8.3749	9.90833	8.95955	0.784863	1	1	0.935462	0.598559	1.01866	0.0266764
DG(38:1)	59.4022	47.9859	46.9942	76.5366	62.3462	58.8404	59.3177	58.6169	59.7549	71.0821	46.5378	48.6383	58.0071	48.6274	0.57266	1	1	0.818274	0.517817	0.951002	-0.0724792
DG(38:2)	115.116	98.3691	107.007	179.384	156.104	140.497	139.02	142.878	147.103	169.563	94.5118	104.881	120.148	98.16	0.596648	1	1	0.835434	0.494552	0.937732	-0.0927519
DG(38:3)	286.246	211.241	230.961	242.814	209.333	199.161	182.213	193.746	195.115	235.542	187.863	197.079	227.216	200.689	0.254786	1	1	0.609958	0.898606	0.920153	-0.120054
DG(38:4)	1705.87	1323.53	1366.54	1216.38	1058.87	1019.29	951.792	983.845	1037.45	1258.34	1165.67	1191.7	1320.15	1204.77	0.541806	1	1	0.803732	0.670819	0.944419	-0.0825017
DG(38:5) _RT_13.507	1695.96	1355.28	1269.97	1205.74	1176.11	1164.02	1011.35	1011.34	1137.49	1310.25	1504.83	1522.57	1608.2	1448.51	0.430889	1	1	0.730418	0.722899	1.07487	0.104167
DG(38:5) _RT_13.738	4067.8	3630.02	3695.49	4359.47	4024.12	3824.61	3611.02	3686.59	4018.78	4393.75	3478.75	3522.96	3921.25	3528.8	0.576919	1	1	0.820808	0.458833	0.975686	-0.0355117
DG(38:6)	5460.58	4675.15	4316.09	7025.4	6453.33	6638.08	5655.34	6039.54	6576.99	6859.75	6648.86	6667.13	7271.01	6425.27	0.0624071	1	1	0.45751	1.40357	1.15574	0.20882
DG(38:7)	1434.38	1273.8	1156.9	2164.35	2229.03	2187.95	1847.48	1952.7	2185.87	2297.03	1490.88	1443.57	1527.84	1462.76	0.966729	1	1	0.987316	0.216754	1.00543	0.00781293
DG(39:0)	4.49545	5.06559	3.79059	5.85322	7.44647	6.70048	6.43918	5.64019	8.002	6.41236	4.53044	5.28578	4.23934	4.67132	0.839843	1	1	0.945991	0.264087	0.974629	-0.0370755
DG(39:1)	37.5225	31.9803	36.4256	56.6976	51.9675	48.5562	47.7099	47.2296	52.0991	54.0946	29.2939	31.2455	31.6604	29.7581	0.374103	1	1	0.694505	0.734684	0.88587	-0.174832
DG(39:2)	19.3382	19.0571	18.7189	32.6365	30.1832	25.7181	26.4803	31.914	26.6588	32.0167	14.9469	15.7536	17.3361	16.0272	0.508287	1	1	0.775165	0.528807	0.898456	-0.15448
DG(39:3)	24.112	19.872	21.3935	34.3255	30.3186	26.2807	27.5349	26.3039	28.6049	33.3439	16.8954	17.5737	22.0125	17.4213	0.336573	1	1	0.669042	0.777688	0.882061	-0.181049
DG(39:4)	273.296	227.57	273.672	191.426	162.791	157.503	146.613	148.862	152.826	181.757	124.966	139.108	148.455	127.897	0.0289055	1	1	0.439482	1.62652	0.714559	-0.484875
DG(39:5)	763.969	658.614	729.241	594.764	512.968	474.391	453.648	445.644	483.105	544.745	417.337	436.317	464.079	397.087	0.0222841	1	1	0.439482	1.67242	0.761371	-0.393328
DG(39:6)	1847.56	1690.57	1807.29	1978.41	1736.61	1659.78	1567.86	1548.59	1641.32	1850.48	1294.66	1366.58	1446.38	1234.2	0.0174132	1	1	0.439482	1.67781	0.844901	-0.243146
DG(39:7)	30.7587	24.0485	22.8479	24.884	22.4604	26.3552	20.1924	20.7439	23.1377	24.8699	22.6474	24.0356	25.1716	20.0465	0.317686	1	1	0.65884	0.775274	0.936492	-0.0946607
DG(40:0)	3.42627	3.81144	3.51488	4.29632	5.08308	4.77315	4.14458	4.74861	5.12088	6.32717	3.26484	4.14431	3.85478	4.18156	0.423443	1	1	0.724195	0.820001	1.08924	0.123324
DG(40:1)	29.8972	23.9277	25.7687	40.7886	36.3313	35.8082	34.1948	34.6084	37.3229	38.8078	28.4215	30.8424	30.4964	31.3659	0.792705	1	1	0.935462	0.324687	1.02271	0.0323983
DG(40:2)	17.1896	14.524	13.6618	33.7581	30.1797	29.4895	29.4232	27.3733	28.3791	33.8669	15.6908	16.0885	16.0041	16.0463	0.635828	1	1	0.852957	0.539337	0.912161	-0.13264
DG(40:3)	28.882	19.8442	24.5209	27.4586	21.8939	20.4777	20.4588	20.5331	20.3382	25.0186	17.321	18.4193	20.3169	18.8297	0.0779735	1	1	0.45751	1.29292	0.860829	-0.216201
DG(40:4)	48.8117	35.0363	37.4028	42.6055	35.5186	32.3944	30.1266	31.5305	33.029	37.7993	32.6563	32.7419	38.3539	34.443	0.277246	1	1	0.622047	0.841697	0.918509	-0.122634
DG(40:5)	55.0169	44.2762	46.8928	59.4218	52.2968	48.3557	45.2162	49.5314	49.8104	61.6039	45.9999	48.0763	55.4511	49.7629	0.675102	1	1	0.876991	0.458177	1.02492	0.0355141
DG(40:6)	503.169	411.298	424.763	384.53	334.852	320.72	293.745	303.455	326.665	360.421	317.657	323.915	368.594	323.244	0.12368	1	1	0.461565	1.21089	0.869391	-0.201923
DG(40:7)	878.53	759.42	725.574	481.731	435.345	438.325	363.481	413	462.941	457.104	552.873	557.984	590.13	532.748	0.383936	1	1	0.702666	0.819066	0.873696	-0.194797
DG(40:8)	2935.57	2607.35	2474.86	1809.99	1584.29	1672.4	1390.93	1523.2	1666.47	1720.77	2187.17	2167.35	2387.36	2118.71	0.703549	1	1	0.890852	0.526259	0.951339	-0.0719681
DG(40:9)	2901.31	2684.99	2391.43	2071.46	1901.93	1993.1	1588.62	1778.53	2016.85	1976.57	2557.2	2510.26	2797.66	2495.29	0.711003	1	1	0.891464	0.541534	1.0386	0.0546359
DG(41:0)	0.771793	1.14623	2.00261	1.90127	2.54435	2.24137	1.88614	1.33684	3.0763	1.43666	1.64322	1.20706	1.86259	1.91372	0.99417	1	1	0.996768	0.412921	0.998608	-0.00200951
DG(41:1)	4.24709	4.79465	3.7607	6.537	5.3748	5.35393	4.64789	7.12112	6.11663	8.11994	4.56237	4.64425	3.77236	3.5867	0.550847	1	1	0.808705	0.838725	1.09239	0.127484
DG(41:2)	1.36305	0.714028	1.1478	2.68715	3.49321	2.7788	2.71901	2.87722	2.95289	2.71722	1.44044	1.29515	1.95606	1.25632	0.9072	1	1	0.973147	0.408269	0.97264	-0.040022
DG(41:3)	3.23965	2.4822	3.15535	3.11751	2.8763	3.23194	3.51699	3.04859	2.9294	3.99102	1.86832	1.66837	2.57727	1.60446	0.15235	1	1	0.478444	1.09707	0.818106	-0.289641
DG(41:4)	7.18906	6.08581	7.44019	7.8472	7.29664	4.54161	5.7595	5.54004	6.3769	7.69397	4.10139	3.66151	4.31949	4.13554	0.0624206	1	1	0.45751	1.34761	0.776188	-0.365522
DG(41:5)	13.6845	10.968	12.3096	18.8215	15.9122	12.9494	13.4973	11.6424	13.032	16.7474	5.87083	7.72315	9.79086	6.37687	0.0547187	1	1	0.45751	1.46239	0.725307	-0.463337
DG(41:6)	12.5095	10.3368	12.8588	16.8616	13.8902	12.6926	11.8023	11.8321	12.3182	15.2991	5.65702	6.50675	7.30015	6.34648	0.0488487	1	1	0.45751	1.46881	0.717521	-0.478908
DG(42:1)	3.19875	2.73277	3.80715	4.74276	4.79126	4.98314	3.96681	3.81865	4.47342	3.93424	3.06095	2.91735	3.65168	3.33284	0.284548	1	1	0.625747	1.1427	0.892515	-0.164051
DG(42:2)	1.07945	1.81839	1.43931	4.04845	3.36045	3.21608	3.37123	3.91904	3.22841	4.21091	1.44669	1.06405	2.11182	1.89976	0.920843	1	1	0.97506	0.170395	0.975308	-0.03607
DG(42:3) _RT_14.471	0.391319	0.39956	0.391689	0.224272	0.62656	0.372831	0.393352	0.348175	0.75745	0.328705	0.274047	0.336345	0.275917	0.219845	0.657863	1	1	0.86954	0.461936	0.907451	-0.140108
DG(42:3) _RT_14.835	10.0214	6.83589	7.43092	9.45857	7.45583	7.20364	7.2541	7.61913	8.2146	8.62549	5.31828	5.8521	5.87654	5.46402	0.105229	1	1	0.460499	1.19685	0.843871	-0.244905
DG(42:4)	16.1458	12.6365	13.2593	15.781	12.8603	14.1203	12.2283	12.4062	12.206	15.5325	9.25215	10.6784	11.6136	9.40437	0.0442499	1	1	0.45072	1.44703	0.83574	-0.258874
DG(42:5)	38.0103	28.1849	32.2941	54.5788	44.8166	42.1437	40.4276	41.869	41.2219	51.7546	29.4453	30.7167	35.8644	31.2033	0.566374	1	1	0.815992	0.523284	0.934461	-0.0977932
DG(42:6)	1.51016	1.2628	1.17622	3.22188	2.62776	2.25918	2.04464	2.06586	2.72246	2.89163	2.68743	2.28446	2.75103	2.85094	0.0908315	1	1	0.460282	1.28455	1.29435	0.372233
DG(42:7)	2.91872	2.53587	2.99892	2.30636	1.9736	1.59302	1.56657	1.60163	2.21898	2.59782	2.18914	2.03328	2.62699	1.9081	0.7033	1	1	0.890852	0.807677	0.954877	-0.0666128
DG(42:8)	7.8525	6.35122	7.45049	6.32406	5.44075	5.24326	4.45198	4.12714	6.05459	4.78884	6.55596	7.02286	7.69073	5.23513	0.731108	1	1	0.900006	0.292057	0.961985	-0.0559142
DG(42:9)	6.05039	6.74325	4.81889	6.52516	6.08139	6.29017	4.99162	5.69346	6.29435	6.01772	6.50328	5.95876	6.54845	5.59902	0.624577	1	1	0.849618	0.417453	1.02685	0.0382215
DG(43:2)	2.49054	2.22479	2.51083	5.03343	4.6611	4.61944	3.67007	4.49712	5.40632	5.01699	2.67972	3.04805	3.61262	3.63792	0.529032	1	1	0.79701	0.487794	1.10665	0.146193
DG(43:3)	0.738589	0.734656	0.571066	1.07804	1.01745	0.931626	0.99666	0.81533	0.68089	1.2245	0.474383	0.861375	0.651402	0.655439	0.396823	1	1	0.711136	0.862314	0.883857	-0.178115
DG(43:4)	1.35148	2.50994	1.49034	2.42838	2.83109	1.20072	3.10819	0.761184	3.44564	1.4138	1.47239	1.83889	0.795395	0.782719	0.200217	1	1	0.544799	1.11655	0.704419	-0.505495
DG(43:5)	1.6575	1.72941	0.901325	1.52531	1.23435	1.50117	1.50033	1.54156	1.70976	1.70993	1.16334	1.35739	1.4838	1.85695	0.443411	1	1	0.739519	0.854753	1.07695	0.106955
DG(44:2)	2.29358	2.20348	2.95472	5.57025	4.25059	5.17068	5.33744	4.3129	6.39769	6.13673	3.16462	4.01052	3.87704	2.8849	0.58214	1	1	0.822139	0.424109	1.10812	0.148115
DG(44:3)	1.67429	1.34842	0.806405	1.9575	1.98045	1.65605	1.99621	1.23853	2.20148	2.31875	1.40745	1.61631	1.31278	1.19775	0.941263	1	1	0.977074	0.149725	0.988942	-0.0160426
DG(44:4)	2.37683	2.00342	2.06964	2.03819	2.41082	1.9668	1.30164	1.7522	1.52418	1.86319	1.83295	1.84786	2.06499	0.960663	0.113142	1	1	0.460499	1.19379	0.836151	-0.258165
DG(44:5)	6.66059	4.60791	5.24989	8.79559	7.62848	7.88432	6.67892	7.93409	8.17859	8.03748	5.50149	5.3215	6.7603	5.73201	0.993909	1	1	0.996768	0.066542	0.999153	-0.00122236
DG(O-28:1)	6.26792	5.28572	4.73839	3.61189	3.69999	3.66339	3.03913	4.28967	4.78167	2.95573	5.46951	5.54181	4.5509	4.74673	0.603433	1	1	0.837339	0.824389	1.06697	0.0935183
DG(O-29:0)	3.56023	3.40218	3.29008	3.60575	3.63594	4.0154	3.41318	4.1645	4.69547	4.92369	3.81118	4.03739	3.9771	4.15936	0.00309142	1	1	0.439482	2.40589	1.19444	0.256332
DG(O-30:0)	1.85011	2.92261	1.86023	2.98541	2.15218	2.66682	2.65782	1.99546	2.38533	2.74269	1.93405	2.5822	1.74736	2.86595	0.63282	1	1	0.851684	0.611074	0.950738	-0.07288
DG(O-30:1)	33.4294	31.6986	31.6961	22.6333	20.7912	19.2999	20.6776	22.4181	24.8479	23.7138	26.4621	28.1805	28.4354	27.7374	0.931118	1	1	0.97659	0.838966	1.00871	0.0125075
DG(O-31:0)	2.57401	2.64547	2.13146	2.12256	2.94917	2.43233	1.90683	2.11144	2.88434	2.64306	2.50576	1.82897	2.13009	2.40476	0.854145	1	1	0.949757	0.494894	0.984881	-0.0219783
DG(O-32:0)	1.82939	1.33935	1.1235	0.905918	1.62207	1.64134	0.98386	1.00877	2.19287	2.10694	0.819403	1.24844	0.890419	1.63296	0.803984	1	1	0.939537	0.87464	1.0481	0.0677826
DG(O-32:1)	53.3865	49.0584	50.4134	32.046	28.2893	26.0033	26.7934	29.7041	32.4163	33.3998	35.7395	39.8895	41.6601	36.6236	0.644881	1	1	0.86108	0.760336	0.937751	-0.092723
DG(O-33:0)	0.801688	1.07578	0.852356	1.19387	1.39299	0.65266	1.19751	1.016	0.991484	1.59257	1.15434	1.03207	0.747561	0.50913	0.914781	1	1	0.97444	0.0938715	0.982741	-0.0251171
DG(O-34:1)	34.1995	33.1273	33.5475	23.6789	22.4293	22.6678	23.6808	22.6868	24.6037	23.9638	26.6583	29.1691	31.4096	25.7498	0.60527	1	1	0.837339	0.619004	0.952982	-0.0694791
DG(O-35:1)	17.0453	14.3691	13.9936	5.94369	7.25031	5.8202	6.57863	6.31905	8.40607	6.64961	6.1008	5.49635	5.6081	6.05674	0.0840829	1	1	0.460282	1.39335	0.628679	-0.669604
DG(O-35:3)	0.187092	0.164473	0.387283	0.290887	0.211159	0.316032	0.358131	0.102565	0.088435	0.527025	1.03159	1.3635	0.805303	0.670797	0.0745365	1	1	0.45751	1.37657	2.39638	1.26086
DG(O-36:0)	1.10101	1.31879	1.59503	0.776302	0.922857	0.637324	1.03213	0.602607	0.838116	1.35596	0.557705	0.686836	0.888393	0.70675	0.144862	1	1	0.472232	1.13253	0.76338	-0.389526
DG(O-36:1)	16.3303	17.3698	17.5299	13.35	13.7542	12.7481	12.71	11.5589	15.3603	14.1482	10.9131	14.0673	12.8549	12.0725	0.0993828	1	1	0.460282	1.29089	0.876512	-0.190154
DG(O-37:1)	21.6327	21.3022	22.8468	13.8716	14.9919	14.4285	13.7567	13.2619	17.4987	15.8656	13.4975	13.7855	13.5568	14.1047	0.108951	1	1	0.460499	1.33631	0.826919	-0.274182
DG(O-37:2)	10.8281	7.26899	4.97032	12.9337	12.527	12.5906	12.8135	13.534	13.9642	15.8573	8.66147	8.33591	7.84678	9.01323	0.791397	1	1	0.935462	0.247279	1.04437	0.0626383
DG(O-38:1)	33.2378	28.4432	28.9279	18.8586	17.0873	18.7358	16.8078	16.9392	19.9795	21.3616	16.1689	17.472	16.1614	19.7436	0.110929	1	1	0.460499	1.32229	0.788572	-0.342686
DG(O-38:2)	38.648	35.0025	34.5515	40.7633	48.6671	43.3943	40.5604	43.4382	50.515	48.9203	36.6882	34.7982	40.3175	40.078	0.528845	1	1	0.79701	0.61253	1.04677	0.0659377
DG(O-38:3)	7.39309	7.15574	6.88901	6.4214	7.20796	7.48891	6.74026	6.84188	7.8098	7.58892	5.60225	4.84222	6.78286	6.39137	0.28101	1	1	0.625501	0.917649	0.930277	-0.104267
DG(O-39:1)	68.6095	72.1948	75.7861	64.651	67.6063	61.588	57.2723	55.8783	70.9898	66.0144	67.1101	77.7911	74.5269	80.8638	0.377804	1	1	0.697997	0.812634	1.05445	0.07649
DG(O-39:2)	285.687	258.843	254.942	326.173	328.57	306.656	296.415	313.152	341.306	345.023	245.378	265.174	270.977	270.528	0.965776	1	1	0.987316	0.178372	0.997206	-0.00403667
DG(O-39:3)	53.4409	47.5771	51.7685	59.0596	51.2477	49.2765	46.5076	48.3526	52.8967	57.7272	36.7684	40.462	39.6834	35.0488	0.0933727	1	1	0.460282	1.25975	0.86642	-0.206861
DG(O-39:4)	6.32281	6.6654	6.5849	7.70433	6.87378	6.44198	6.54339	6.69746	7.79564	7.68568	5.09952	5.35982	6.11165	5.37734	0.375297	1	1	0.695599	0.750481	0.936154	-0.0951825
DG(O-39:5)	1.89464	2.04014	2.6233	2.47442	1.94357	1.78391	2.20879	2.34975	1.63997	2.41653	1.88937	3.02915	2.28324	2.12529	0.603339	1	1	0.837339	0.409754	1.05108	0.0718688
DG(O-40:1)	14.3596	14.4966	14.4857	11.8893	10.8051	12.7638	11.154	11.7386	15.0875	12.7013	6.88321	8.88664	7.93736	6.96477	0.0660603	1	1	0.45751	1.43487	0.780391	-0.357731
DG(O-40:2)	391.813	395.789	404.984	528.499	489.814	492.538	490.29	437.682	561.302	534.811	369.723	391.411	407.514	380.051	0.668831	1	1	0.873808	0.352345	0.965172	-0.0511419
DG(O-40:3)	72.7628	74.3579	69.4873	104.102	104.869	99.6542	97.4008	94.0888	108.375	112.015	57.9611	60.0752	62.301	63.3217	0.418562	1	1	0.721205	0.639836	0.896414	-0.157763
DG(O-40:4)	17.163	15.9642	16.9111	13.9516	12.1829	13.1682	12.7166	12.6566	12.4676	13.4425	9.61089	12.3032	11.0953	11.6179	0.0146967	1	1	0.439482	1.71119	0.815167	-0.294832
DG(O-40:5)	4.36927	4.56615	4.69957	3.73356	4.1957	4.65136	2.94202	2.97116	3.09828	4.73308	3.61055	3.46812	3.39618	3.49964	0.0768315	1	1	0.45751	1.28812	0.849761	-0.234871
DG(O-40:6)	0.989561	0.796654	1.47934	1.4271	1.28535	1.20897	1.26567	1.34583	1.22091	1.21181	0.867893	0.790123	0.4749	0.76171	0.116726	1	1	0.460499	1.20047	0.789478	-0.341029
DG(O-41:1)	18.4618	20.236	16.3047	13.7823	14.2719	15.6292	10.9699	11.9026	12.8997	12.1715	10.6035	14.763	10.9014	12.5853	0.0272537	1	1	0.439482	1.60847	0.782695	-0.353478
DG(O-41:2)	817.043	828.321	761.787	1224.32	1178.67	1208.15	1056.16	1162.2	1351.35	1326.79	916.541	991.24	1020.95	1009.12	0.337975	1	1	0.669042	0.75215	1.09947	0.136814
DG(O-41:3)	372.81	375.741	350.866	519.808	538.14	524.842	486.473	498.205	583.813	565.129	290.437	322.264	308.155	318.454	0.505988	1	1	0.774746	0.515493	0.910933	-0.134582
DG(O-41:4)	192.087	193.546	198.069	164.196	155.581	146.953	141.157	149.062	171.415	174.882	127.706	143.432	141.279	150.671	0.113547	1	1	0.460499	1.34025	0.888265	-0.170937
DG(O-41:5)	53.2155	54.0526	54.0377	54.9036	45.0955	45.3482	42.7231	44.8539	50.862	52.2305	40.2063	46.8342	45.5795	47.1548	0.239675	1	1	0.59825	1.05084	0.938018	-0.092312
DG(O-41:6)	12.4629	11.691	11.6883	11.1855	10.1649	10.9208	8.5804	8.81709	10.3095	9.20329	6.4802	7.14271	5.90646	6.14987	0.00202815	1	1	0.439482	1.99933	0.704217	-0.505908
DG(O-42:2)	117.518	127.64	127.548	149.595	154.074	150.636	143.09	142.859	164.594	160.837	95.3707	98.2021	92.1209	91.4818	0.234365	1	1	0.596332	0.915852	0.871524	-0.198389
DG(O-42:3)	11.9103	14.5181	9.82876	21.5535	18.3415	16.7841	19.7537	18.4498	22.045	19.7763	12.7562	10.0542	12.3297	10.2094	0.687435	1	1	0.884205	0.339771	0.937265	-0.0934706
DG(O-42:4)	9.62082	11.0198	10.7329	7.57272	8.09436	7.17972	7.54824	4.2787	7.83344	7.60381	4.47644	6.38554	5.24191	6.18698	0.00458222	1	1	0.439482	1.87721	0.680068	-0.556249
DG(O-42:5)	23.7423	22.6534	24.0101	9.84231	8.50663	7.95685	7.98459	8.47055	8.79268	8.9695	8.57415	11.4455	10.4508	9.67548	0.121192	1	1	0.461565	1.25433	0.634012	-0.657418
DG(O-42:6)	117.472	119.025	120.398	54.4227	44.4419	42.2595	41.8133	41.226	45.6591	48.1557	61.5137	73.4352	78.1083	67.5302	0.297367	1	1	0.638794	0.876332	0.769921	-0.377218
DG(O-43:2)	32.4299	29.7581	32.0208	64.6789	64.1252	59.5809	55.7085	63.4803	81.3964	66.7513	41.2056	41.8668	43.5227	48.2497	0.431999	1	1	0.730892	0.620914	1.14239	0.192054
DG(O-43:3)	36.5935	35.7193	34.0404	66.8889	72.6269	62.7205	60.318	63.6124	72.4423	71.6789	33.3317	36.6188	36.2152	39.5456	0.814616	1	1	0.941314	0.236466	0.958086	-0.0617732
[truncated: 966 more rows]

## Sheet:  FigS2.EVvehicle vs EVP20
Metabolite	Group_1_HT115EV vehicle_sample_1	Group_1_HT115EV vehicle_sample_2	Group_1_HT115EV vehicle_sample_3	Group_1_HT115EV vehicle_sample_4	Group_1_HT115EV vehicle_sample_5	Group_1_HT115EV vehicle_sample_6	Group_3_HT115EVplusP20_sample_12	Group_3_HT115EVplusP20_sample_13	Group_3_HT115EVplusP20_sample_14	Group_3_HT115EVplusP20_sample_15	Group_3_HT115EVplusP20_sample_16	Group_3_HT115EVplusP20_sample_17	Group_3_HT115EVplusP20_sample_18	P_Value	HOLM	BONFERRONI	FDR	VIP_score	Fold_change	Log2_fold_change	rt	mz	Method
[truncated: 1,151 more rows]

[truncated: 2 more sheets: FigS2ech-6iP20 vs ech-6ivehicle, Fig6. TAG]
