# Supplementary material for: Reduced ech-6 expression attenuates fat-induced lifespan shortening in C. elegans
Source: Sci Rep. 2022 Mar 1;12:3350. doi: 10.1038/s41598-022-07397-9 (PMC8888598; doi:10.1038/s41598-022-07397-9)
Supplement: Supplementary file 4 — Supplementary Table S3. [file 41598_2022_7397_MOESM4_ESM.xlsx]

## Sheet: Overview
RNA-seq worm, Related to Figure 5
Tab	1	Statistics and normalized RNAseq libraries for ech6 P80 vs ech6; ech6 vs EV; EV P-80 vs EV; ech6 P-80 vs EV P-80
	2	Upregulated genes, EV P-80 vs EV, logFC >0, adjusted p < 0.05
	3	Downregulated genes, EV P-80 vs EV, logFC <0, adjusted p < 0.05
	4	Upregulated genes, ech6 P80 vs ech6, logFC >0, adjusted p < 0.05
	5	Downregulated genes, ech6 P80 vs ech6, logFC <0, adjusted p < 0.05
	6	Venn diagrams, related to Fig. 5c
	7	GO-terms for G1, related to Fig. 5d
	8	GO-terms for G2, related to Fig. 5d
	9	GO-terms for G3, related to Fig. 5d
	10	KEGG pathways for G1, related to Fig. 5e
	11	KEGG pathways for G2, related to Fig. 5e
	12	KEGG pathways for G3, related to Fig. 5e

## Sheet: 1 All genes
	original	ensembl_gene_id	external_gene_name	entrezgene	description	ech6_vs_ech6 P-80	ech6_vs_EV	EV_vs_EV P-80	ech6 P-80_vs_EV P-80	AveExpr	F	P.Value	adj.P.Val	logFC (ech6_vs_ech6 P-80)	t (ech6_vs_ech6 P-80)	P.Value (ech6_vs_ech6 P-80)	adj.P.Val (ech6_vs_ech6 P-80)	B (ech6_vs_ech6 P-80)	logFC (ech6_vs_EV)	t (ech6_vs_EV)	P.Value (ech6_vs_EV)	adj.P.Val (ech6_vs_EV)	B (ech6_vs_EV)	logFC (EV_vs_EV P-80)	t (EV_vs_EV P-80)	P.Value (EV_vs_EV P-80)	adj.P.Val (EV_vs_EV P-80)	B (EV_vs_EV P-80)	logFC (ech6 P-80_vs_EV P-80)	t (ech6 P-80_vs_EV P-80)	P.Value (ech6 P-80_vs_EV P-80)	adj.P.Val (ech6 P-80_vs_EV P-80)	B (ech6 P-80_vs_EV P-80)	CPM_s_001_allMerged_EV	CPM_s_002_allMerged_EV	CPM_s_003_allMerged_EV	CPM_s_004_allMerged_EV	CPM_s_005_allMerged_EV P-80	CPM_s_006_allMerged_EV P-80	CPM_s_007_allMerged_EV P-80	CPM_s_008_allMerged_EV P-80	CPM_s_009_allMerged_ech6	CPM_s_010_allMerged_ech6	CPM_s_011_allMerged_ech6	CPM_s_012_allMerged_ech6	CPM_s_013_allMerged_ech6 P-80	CPM_s_014_allMerged_ech6 P-80	CPM_s_015_allMerged_ech6 P-80	CPM_s_016_allMerged_ech6 P-80
WBGene00015913	WBGene00015913	WBGene00015913	C17F4.7	173668		4.41434	-0.121518	4.46787	-0.0679893	5.03671	789.165	2.64597e-20	5.22579e-16	4.41434	33.2661	1.81884e-18	3.59221e-14	28.3072	-0.121518	-1.91233	0.0708438	0.297501	-5.26978	4.46787	35.4811	5.36443e-19	1.05948e-14	30.9526	-0.0679893	-0.396338	0.696218	0.932556	-6.09863	7.36698	7.30086	7.32451	7.26098	2.98315	3.14486	2.32727	2.96799	7.32221	7.13315	7.26557	7.02844	2.88189	2.62929	2.81737	2.8089
WBGene00022642	WBGene00022642	WBGene00022642	lipl-5	178563	Lipase [Source:UniProtKB/TrEMBL;Acc:O61866]	2.65423	-0.259538	2.34492	-0.568847	6.47123	464.231	4.11313e-18	4.06171e-14	2.65423	26.2478	1.57842e-16	1.55869e-12	27.444	-0.259538	-3.53692	0.00216995	0.056539	-2.05756	2.34492	25.83	2.13163e-16	2.10498e-12	27.671	-0.568847	-4.97335	8.15065e-05	0.0189383	1.42327	7.83166	7.8295	7.92617	7.79891	5.53037	5.81784	5.18876	5.48536	7.70539	7.53658	7.67531	7.43152	5.10151	4.7864	5.00729	4.88184
WBGene00018343	WBGene00018343	WBGene00018343	F42A10.7	175875		-2.0892	0.0218177	-2.19213	-0.0811154	5.1279	375.303	3.07799e-17	1.8327e-13	-2.0892	-23.3245	1.43181e-15	9.4261e-12	25.0842	0.0218177	0.203598	0.840806	0.939909	-6.38747	-2.19213	-24.1067	7.7451e-16	3.82414e-12	26.0685	-0.0811154	-1.16975	0.256392	0.750674	-6.283	4.06075	4.02317	4.08968	4.0118	6.32082	6.07289	6.30465	6.28687	4.27385	4.10033	3.94846	3.87128	6.24698	5.98398	6.28087	6.15895
WBGene00016450	WBGene00016450	WBGene00016450	clec-5	175652	C-type LECtin [Source:UniProtKB/TrEMBL;Acc:Q18492]	-1.69714	0.0875244	-1.90743	-0.122769	4.58988	367.937	3.71181e-17	1.8327e-13	-1.69714	-22.3874	3.06778e-15	1.51472e-11	24.1468	0.0875244	0.97059	0.3438	0.637111	-5.84695	-1.90743	-24.5161	5.65714e-16	3.72429e-12	26.0969	-0.122769	-2.027	0.0567507	0.515992	-4.90504	3.59254	3.72968	3.68737	3.54274	5.50338	5.52865	5.51094	5.68612	3.9108	3.67211	3.67052	3.63249	5.55108	5.31998	5.43497	5.44967
WBGene00011801	WBGene00011801	WBGene00011801	T16G1.7	179774		-2.30558	0.433696	-2.73274	0.00654233	3.43569	286.998	3.85648e-16	1.52331e-12	-2.30558	-20.2667	1.93152e-14	7.62949e-11	21.4672	0.433696	2.82247	0.0107898	0.117216	-2.69357	-2.73274	-21.0899	9.26789e-15	3.66082e-11	22.3829	0.00654233	0.0836231	0.93422	0.986379	-6.6676	1.73748	1.9487	2.04236	2.06743	4.88912	4.62383	4.6641	4.65617	2.71678	2.31562	2.42371	2.011	4.83077	4.70148	4.63126	4.67073
WBGene00007358	WBGene00007358	WBGene00007358	lact-6	182288	Beta-LACTamase domain containing [Source:UniProtKB/TrEMBL;Acc:Q9XU43]	-5.83106	0.425994	-6.1973	0.0597614	1.36373	158.705	9.63977e-14	2.37982e-10	-5.83106	-15.9267	1.5496e-12	5.10078e-09	10.1627	0.425994	0.7785	0.445746	0.718068	-4.79649	-6.1973	-14.8936	5.13258e-12	8.44737e-09	10.6222	0.0597614	0.678374	0.505615	0.876549	-6.3632	-2.2666	-1.53561	-2.10528	-1.68548	4.48615	4.2878	4.37166	4.33519	-0.478039	-1.58739	-2.97119	-1.31093	4.46524	4.40266	4.19522	4.6412
WBGene00021768	WBGene00021768	WBGene00021768	Y51F10.7	171761		1.54845	-0.0804483	1.2747	-0.354194	4.53969	140.788	2.9031e-13	5.21239e-10	1.54845	15.1408	3.82972e-12	1.08053e-08	17.7834	-0.0804483	-1.01809	0.321271	0.615551	-6.15531	1.2747	13.5719	2.64423e-11	3.07197e-08	16.1431	-0.354194	-3.10212	0.00580584	0.23449	-2.47013	5.38203	5.15546	5.31989	5.29627	4.20903	4.0431	3.90132	3.91662	5.39932	5.1753	5.15551	5.03439	3.72071	3.61729	3.88475	3.40868
WBGene00021160	WBGene00021160	WBGene00021160	gba-4	177314	Putative glucosylceramidase 4 [Source:UniProtKB/Swiss-Prot;Acc:Q9UB00]	2.12384	-0.399419	2.05519	-0.468072	3.63502	175.15	3.87458e-14	1.27538e-10	2.12384	14.8774	5.23323e-12	1.29195e-08	16.848	-0.399419	-4.40886	0.000293796	0.0202752	0.310022	2.05519	16.6765	6.77064e-13	1.77804e-09	19.4137	-0.468072	-2.8298	0.0106177	0.313454	-2.78747	4.79164	4.84563	5.01584	4.81409	2.96064	2.74007	3.09058	2.47953	4.51107	4.52351	4.57893	4.28463	2.29209	1.9923	2.7576	2.44875
WBGene00008629	WBGene00008629	WBGene00008629	cpt-5	179881	Carnitine Palmitoyl Transferase [Source:UniProtKB/TrEMBL;Acc:G5EG54]	-1.57093	0.31287	-1.91283	-0.029034	4.41348	164.896	6.77028e-14	1.91019e-10	-1.57093	-14.6803	6.63104e-12	1.45514e-08	17.3268	0.31287	2.39509	0.0269436	0.182301	-3.73609	-1.91283	-16.6195	7.2022e-13	1.77804e-09	19.5438	-0.029034	-0.332303	0.743255	0.943088	-6.74243	3.30941	3.31337	3.52223	3.36188	5.40471	5.2808	5.15866	5.40018	3.9672	3.68564	3.67703	3.37751	5.35141	5.03869	5.40412	5.34569
WBGene00009429	WBGene00009429	WBGene00009429	irg-5	185307	Infection Response protein [Source:UniProtKB/TrEMBL;Acc:O02357]	3.55622	-0.0533056	3.74542	0.135895	3.19129	143.804	2.38964e-13	4.71953e-10	3.55622	14.2343	1.14438e-11	2.26015e-08	15.3931	-0.0533056	-0.461797	0.649407	0.848042	-6.5211	3.74542	15.1262	3.89572e-12	7.69405e-09	17.0305	0.135895	0.408988	0.687067	0.93071	-5.67508	5.20736	4.79715	5.02886	5.15596	1.6478	1.23452	0.870889	1.51009	4.74162	5.39579	4.85625	4.91404	0.948146	1.44186	1.63298	1.6094
WBGene00004235	WBGene00004235	WBGene00004235	ptr-21	191752	PaTched Related family [Source:UniProtKB/TrEMBL;Acc:Q9N2Z6]	0.826853	-0.0648353	0.88481	-0.00687815	6.11396	135.724	4.06233e-13	6.68592e-10	0.826853	13.6887	2.27558e-11	4.0857e-08	16.2951	-0.0648353	-1.18481	0.250527	0.550043	-6.20605	0.88481	14.7978	5.75657e-12	8.74556e-09	17.6328	-0.00687815	-0.105763	0.916866	0.981637	-6.87076	6.61923	6.50754	6.52719	6.65856	5.70301	5.63761	5.83922	5.56253	6.46857	6.58261	6.45696	6.5207	5.70095	5.61221	5.81954	5.6022
WBGene00010062	WBGene00010062	WBGene00010062	lipl-1	179771	Lipase [Source:UniProtKB/TrEMBL;Acc:Q93789]	-1.33557	0.171258	-1.72211	-0.215283	4.16353	153.31	1.32605e-13	2.90993e-10	-1.33557	-13.3691	3.43999e-11	5.64091e-08	15.7203	0.171258	1.45644	0.161401	0.447517	-5.22142	-1.72211	-16.7104	6.52736e-13	1.77804e-09	19.6033	-0.215283	-2.61569	0.0168952	0.373661	-3.69263	3.40122	3.38728	3.33046	3.12575	4.98145	5.1252	4.97576	5.06413	3.78722	3.26056	3.46779	3.36974	5.04047	4.7238	4.80959	4.74664
WBGene00018342	WBGene00018342	WBGene00018342	F42A10.6	175874		-0.929659	0.13069	-1.07557	-0.0152171	4.86007	133.377	4.76588e-13	7.24047e-10	-0.929659	-13.2542	3.99862e-11	5.64091e-08	15.7056	0.13069	1.68067	0.108996	0.368103	-5.12983	-1.07557	-14.9404	4.85468e-12	8.44737e-09	17.814	-0.0152171	-0.238949	0.813673	0.962446	-6.78379	4.35975	4.31592	4.28956	4.2063	5.49165	5.40479	5.20097	5.40201	4.57011	4.35305	4.41344	4.32134	5.33161	5.29535	5.34646	5.44777
WBGene00012253	WBGene00012253	WBGene00012253	clec-50	180299	C-type LECtin [Source:UniProtKB/TrEMBL;Acc:Q9XUL7]	0.85876	-0.130434	0.883615	-0.105579	7.00685	126.44	7.76698e-13	1.02265e-09	0.85876	13.304	3.74558e-11	5.64091e-08	15.7701	-0.130434	-2.20744	0.0396209	0.219745	-4.77656	0.883615	13.9745	1.58315e-11	2.04201e-08	16.5457	-0.105579	-1.54444	0.138775	0.651798	-5.86035	7.50789	7.56503	7.5176	7.42833	6.70961	6.61486	6.55424	6.62547	7.50171	7.3302	7.36564	7.28847	6.64838	6.31649	6.66202	6.47107
WBGene00011076	WBGene00011076	WBGene00011076	scav-5	181200	SCAVenger receptor (CD36 family) related [Source:RefSeq peptide;Acc:NP_509651]	2.36071	-0.0184715	2.35456	-0.0246231	1.99865	113.17	2.13157e-12	2.47638e-09	2.36071	12.816	7.17009e-11	9.44062e-08	13.0338	-0.0184715	-0.171656	0.865501	0.950014	-6.16483	2.35456	13.2393	4.07789e-11	4.47435e-08	14.4863	-0.0246231	-0.105981	0.916695	0.981637	-5.59295	2.99266	3.13763	3.28234	3.28444	0.625157	0.900911	0.516086	1.27514	3.32135	3.06732	3.28393	2.9682	0.520733	0.627458	0.78959	1.27534
WBGene00019978	WBGene00019978	WBGene00019978	hacd-1	178638	Hydroxy-Acyl-CoA Dehydrogenase [Source:UniProtKB/TrEMBL;Acc:O44608]	0.850905	-0.16356	0.378264	-0.636201	5.425	91.2864	1.48047e-11	1.39235e-08	0.850905	12.7417	7.92884e-11	9.78717e-08	15.0556	-0.16356	-2.79273	0.0115151	0.121099	-3.38208	0.378264	6.23427	5.18371e-06	0.000404657	3.73325	-0.636201	-9.26898	1.58022e-08	0.000104031	9.84665	5.78792	5.90486	5.76917	5.79683	5.38793	5.62217	5.42131	5.29006	5.68601	5.59421	5.69694	5.62978	4.7402	4.74578	4.90633	4.81288
WBGene00007097	WBGene00007097	WBGene00007097	B0024.4	179432		2.14329	-0.289185	2.71071	0.278234	3.4168	132.025	5.2318e-13	7.38057e-10	2.14329	12.4788	1.13626e-10	1.32007e-07	14.2026	-0.289185	-2.66279	0.0152677	0.139407	-3.44734	2.71071	15.421	2.76105e-12	6.05897e-09	17.8285	0.278234	1.26204	0.222023	0.730494	-5.24335	4.62645	5.0477	4.82933	4.54566	2.48066	1.82596	2.37733	1.61462	4.42128	4.44611	4.52585	4.60885	2.34572	2.75983	2.00606	2.16501
WBGene00011800	WBGene00011800	WBGene00011800	T16G1.6	188554		-1.58899	0.490988	-1.82692	0.253059	2.64233	107.821	3.30619e-12	3.4367e-09	-1.58899	-12.4309	1.21395e-10	1.33198e-07	13.9575	0.490988	2.95693	0.0080229	0.102691	-2.40992	-1.82692	-12.415	1.24102e-10	1.16715e-07	14.0932	0.253059	2.47884	0.0226039	0.403277	-3.65624	1.52534	1.36606	1.5406	1.77201	3.62931	3.27562	3.26693	3.37751	2.14473	2.31562	1.84041	1.67513	3.65141	3.68963	3.45138	3.69717
WBGene00003956	WBGene00003956	WBGene00003956	pcp-1	176086	Putative serine protease pcp-1 [Source:UniProtKB/Swiss-Prot;Acc:P34610]	-0.69717	0.0391677	-0.796076	-0.0597389	6.63576	114.948	1.85017e-12	2.28381e-09	-0.69717	-12.2621	1.53546e-10	1.59607e-07	14.3615	0.0391677	0.655509	0.519904	0.769537	-6.64411	-0.796076	-13.9396	1.65428e-11	2.04201e-08	16.5327	-0.0597389	-1.10481	0.282872	0.771896	-6.4822	6.2559	6.26176	6.30836	6.13257	7.13657	7.00245	7.0678	6.96152	6.39428	6.29542	6.17723	6.23668	7.05154	6.85551	7.05173	6.97969
WBGene00009578	WBGene00009578	WBGene00009578	F40F8.5	174702		-1.01501	-0.260191	-0.873484	-0.11866	7.09645	88.2918	1.99523e-11	1.67628e-08	-1.01501	-11.966	2.33283e-10	2.30367e-07	13.917	-0.260191	-2.93714	0.00838224	0.104137	-3.21791	-0.873484	-10.5725	1.86977e-09	1.42031e-06	11.647	-0.11866	-1.51021	0.147243	0.660319	-6.0522	6.91391	6.66711	6.71916	6.73494	7.6284	7.39693	7.79362	7.69222	6.55825	6.58322	6.42928	6.3692	7.62408	7.30984	7.62437	7.49639
WBGene00014164	WBGene00014164	WBGene00014164	lact-2	174570	Beta-lactamase domain-containing protein 2 [Source:UniProtKB/Swiss-Prot;Acc:Q09621]	0.884327	0.0783027	0.769627	-0.0363975	5.39725	78.2133	5.86512e-11	4.45523e-08	0.884327	11.5176	4.46302e-10	4.19737e-07	13.3515	0.0783027	1.13624	0.269815	0.568058	-6.13817	0.769627	10.0816	4.08371e-09	2.68844e-06	11.0492	-0.0363975	-0.435849	0.667799	0.927134	-6.63485	5.85277	5.79559	5.75062	5.68576	5.15503	4.82604	5.1729	4.85864	5.75266	5.94963	5.79741	5.89763	4.97106	4.96148	5.08473	4.83624
WBGene00008097	WBGene00008097	WBGene00008097	ugt-15	183462	UDP-glucuronosyltransferase [Source:UniProtKB/TrEMBL;Acc:Q18629]	-4.24974	0.156767	-4.67698	-0.270475	0.38136	89.5179	1.76379e-11	1.5834e-08	-4.24974	-11.4479	4.94571e-10	4.4399e-07	7.23416	0.156767	0.295027	0.771134	0.909193	-4.90503	-4.67698	-11.626	3.80871e-10	3.30686e-07	8.40775	-0.270475	-2.05682	0.0535244	0.50758	-4.21626	-2.80915	-1.53561	-1.5462	-2.38458	2.77962	2.86776	3.02143	2.394	-1.76306	-1.14269	-2.43377	-2.08537	2.70165	2.45051	2.60318	2.3055
WBGene00001395	WBGene00001395	WBGene00001395	fat-3	177820	Delta(6)-fatty-acid desaturase fat-3 [Source:UniProtKB/Swiss-Prot;Acc:Q23221]	-0.710645	-0.0378653	-0.886457	-0.213678	7.35724	110.795	2.58388e-12	2.83509e-09	-0.710645	-11.1622	7.56816e-10	6.22796e-07	12.6979	-0.0378653	-0.571889	0.574021	0.802329	-6.804	-0.886457	-14.1149	1.32767e-11	1.87296e-08	16.6979	-0.213678	-3.5546	0.00208409	0.137301	-2.13256	6.91001	7.04988	7.02723	6.90125	8.0522	7.75822	7.79535	7.87399	7.05385	6.9302	6.88277	6.86814	7.78563	7.59354	7.5672	7.66442
WBGene00000218	WBGene00000218	WBGene00000218	asp-5	179211	ASpartyl Protease [Source:UniProtKB/TrEMBL;Acc:O01532]	-0.502788	-0.0190335	-0.315519	0.168236	8.80316	59.3948	6.51874e-10	3.67843e-07	-0.502788	-11.1647	7.53938e-10	6.22796e-07	12.5591	-0.0190335	-0.411721	0.685095	0.866238	-7.11781	-0.315519	-6.92147	1.2541e-06	0.000166231	4.75366	0.168236	3.79143	0.0012117	0.104048	-1.76571	8.66774	8.56607	8.62703	8.56532	8.99379	8.77602	9.01395	8.91163	8.51813	8.57749	8.63427	8.63535	9.13855	9.07228	9.1094	9.0429
WBGene00000215	WBGene00000215	WBGene00000215	asp-2	179302	ASpartyl Protease [Source:UniProtKB/TrEMBL;Acc:Q86NE1]	-0.421847	0.0465939	-0.359241	0.1092	8.59238	72.8745	1.09491e-10	7.09893e-08	-0.421847	-11.0987	8.3287e-10	6.57967e-07	12.4782	0.0465939	1.19512	0.246569	0.545935	-6.45652	-0.359241	-9.33052	1.42243e-08	8.25746e-06	9.39809	0.1092	2.91114	0.00887795	0.287166	-3.67651	8.37006	8.36748	8.41713	8.32839	8.85062	8.68591	8.73673	8.66619	8.39608	8.40653	8.43969	8.44378	8.90764	8.83717	8.85142	8.77255
WBGene00020938	WBGene00020938	WBGene00020938	clec-218	189114	C-type LECtin [Source:UniProtKB/TrEMBL;Acc:Q4W528]	-1.25893	0.186814	-1.62956	-0.183822	4.5482	94.6007	1.07524e-11	1.0618e-08	-1.25893	-10.5038	2.08257e-09	1.58196e-06	11.838	0.186814	1.33862	0.196303	0.490272	-5.47446	-1.62956	-13.1395	4.65244e-11	4.83609e-08	15.582	-0.183822	-1.81389	0.0853269	0.579109	-5.21917	3.76143	3.85811	3.84661	3.40317	5.56808	5.24764	5.32733	5.35563	4.07682	3.9663	4.03712	3.53861	5.4829	5.01274	5.18569	5.08802
WBGene00018393	WBGene00018393	WBGene00018393	msra-1	185709	Methionine Sulfoxide Reductase A [Source:UniProtKB/TrEMBL;Acc:O02089]	-0.542712	0.115641	-0.198153	0.460201	5.41739	54.8014	1.30257e-09	6.12519e-07	-0.542712	-9.94738	5.0796e-09	3.71564e-06	10.9084	0.115641	2.00709	0.0590011	0.271013	-4.78398	-0.198153	-3.42585	0.00279499	0.0240737	-2.51217	0.460201	8.39861	7.35608e-08	0.000207547	8.33401	5.24254	5.07642	5.26041	5.10682	5.4458	5.2426	5.39269	5.42735	5.33521	5.28161	5.29318	5.23798	5.86454	5.85959	5.75681	5.84746
WBGene00019617	WBGene00019617	WBGene00019617	K10C2.1	180915	Carboxypeptidase [Source:UniProtKB/TrEMBL;Acc:Q94269]	-0.44818	-0.107306	-0.323488	0.0173862	9.32031	49.1923	3.26521e-09	1.28976e-06	-0.44818	-9.77046	6.79392e-09	4.79214e-06	10.2454	-0.107306	-2.30193	0.0326746	0.199729	-4.83342	-0.323488	-7.09015	8.93795e-07	0.000133731	5.02388	0.0173862	0.387533	0.702616	0.934267	-7.37885	9.20707	9.14703	9.20581	9.16362	9.58646	9.37955	9.6325	9.42471	9.09723	9.11086	9.03274	9.04368	9.53938	9.48059	9.58669	9.48654
WBGene00008644	WBGene00008644	WBGene00008644	F10C2.3	179650		-1.09017	0.0343889	-1.21982	-0.0952601	3.59602	69.5952	1.64085e-10	1.01271e-07	-1.09017	-9.71655	7.42872e-09	5.05921e-06	10.5517	0.0343889	0.268795	0.790949	0.917709	-6.09933	-1.21982	-10.6752	1.59308e-09	1.25853e-06	12.0935	-0.0952601	-0.989025	0.33493	0.801316	-6.05207	2.96885	2.88276	3.28234	2.7567	4.27436	4.20385	4.16985	4.26063	3.02884	2.96744	2.97096	3.20489	4.38211	4.06471	4.23082	3.85984
WBGene00010063	WBGene00010063	WBGene00010063	dhrs-4	179772	Dehydrogenase/reductase SDR family member 4 [Source:UniProtKB/Swiss-Prot;Acc:G5EGA6]	-0.622593	-0.0920846	-0.473748	0.0567604	4.40142	47.0312	4.76933e-09	1.5767e-06	-0.622593	-9.44769	1.1657e-08	7.67417e-06	10.1464	-0.0920846	-1.33121	0.198685	0.492806	-5.56049	-0.473748	-7.19443	7.26348e-07	0.000118444	5.92773	0.0567604	0.909619	0.374281	0.822344	-6.24463	4.21039	4.14438	4.15052	4.19224	4.65686	4.55773	4.76627	4.5936	4.01206	4.18218	4.00645	4.10913	4.74354	4.58981	4.73097	4.76196
WBGene00018519	WBGene00018519	WBGene00018519	F46H5.3	180986	Probable arginine kinase F46H5.3 [Source:UniProtKB/Swiss-Prot;Acc:Q10454]	-0.248237	0.0418507	-0.167779	0.122309	10.3435	48.3923	3.75035e-09	1.42441e-06	-0.248237	-9.34834	1.37985e-08	8.79098e-06	9.38061	0.0418507	1.55626	0.135948	0.410985	-6.24822	-0.167779	-6.23728	5.15092e-06	0.000404657	3.09057	0.122309	4.60468	0.000187877	0.0328369	-0.103081	10.2388	10.2055	10.2136	10.2167	10.4101	10.3662	10.3484	10.424	10.2758	10.2514	10.2663	10.2434	10.5664	10.4943	10.539	10.4356
WBGene00019421	WBGene00019421	WBGene00019421	K05F6.10	187039		-4.9086	-0.0313311	-5.0051	-0.127832	-0.96828	58.3714	7.5735e-10	4.04261e-07	-4.9086	-9.29706	1.50605e-08	9.27808e-06	2.59358	-0.0313311	-0.0429129	0.966213	0.987612	-4.76932	-5.0051	-9.39643	1.2715e-08	7.73908e-06	4.15637	-0.127832	-0.745223	0.465146	0.860656	-5.53072	-3.68891	-6.33342	-3.03028	-1.99309	1.6478	1.5053	1.4872	1.63961	-3.59151	-3.4345	-6.33342	-2.08537	1.31379	1.44186	1.52241	1.43682
WBGene00009047	WBGene00009047	WBGene00009047	F22B8.4	NA		1.29837	-0.0891896	1.09667	-0.290882	1.91139	54.5084	1.36375e-09	6.26371e-07	1.29837	9.28015	1.55026e-08	9.27808e-06	9.13687	-0.0891896	-0.857158	0.401911	0.684584	-5.63902	1.09667	8.5829	5.26935e-08	2.21425e-05	8.54455	-0.290882	-1.837	0.0817114	0.575245	-4.27945	2.38503	2.56144	2.70912	2.49164	1.43571	1.36393	1.4872	1.56331	2.40709	2.64609	2.37652	2.42493	1.03778	1.23642	0.926152	1.43682
WBGene00000212	WBGene00000212	WBGene00000212	asm-2	181323	Sphingomyelin phosphodiesterase 2 [Source:UniProtKB/Swiss-Prot;Acc:Q23498]	-1.064	0.15267	-1.39869	-0.182024	4.32625	72.7363	1.11336e-10	7.09893e-08	-1.064	-9.08172	2.18253e-08	1.23157e-05	9.53162	0.15267	1.13913	0.268635	0.567256	-5.67859	-1.39869	-11.6184	3.85102e-10	3.30686e-07	13.5007	-0.182024	-1.79732	0.0880036	0.584871	-5.17897	3.28069	3.84386	3.7827	3.52039	5.34947	4.80568	5.02174	5.03852	3.96068	3.72986	3.77127	3.65823	4.95964	4.82362	4.94436	4.71234
WBGene00015403	WBGene00015403	WBGene00015403	clec-10	173430	C-type LECtin [Source:UniProtKB/TrEMBL;Acc:O16660]	-0.784025	0.528548	-0.998245	0.314328	4.12049	76.0884	7.48305e-11	5.27823e-08	-0.784025	-9.0917	2.14508e-08	1.23157e-05	9.54744	0.528548	5.23081	4.57942e-05	0.0061552	2.18672	-0.998245	-10.2209	3.26319e-09	2.22235e-06	11.3958	0.314328	3.82154	0.00113079	0.100075	-1.0515	3.47068	3.43242	3.43688	3.28444	4.38836	4.53867	4.15199	4.57105	3.9108	4.0697	3.84824	3.89853	4.70643	4.62712	4.86161	4.71234
WBGene00001863	WBGene00001863	WBGene00001863	him-4	181187	Hemicentin; High Incidence of Males (Increased X chromosome loss) [Source:UniProtKB/TrEMBL;Acc:G5EG33]	-0.223565	0.0521143	-0.182421	0.0932589	9.7015	49.3946	3.15377e-09	1.27116e-06	-0.223565	-8.92739	2.8573e-08	1.55366e-05	8.71052	0.0521143	2.05663	0.0535443	0.257362	-5.34887	-0.182421	-7.19925	7.19449e-07	0.000118444	5.20297	0.0932589	3.72412	0.00141395	0.109155	-2.02835	9.59376	9.56668	9.5987	9.53276	9.78736	9.77163	9.71604	9.75452	9.63211	9.64808	9.61954	9.60018	9.86233	9.82064	9.88303	9.83626
WBGene00000219	WBGene00000219	WBGene00000219	asp-6	179209	Aspartic protease 6 [Source:UniProtKB/Swiss-Prot;Acc:O01530]	-0.408175	-0.122965	-0.135219	0.149991	8.94809	29.4616	2.13815e-07	2.18801e-05	-0.408175	-8.91685	2.91065e-08	1.55366e-05	8.78786	-0.122965	-2.65465	0.015538	0.140713	-4.09732	-0.135219	-2.94666	0.00820734	0.0518704	-4.12041	0.149991	3.30822	0.00365014	0.187248	-2.85892	8.96171	8.87513	8.87511	8.78234	9.06772	8.86862	9.00315	9.10865	8.79091	8.7194	8.7791	8.70684	9.20097	9.19418	9.14191	9.09314
WBGene00011232	WBGene00011232	WBGene00011232	pck-2	172556	Phosphoenolypyruvate CarboxyKinase [Source:UniProtKB/TrEMBL;Acc:Q7JKI3]	-0.256247	0.0836396	-0.252192	0.0876952	10.0627	56.4365	1.01225e-09	5.12615e-07	-0.256247	-8.84694	3.29193e-08	1.71094e-05	8.51803	0.0836396	2.84093	0.0103618	0.114776	-3.87037	-0.252192	-8.58943	5.20788e-08	2.21425e-05	7.86585	0.0876952	3.03622	0.00672661	0.249719	-3.6072	9.909	9.86985	9.89617	9.90211	10.1962	10.1984	10.0744	10.1188	9.9792	10.0032	9.96795	9.95462	10.2187	10.2456	10.2832	10.185
WBGene00017892	WBGene00017892	WBGene00017892	F28B4.3	180612		-0.526773	-0.15473	-0.483691	-0.111648	9.21659	50.4868	2.62036e-09	1.07817e-06	-0.526773	-8.69401	4.31834e-08	2.18685e-05	8.35843	-0.15473	-2.50783	0.0212612	0.163962	-4.41231	-0.483691	-8.12969	1.20642e-07	3.66568e-05	7.09689	-0.111648	-1.91353	0.0706815	0.550457	-5.69417	9.06287	9.05314	9.03865	9.00888	9.70481	9.30646	9.61631	9.49144	8.93544	8.93918	8.79639	8.854	9.4875	9.38141	9.40664	9.38182
WBGene00009430	WBGene00009430	WBGene00009430	F35E12.6	179866		0.682074	-0.0624818	0.734757	-0.00979898	5.08789	54.1717	1.43799e-09	6.4546e-07	0.682074	8.59826	5.12594e-08	2.4692e-05	8.63447	-0.0624818	-0.874942	0.3924	0.678416	-6.32958	0.734757	9.38651	1.29311e-08	7.73908e-06	9.91218	-0.00979898	-0.114528	0.910006	0.981467	-6.66911	5.62609	5.3478	5.41347	5.53974	4.6846	4.67461	4.83506	4.73944	5.31618	5.51303	5.44387	5.36649	4.51681	4.70148	4.94703	4.73115
WBGene00000989	WBGene00000989	WBGene00000989	dhs-26	180624	DeHydrogenases, Short chain [Source:UniProtKB/TrEMBL;Acc:Q23612]	-1.99738	0.613953	-2.17985	0.431483	1.12071	47.9817	4.02982e-09	1.47387e-06	-1.99738	-8.59903	5.11882e-08	2.4692e-05	7.74913	0.613953	1.90076	0.0724248	0.300313	-4.01342	-2.17985	-7.75673	2.43393e-07	6.16284e-05	6.56023	0.431483	2.55144	0.0193813	0.387823	-3.24835	-0.0152396	0.263054	-0.572568	-0.579708	2.01847	1.92995	1.55402	2.37923	0.939145	0.181046	0.288257	-0.143473	2.27375	2.43856	2.19814	2.59282
WBGene00003607	WBGene00003607	WBGene00003607	nhr-8	177551	Nuclear hormone receptor family member nhr-8 [Source:UniProtKB/Swiss-Prot;Acc:Q9XYB7]	0.951489	0.231999	0.936494	0.217005	3.64531	46.5978	5.15527e-09	1.63899e-06	0.951489	8.38069	7.60049e-08	3.57404e-05	8.31834	0.231999	2.35258	0.029432	0.189528	-3.94078	0.936494	7.84353	2.06374e-07	5.43451e-05	7.31097	0.217005	1.64414	0.116393	0.623456	-4.99396	3.96771	3.90461	4.01639	4.10983	3.2195	3.20828	3.06026	2.74434	3.98338	4.34455	4.25719	4.39972	3.05289	3.33105	3.48125	3.21738
WBGene00003959	WBGene00003959	WBGene00003959	pcp-4	180301	Prolyl Carboxy Peptidase like [Source:UniProtKB/TrEMBL;Acc:Q9GRV9]	0.435352	-0.134903	0.660123	0.0898674	5.74973	76.6737	6.99308e-11	5.1153e-08	0.435352	8.31963	8.49816e-08	3.90322e-05	8.051	-0.134903	-2.76356	0.0122718	0.125184	-3.48945	0.660123	12.6506	8.9764e-11	8.8642e-08	14.8825	0.0898674	1.61976	0.121563	0.631018	-5.55727	6.12737	6.04015	6.11584	6.07624	5.40262	5.47952	5.48976	5.33091	5.87217	5.91558	6.07992	5.98284	5.46483	5.50318	5.58005	5.52884
WBGene00008220	WBGene00008220	WBGene00008220	C50B6.7	179813	Alpha-amylase [Source:UniProtKB/TrEMBL;Acc:P91982]	-0.724287	0.080302	-0.912835	-0.108246	5.90105	59.0546	6.85022e-10	3.75811e-07	-0.724287	-8.3006	8.79985e-08	3.94993e-05	7.99622	0.080302	0.863271	0.398625	0.682499	-6.34704	-0.912835	-10.3951	2.47224e-09	1.8084e-06	11.5032	-0.108246	-1.32518	0.200638	0.712187	-6.11418	5.43513	5.4264	5.45023	5.4946	6.38032	6.21946	6.41886	6.44674	5.72213	5.44304	5.52726	5.39548	6.55374	6.11734	6.09658	6.28417
WBGene00009773	WBGene00009773	WBGene00009773	lipl-2	185840	Lipase [Source:UniProtKB/TrEMBL;Acc:Q20449]	0.901024	-0.0150624	0.756329	-0.159758	4.14497	40.6037	1.62187e-08	3.76845e-06	0.901024	8.28801	9.00574e-08	3.95252e-05	8.1462	-0.0150624	-0.161496	0.873387	0.9529	-6.51682	0.756329	7.20636	7.09385e-07	0.000118444	5.99061	-0.159758	-1.34373	0.194672	0.708157	-5.5438	4.61115	4.57651	4.5443	4.53827	3.83509	4.15819	3.59776	3.62282	4.55504	4.63931	4.67633	4.30921	3.79329	3.47834	3.68106	3.68436
WBGene00001500	WBGene00001500	WBGene00001500	ftn-1	179138	Ferritin [Source:UniProtKB/TrEMBL;Acc:O16453]	-1.11806	-0.0255389	-1.13757	-0.0450504	3.57838	46.5162	5.23171e-09	1.63899e-06	-1.11806	-8.24586	9.73156e-08	4.17822e-05	8.07639	-0.0255389	-0.167898	0.868416	0.950667	-6.12245	-1.13757	-8.44968	6.70356e-08	2.40135e-05	8.42126	-0.0450504	-0.389581	0.701126	0.933758	-6.45715	3.19092	2.65146	3.10924	3.25767	4.08965	4.23464	4.26268	4.08981	3.37138	3.08104	2.71683	2.6849	4.05182	4.31063	4.15409	3.96951
WBGene00020674	WBGene00020674	WBGene00020674	T22B7.7	180832		-1.35443	0.775135	-1.73749	0.392083	4.81959	55.5595	1.1579e-09	5.57767e-07	-1.35443	-8.19333	1.07223e-07	4.50564e-05	7.89326	0.775135	3.71542	0.00144244	0.0463644	-1.11486	-1.73749	-8.89729	3.01245e-08	1.41657e-05	9.14775	0.392083	2.64719	0.0157896	0.363717	-3.75722	3.48754	3.73484	3.71583	3.68346	5.4699	5.39119	4.98387	5.83418	4.76988	4.46716	4.1996	4.20392	5.81943	6.04532	5.37259	5.92166
WBGene00017678	WBGene00017678	WBGene00017678	asp-12	179210	ASpartyl Protease [Source:UniProtKB/TrEMBL;Acc:O01531]	-1.58122	0.443759	-1.22188	0.803105	1.19808	37.2975	3.25268e-08	6.55514e-06	-1.58122	-8.07526	1.33501e-07	5.49303e-05	7.19229	0.443759	1.73207	0.0992668	0.351652	-4.25483	-1.22188	-5.12202	5.83836e-05	0.0017893	1.93242	0.803105	4.66709	0.000162999	0.031151	0.949184	0.595129	0.144056	0.200503	0.120349	1.61935	1.09236	1.57562	1.68833	0.612907	0.458366	1.09904	0.754166	2.43091	2.57577	1.85455	2.20143
WBGene00000785	WBGene00000785	WBGene00000785	cpr-5	178612	Cathepsin B-like cysteine proteinase 5 [Source:UniProtKB/Swiss-Prot;Acc:P43509]	-0.612725	0.0283775	-0.678797	-0.0376954	8.2914	47.1768	4.64693e-09	1.5767e-06	-0.612725	-7.97697	1.6045e-07	6.46714e-05	7.11326	0.0283775	0.355993	0.725721	0.887319	-7.04955	-0.678797	-8.82489	3.42267e-08	1.53631e-05	8.52516	-0.0376954	-0.510038	0.615828	0.913713	-7.19205	7.9801	7.99445	7.99019	7.83934	8.82222	8.39688	8.63607	8.705	8.09903	7.95105	7.88726	7.97049	8.80227	8.56528	8.51012	8.5116
WBGene00017515	WBGene00017515	WBGene00017515	F16F9.4	184575		0.906232	-0.108593	0.727204	-0.287621	3.95117	38.6488	2.43261e-08	5.11106e-06	0.906232	7.93727	1.72885e-07	6.56629e-05	7.51592	-0.108593	-1.13428	0.270616	0.569005	-5.84517	0.727204	6.84554	1.46245e-06	0.000186345	5.28254	-0.287621	-2.33639	0.0304348	0.446241	-3.92766	4.40037	4.42522	4.36595	4.48157	3.89567	3.56119	3.81767	3.49172	4.16741	4.54841	4.19507	4.29697	3.17645	3.52992	3.6353	3.20846
WBGene00019127	WBGene00019127	WBGene00019127	cgt-3	174001	Ceramide glucosyltransferase 3 [Source:UniProtKB/Swiss-Prot;Acc:Q21054]	0.329842	0.06861	0.278913	0.0176802	6.49416	36.7873	3.63826e-08	6.63216e-06	0.329842	7.95506	1.67194e-07	6.56629e-05	7.27269	0.06861	1.71012	0.103327	0.359227	-5.50972	0.278913	6.69362	1.99368e-06	0.000221213	4.5771	0.0176802	0.411521	0.68524	0.930273	-6.9075	6.59319	6.68986	6.58619	6.57791	6.31639	6.36338	6.29084	6.36387	6.67641	6.67315	6.67418	6.70331	6.28408	6.41504	6.40585	6.28947
WBGene00008255	WBGene00008255	WBGene00008255	C51E3.10	3564871		0.929023	0.208684	0.797086	0.0767475	2.89944	36.76	3.66028e-08	6.63216e-06	0.929023	7.94156	1.71495e-07	6.56629e-05	7.49484	0.208684	2.06109	0.053076	0.256399	-4.28497	0.797086	6.606	2.38716e-06	0.000243023	4.95797	0.0767475	0.572162	0.573839	0.901048	-5.91772	3.06182	3.24273	3.42215	3.06529	2.39931	2.38505	2.38958	2.54713	3.34157	3.56878	3.41427	3.41574	2.86974	2.27354	2.39927	2.55109
WBGene00010769	WBGene00010769	WBGene00010769	asah-1	173120	Acid ceramidase [Source:UniProtKB/Swiss-Prot;Acc:O45686]	-0.866474	0.0203362	-0.929201	-0.0423909	4.97127	43.9896	8.34832e-09	2.32224e-06	-0.866474	-7.86243	1.99118e-07	7.41996e-05	7.27961	0.0203362	0.169765	0.866968	0.950141	-6.50462	-0.929201	-8.37244	7.71567e-08	2.62732e-05	8.12103	-0.0423909	-0.421545	0.678031	0.929429	-6.7348	4.4442	4.61337	4.53521	4.42255	5.67218	5.33705	5.32255	5.47672	4.81578	4.38934	4.50771	4.34926	5.66448	5.15275	5.40606	5.42099
WBGene00003369	WBGene00003369	WBGene00003369	mlc-1	181776	Myosin regulatory light chain 1 [Source:UniProtKB/Swiss-Prot;Acc:P19625]	-0.25755	0.0162206	-0.212045	0.0617255	9.34189	34.8521	5.63288e-08	9.50849e-06	-0.25755	-7.81106	2.19486e-07	8.0275e-05	6.65763	0.0162206	0.486191	0.632325	0.838429	-7.1733	-0.212045	-6.38475	3.77897e-06	0.000339249	3.54495	0.0617255	1.88077	0.0752311	0.561475	-5.74766	9.14152	9.2378	9.2604	9.2093	9.47077	9.36841	9.40073	9.48197	9.23072	9.18926	9.27624	9.24007	9.54261	9.47292	9.49622	9.45082
WBGene00008602	WBGene00008602	WBGene00008602	oac-14	181226	O-ACyltransferase homolog [Source:UniProtKB/TrEMBL;Acc:A0A0K3AWB0]	1.33288	-0.776768	1.39596	-0.713691	2.86648	72.7296	1.11426e-10	7.09893e-08	1.33288	7.71814	2.62004e-07	9.40832e-05	7.00119	-0.776768	-6.52531	2.82042e-06	0.00105101	4.784	1.39596	10.2247	3.24307e-09	2.22235e-06	11.3769	-0.713691	-3.85396	0.00104969	0.0968759	-0.668771	3.93121	3.7654	4.14754	3.85397	2.51195	2.29704	2.67625	2.6975	3.20474	3.29628	2.92796	3.15153	2.3804	1.76247	1.89948	1.30911
WBGene00003707	WBGene00003707	WBGene00003707	nhr-117	24104436	Nuclear Hormone Receptor family; Nuclear receptor NHR-117 [Source:UniProtKB/TrEMBL;Acc:O44638]	-0.777525	0.1527	-0.954232	-0.0240071	4.09427	47.0071	4.78997e-09	1.5767e-06	-0.777525	-7.63094	3.09693e-07	0.000109222	6.92083	0.1527	1.34833	0.193217	0.485926	-5.42285	-0.954232	-9.05893	2.27068e-08	1.1499e-05	9.46151	-0.0240071	-0.258102	0.79907	0.958598	-6.59711	3.34684	3.4068	3.86124	3.64266	4.67771	4.44525	4.45271	4.64696	3.83793	3.81031	3.79539	3.47486	4.64	4.53476	4.52772	4.38822
WBGene00002254	WBGene00002254	WBGene00002254	lbp-2	180617	Fatty acid-binding protein homolog 2 [Source:UniProtKB/Swiss-Prot;Acc:Q20224]	-0.358961	0.191495	-0.411851	0.138606	7.64631	51.4519	2.23112e-09	9.37543e-07	-0.358961	-7.61341	3.20321e-07	0.000110439	6.46937	0.191495	3.9368	0.000867849	0.0362894	-1.1248	-0.411851	-8.51946	5.90771e-08	2.25837e-05	8.05003	0.138606	2.9592	0.0079826	0.273518	-3.44554	7.3755	7.40562	7.39378	7.24914	7.77467	7.81194	7.68786	7.81213	7.67931	7.47978	7.49418	7.53152	7.97376	7.86579	7.92767	7.87674
WBGene00017501	WBGene00017501	WBGene00017501	pud-3	178711	5C820; Protein Up-regulated in Daf-2(Gf) [Source:UniProtKB/TrEMBL;Acc:G5EEV5]	0.850226	0.321257	0.680325	0.151356	7.03602	33.9836	6.89952e-08	1.07738e-05	0.850226	7.60695	3.24327e-07	0.000110439	6.5279	0.321257	3.0268	0.00686937	0.095274	-3.13226	0.680325	5.90369	1.04861e-05	0.000628236	2.82364	0.151356	1.25664	0.22393	0.731868	-6.25561	7.19101	7.26432	7.30658	7.26378	6.69519	6.63871	6.4924	6.50059	7.88685	7.60644	7.55285	7.21125	6.98549	6.44071	6.70774	6.82996
WBGene00001137	WBGene00001137	WBGene00001137	eat-6	179796	Sodium/potassium-transporting ATPase subunit alpha [Source:UniProtKB/TrEMBL;Acc:P90735]	-0.194248	0.00520155	-0.13155	0.0678997	9.94093	29.0588	2.38084e-07	2.35108e-05	-0.194248	-7.56626	3.50818e-07	0.000117435	6.09721	0.00520155	0.201384	0.842512	0.940409	-7.36757	-0.13155	-5.09124	6.2549e-05	0.00186608	0.593904	0.0678997	2.6438	0.0159052	0.363717	-4.40556	9.84841	9.87138	9.85969	9.84706	9.93103	9.95657	10.0102	10.055	9.89034	9.84336	9.85923	9.85363	10.0629	10.0397	10.0656	10.0604
WBGene00000213	WBGene00000213	WBGene00000213	asm-3	176879	Putative sphingomyelin phosphodiesterase asm-3 [Source:UniProtKB/Swiss-Prot;Acc:Q9UAY4]	-1.43584	0.402541	-1.83376	0.00462085	4.50337	45.6603	6.11366e-09	1.77566e-06	-1.43584	-7.55495	3.58572e-07	0.00011803	6.73944	0.402541	1.735	0.0987369	0.350162	-4.88646	-1.83376	-8.83472	3.36372e-08	1.53631e-05	9.05422	0.00462085	0.0290094	0.977156	0.996054	-6.80828	3.34684	3.66091	3.59408	3.28444	5.23223	5.55329	5.00591	5.52948	4.52882	3.57365	3.75905	3.55925	5.61801	4.93197	5.44637	5.41325
WBGene00044898	WBGene00044898	WBGene00044898	let-383	4926916		1.52703	0.0689299	1.44959	-0.00850217	2.0385	35.4793	4.87814e-08	8.45116e-06	1.52703	7.45287	4.37128e-07	0.000141529	6.39315	0.0689299	0.464639	0.647406	0.846493	-5.96853	1.44959	7.1252	8.3347e-07	0.000128406	5.96688	-0.00850217	-0.0343225	0.972974	0.995258	-5.72779	2.66242	2.83554	2.86247	2.62328	0.978761	1.5711	1.84835	0.645344	2.629	3.08104	2.86096	2.78175	1.08059	1.4656	1.71068	0.885327
WBGene00016314	WBGene00016314	WBGene00016314	C32D5.6	174046		-0.682076	0.364295	-0.846034	0.200338	4.07627	47.5832	4.32326e-09	1.52472e-06	-0.682076	-7.39606	4.88371e-07	0.00015557	6.4611	0.364295	3.49566	0.00238415	0.0585388	-1.5413	-0.846034	-8.4411	6.80889e-08	2.40135e-05	8.37456	0.200338	2.28455	0.0338613	0.455164	-4.23368	3.43637	3.63356	3.53598	3.41129	4.65336	4.27798	4.21185	4.36171	3.88691	4.05239	3.77734	3.74486	4.53617	4.70647	4.46931	4.50575
WBGene00022593	WBGene00022593	WBGene00022593	ZC328.3	172343		0.539498	0.0985411	0.561646	0.120688	5.15181	38.4903	2.51579e-08	5.23019e-06	0.539498	7.37544	5.08476e-07	0.000159403	6.30944	0.0985411	1.43874	0.166298	0.453895	-5.69565	0.561646	7.52812	3.77688e-07	7.69004e-05	6.48389	0.120688	1.52958	0.142401	0.655264	-5.56646	5.35932	5.39254	5.41595	5.33306	4.90689	4.8125	4.91351	4.63147	5.34526	5.69021	5.47594	5.39356	4.95964	4.95101	4.963	4.87622
WBGene00017964	WBGene00017964	WBGene00017964	F31F7.1	185179		-0.545289	0.370358	-0.589505	0.326141	4.62292	48.9337	3.41398e-09	1.32208e-06	-0.545289	-7.32896	5.56996e-07	0.000169241	6.26457	0.370358	4.52468	0.000225476	0.0182026	0.610509	-0.589505	-7.27515	6.19219e-07	0.000110176	6.08324	0.326141	4.43757	0.00027512	0.041876	0.268818	4.34133	4.1598	4.06461	4.08974	4.71517	4.77808	4.57305	4.91602	4.66545	4.45404	4.42508	4.50984	4.98803	5.10632	5.05772	5.10975
WBGene00006915	WBGene00006915	WBGene00006915	vha-6	174743	V-type proton ATPase subunit a [Source:UniProtKB/TrEMBL;Acc:G5EGP4]	-0.303669	-0.0587238	-0.274438	-0.0294922	8.91013	33.4396	7.85137e-08	1.1928e-05	-0.303669	-7.32952	5.56384e-07	0.000169241	5.76236	-0.0587238	-1.40432	0.176167	0.466446	-6.24777	-0.274438	-6.65823	2.14388e-06	0.000231375	4.18015	-0.0294922	-0.722378	0.478754	0.866103	-7.12071	8.81752	8.79701	8.80162	8.75907	9.17761	8.95061	9.13859	9.01745	8.74313	8.74588	8.74351	8.70588	9.11009	8.99091	9.05676	9.00573
WBGene00022856	WBGene00022856	WBGene00022856	cth-2	174155	Putative cystathionine gamma-lyase 2 [Source:UniProtKB/Swiss-Prot;Acc:P55216]	-0.294931	0.216053	-0.349359	0.161625	7.47022	55.737	1.12665e-09	5.56282e-07	-0.294931	-7.32036	5.66496e-07	0.00016952	5.90473	0.216053	5.21211	4.77429e-05	0.00628615	1.77568	-0.349359	-8.42806	6.97221e-08	2.41581e-05	7.90173	0.161625	4.01165	0.000730757	0.0780132	-1.0841	7.15717	7.28907	7.1817	7.16881	7.5863	7.56987	7.49833	7.55035	7.42115	7.34875	7.38167	7.5241	7.66685	7.72229	7.71081	7.74451
WBGene00003474	WBGene00003474	WBGene00003474	mtl-2	179899	Metallothionein-2 [Source:UniProtKB/Swiss-Prot;Acc:P17512]	1.0347	0.623159	1.55326	1.14172	2.53898	58.1241	7.85578e-10	4.08294e-07	1.0347	7.19419	7.267e-07	0.000211064	6.1222	0.623159	4.84297	0.000109383	0.0116774	1.38042	1.55326	8.19049	1.07787e-07	3.48982e-05	7.8875	1.14172	5.70198	1.6225e-05	0.00653965	2.90748	2.98081	2.89203	2.92649	2.7048	1.59032	1.09236	1.34348	1.33756	3.69591	3.38191	3.38278	3.51063	2.01146	2.96529	2.25111	2.4935
WBGene00017969	WBGene00017969	WBGene00017969	F32A5.3	174189	Uncharacterized serine carboxypeptidase F32A5.3 [Source:UniProtKB/Swiss-Prot;Acc:P52716]	-0.365932	0.0113712	-0.414036	-0.0367331	6.99068	39.3891	2.08219e-08	4.55344e-06	-0.365932	-7.19944	7.19169e-07	0.000211064	5.72768	0.0113712	0.219229	0.828781	0.934746	-6.92447	-0.414036	-8.13584	1.19272e-07	3.66568e-05	7.39594	-0.0367331	-0.737188	0.469906	0.862433	-6.84551	6.79539	6.83138	6.84828	6.66621	7.24124	7.1239	7.24342	7.21219	6.79619	6.83016	6.76326	6.8112	7.29764	7.04026	7.16188	7.18578
WBGene00014000	WBGene00014000	WBGene00014000	ZK550.6	178503	Probable phytanoyl-CoA dioxygenase [Source:UniProtKB/Swiss-Prot;Acc:O62515]	-0.47866	-0.160506	-0.45709	-0.138936	5.85469	36.8868	3.55923e-08	6.63216e-06	-0.47866	-7.15776	7.81189e-07	0.000223601	5.79532	-0.160506	-2.3551	0.0292787	0.189034	-4.22693	-0.45709	-7.0114	1.04642e-06	0.000146573	5.31622	-0.138936	-2.17586	0.0422289	0.484919	-4.74761	5.66551	5.67065	5.74669	5.71885	6.31307	6.10101	6.17265	6.06962	5.67509	5.58822	5.46658	5.39164	6.11161	6.01044	6.08932	5.87873
WBGene00006759	WBGene00006759	WBGene00006759	unc-22	178135	Twitchin [Source:UniProtKB/Swiss-Prot;Acc:Q23551]	-0.147342	0.0790915	-0.108083	0.11835	12.1885	39.3317	2.10729e-08	4.55344e-06	-0.147342	-7.00714	1.05541e-06	0.000297776	4.65122	0.0790915	3.73018	0.00139445	0.0455213	-2.22607	-0.108083	-5.05917	6.7212e-05	0.00194354	0.204175	0.11835	5.58532	2.09297e-05	0.00794925	1.87141	12.0647	12.0663	12.1025	12.102	12.2114	12.1922	12.1649	12.2058	12.1665	12.1616	12.1775	12.1491	12.3448	12.2563	12.3581	12.2921
WBGene00012231	WBGene00012231	WBGene00012231	W04A4.2	189178		-0.457163	0.31731	-0.486395	0.288078	5.25626	44.6565	7.36316e-09	2.07746e-06	-0.457163	-6.90862	1.28707e-06	0.000358024	5.3398	0.31731	4.46193	0.00026022	0.0193985	0.382481	-0.486395	-6.86956	1.39293e-06	0.000179807	5.15567	0.288078	4.37551	0.000317102	0.0463908	0.0371881	4.80178	5.01839	4.87512	4.72571	5.38793	5.28571	5.26554	5.48191	5.24146	5.1737	5.17173	5.12023	5.61619	5.70364	5.48742	5.73548
WBGene00002274	WBGene00002274	WBGene00002274	lec-11	177420	Galectin [Source:UniProtKB/TrEMBL;Acc:Q94215]	-0.637308	0.246605	-0.659944	0.22397	4.52605	34.2482	6.48308e-08	1.04098e-05	-0.637308	-6.83189	1.50357e-06	0.000412436	5.28851	0.246605	2.40875	0.0261863	0.179577	-3.85132	-0.659944	-6.6398	2.22667e-06	0.000236434	4.7998	0.22397	2.48866	0.0221404	0.399336	-3.92786	4.02656	3.9228	4.22879	4.11481	4.75168	4.75467	4.67164	4.80166	4.25532	4.50582	4.14901	4.38438	5.06733	5.18528	4.82131	4.76196
WBGene00014262	WBGene00014262	WBGene00014262	ZK1321.4	174538		-0.31473	0.11885	-0.358157	0.0754228	6.78873	37.4759	3.12874e-08	6.37037e-06	-0.31473	-6.79241	1.62927e-06	0.000440796	4.91129	0.11885	2.5002	0.021607	0.164764	-4.10685	-0.358157	-7.59544	3.31607e-07	7.42144e-05	6.37839	0.0754228	1.64164	0.116914	0.623713	-5.77563	6.52747	6.6058	6.61724	6.47807	6.88569	6.93323	6.84297	7.02276	6.6599	6.7265	6.72844	6.60748	7.02849	7.02186	6.9189	7.0121
WBGene00015044	WBGene00015044	WBGene00015044	cyp-34A9	181851	CYtochrome P450 family [Source:UniProtKB/TrEMBL;Acc:A0A168H3M4]	1.17716	0.0702451	0.967934	-0.138986	2.526	26.6337	4.67059e-07	3.76507e-05	1.17716	6.77842	1.6764e-06	0.000441452	5.29372	0.0702451	0.511956	0.614509	0.828435	-6.01836	0.967934	5.81438	1.27142e-05	0.00072157	3.35198	-0.138986	-0.703369	0.490253	0.870008	-5.69533	3.06182	2.79661	3.15747	3.07555	2.01847	1.5053	2.35252	2.394	3.05969	3.20525	2.96033	3.14244	2.11806	2.11746	1.98536	1.40594
WBGene00019744	WBGene00019744	WBGene00019744	M02H5.8	187412		-0.828857	-0.26771	-0.655819	-0.0946715	4.61948	27.1124	4.07344e-07	3.37158e-05	-0.828857	-6.77923	1.67363e-06	0.000441452	5.19791	-0.26771	-2.08575	0.0505524	0.249805	-4.44945	-0.655819	-5.57195	2.15518e-05	0.000987582	2.45487	-0.0946715	-0.852668	0.404336	0.833835	-6.36428	4.43119	4.56786	4.26776	4.26572	4.88912	5.0172	5.14788	5.06413	4.34069	3.83076	4.29997	3.96706	5.30025	4.76743	4.97091	4.77108
WBGene00007155	WBGene00007155	WBGene00007155	B0379.1	172872		-0.413722	0.117739	-0.388132	0.143329	5.44812	30.1487	1.78478e-07	1.9583e-05	-0.413722	-6.69045	2.0067e-06	0.00051884	4.87533	0.117739	1.82343	0.0838172	0.322866	-5.09236	-0.388132	-6.0833	7.13889e-06	0.000494067	3.449	0.143329	2.34827	0.0296958	0.4427	-4.34989	5.11004	5.22674	5.22124	5.16799	5.50338	5.52174	5.57804	5.69806	5.29429	5.14623	5.4343	5.38395	5.81469	5.72838	5.69124	5.6425
WBGene00019473	WBGene00019473	WBGene00019473	cyp-35A5	178802	CYtochrome P450 family [Source:UniProtKB/TrEMBL;Acc:O44649]	1.95075	-0.153042	1.03985	-1.06394	1.46545	25.3996	6.70732e-07	4.79962e-05	1.95075	6.68654	2.02282e-06	0.00051884	4.60124	-0.153042	-0.837489	0.412603	0.692625	-5.57415	1.03985	4.70471	0.000149643	0.00316429	1.05995	-1.06394	-3.35489	0.00328387	0.178764	-1.73607	2.06396	2.06792	2.2896	2.73098	1.02288	0.999808	1.57562	1.30669	1.8802	2.60869	1.79328	2.18043	0.247722	-0.361007	0.836562	0.0627653
WBGene00016052	WBGene00016052	WBGene00016052	dod-3	178737	Downstream Of DAF-16 (Regulated by DAF-16) [Source:UniProtKB/TrEMBL;Acc:O76438]	-1.03512	-0.449414	-0.729258	-0.143551	3.78329	25.7522	6.03992e-07	4.48453e-05	-1.03512	-6.6557	2.15506e-06	0.000538764	5.05068	-0.449414	-2.73789	0.012977	0.128921	-3.04504	-0.729258	-5.06413	6.64683e-05	0.00193178	1.4796	-0.143551	-1.07053	0.297632	0.782478	-5.9805	3.65355	3.38072	3.61582	3.58641	4.45429	4.05465	4.40523	4.26063	3.36646	2.59918	3.38278	3.12409	4.54001	3.95159	4.07794	4.05659
WBGene00013654	WBGene00013654	WBGene00013654	Y105C5B.15	178448	Purple acid phosphatase [Source:UniProtKB/TrEMBL;Acc:A0A078BQP7]	-0.829189	0.145337	-0.543522	0.431005	3.55444	23.9313	1.05088e-06	6.5473e-05	-0.829189	-6.66133	2.13026e-06	0.000538764	5.05621	0.145337	1.04486	0.309041	0.60428	-5.65166	-0.543522	-4.06052	0.000653152	0.00845886	-0.680064	0.431005	3.63436	0.00173667	0.122497	-1.3456	3.21135	3.09013	3.24377	3.00219	4.05288	3.62455	3.47092	3.69015	3.54275	3.35957	3.07317	3.04825	4.04102	4.33982	3.92877	4.12456
WBGene00001393	WBGene00001393	WBGene00001393	fat-1	178291	Omega-3 fatty acid desaturase fat-1 [Source:UniProtKB/Swiss-Prot;Acc:Q9NEQ0]	-0.347448	-0.070169	-0.301141	-0.0238624	8.51069	26.4005	4.99603e-07	3.92519e-05	-0.347448	-6.63975	2.22686e-06	0.000549756	4.39207	-0.070169	-1.32554	0.200521	0.494296	-6.29075	-0.301141	-5.78872	1.34403e-05	0.000741467	2.35419	-0.0238624	-0.464215	0.647704	0.922764	-7.22341	8.39372	8.43438	8.39058	8.30815	8.83987	8.57918	8.63059	8.7098	8.42658	8.26946	8.30491	8.2341	8.7603	8.62661	8.65699	8.60506
WBGene00014088	WBGene00014088	WBGene00014088	ZK809.8	178093		-0.292194	0.0941831	-0.362793	0.0235842	6.89572	37.0215	3.45535e-08	6.63216e-06	-0.292194	-6.55245	2.6663e-06	0.000642774	4.39888	0.0941831	2.06742	0.0524173	0.254547	-4.93015	-0.362793	-8.04452	1.41385e-07	4.10639e-05	7.23693	0.0235842	0.53448	0.599134	0.908949	-6.95942	6.63728	6.70898	6.74158	6.63709	7.10421	6.98947	7.00599	7.10581	6.85321	6.73086	6.76936	6.75789	7.13579	7.10262	6.97836	7.0705
WBGene00019727	WBGene00019727	WBGene00019727	zig-12	181123	2 (Zwei) IG domain protein [Source:UniProtKB/TrEMBL;Acc:Q21465]	-0.210793	0.0507939	-0.220612	0.040974	7.31748	31.0614	1.4112e-07	1.65952e-05	-0.210793	-6.54948	2.68272e-06	0.000642774	4.34267	0.0507939	1.56152	0.134704	0.409237	-5.81215	-0.220612	-6.8012	1.60037e-06	0.00019391	4.69351	0.040974	1.27675	0.21689	0.726224	-6.34127	7.15915	7.19399	7.21661	7.15981	7.45609	7.39353	7.36975	7.40807	7.25216	7.24934	7.22285	7.21179	7.44878	7.44882	7.47697	7.41002
WBGene00015469	WBGene00015469	WBGene00015469	C05D2.8	175777		0.456062	-0.0888448	0.44469	-0.100216	4.8683	29.8798	1.91477e-07	2.07225e-05	0.456062	6.54615	2.70128e-06	0.000642774	4.68087	-0.0888448	-1.38349	0.182361	0.472283	-5.70391	0.44469	6.55659	2.64355e-06	0.000255932	4.53571	-0.100216	-1.37272	0.185634	0.69927	-5.72649	5.11276	5.20647	5.05933	5.16559	4.94178	4.56851	4.65652	4.62835	5.06265	5.04487	5.07896	4.9844	4.67185	4.49206	4.63126	4.5768
WBGene00007857	WBGene00007857	WBGene00007857	C31H5.6	172725		-0.620979	0.0791034	-0.730781	-0.0306991	5.29967	33.2479	8.22072e-08	1.22075e-05	-0.620979	-6.50675	2.93103e-06	0.000689142	4.52367	0.0791034	0.780228	0.444753	0.717534	-6.30872	-0.730781	-7.56818	3.49518e-07	7.5857e-05	6.53598	-0.0306991	-0.339993	0.737546	0.941676	-6.80808	4.79164	5.0373	4.94376	4.89737	5.86326	5.49656	5.69739	5.59802	4.9102	5.26818	4.81554	4.99201	5.61255	5.81524	5.4558	5.59194
WBGene00015759	WBGene00015759	WBGene00015759	C14C6.5	178574		-0.899643	-0.607681	-0.558177	-0.266215	3.12069	28.3768	2.86403e-07	2.68078e-05	-0.899643	-6.49795	2.98508e-06	0.000693593	4.77294	-0.607681	-4.30274	0.00037462	0.0226261	0.254217	-0.558177	-4.60803	0.000186448	0.00366039	0.570274	-0.266215	-2.25841	0.0357215	0.458766	-4.06048	3.03913	3.12197	3.09074	2.9914	3.90159	3.65522	3.49946	3.49172	2.54429	2.76134	2.31109	2.06972	3.38724	3.46073	3.51051	3.05767
WBGene00003561	WBGene00003561	WBGene00003561	ncr-1	180719	Niemann-Pick C1 protein homolog 1 [Source:UniProtKB/Swiss-Prot;Acc:Q19127]	0.419561	-0.128787	0.57918	0.0308326	5.69714	41.6854	1.30526e-08	3.26315e-06	0.419561	6.48729	3.0519e-06	0.000700871	4.43298	-0.128787	-2.12975	0.0463178	0.238285	-4.69831	0.57918	9.02841	2.39458e-08	1.17998e-05	9.20587	0.0308326	0.452567	0.655923	0.925711	-6.72414	6.08369	5.99359	6.04791	5.90715	5.3473	5.46949	5.50251	5.38179	5.8494	5.82574	6.01077	5.85792	5.64856	5.33294	5.50752	5.38185
WBGene00009796	WBGene00009796	WBGene00009796	F46G10.1	185875		0.479763	-0.298099	0.640079	-0.137783	4.87152	48.0584	3.97595e-09	1.47387e-06	0.479763	6.47599	3.12438e-06	0.000709271	4.5433	-0.298099	-4.48005	0.000249665	0.0191863	0.402409	0.640079	9.08554	2.16812e-08	1.12685e-05	9.40269	-0.137783	-1.77521	0.09169	0.59212	-5.13546	5.42423	5.13999	5.27414	5.38963	4.62502	4.63669	4.75685	4.5968	5.03498	5.02548	4.93165	4.98694	4.70643	4.3872	4.45809	4.55936
WBGene00008542	WBGene00008542	WBGene00008542	scav-6	184107	SCAVenger receptor (CD36 family) related [Source:UniProtKB/TrEMBL;Acc:Q19140]	-0.504866	0.102061	-0.73431	-0.127383	4.56629	42.8202	1.04468e-08	2.75098e-06	-0.504866	-6.44008	3.36685e-06	0.000755629	4.49243	0.102061	1.22824	0.234174	0.533011	-5.71364	-0.73431	-9.3139	1.46335e-08	8.25746e-06	9.84843	-0.127383	-1.72445	0.100661	0.604468	-5.27703	4.21039	4.12094	4.11738	4.40232	5.07085	4.84612	4.98387	4.85598	4.41414	4.25962	4.33331	4.17301	4.92775	4.66862	4.83872	4.82461
WBGene00021820	WBGene00021820	WBGene00021820	nipa-1	175418	NIPA1 (NonImprinted gene in Prader-Willi/Angelman syndrome region 1) homolog [Source:UniProtKB/TrEMBL;Acc:A3KFD2]	-0.368005	0.114515	-0.447639	0.034881	5.67686	34.0712	6.75853e-08	1.06785e-05	-0.368005	-6.38132	3.80618e-06	0.000841313	4.20021	0.114515	1.91603	0.0703446	0.296766	-4.98294	-0.447639	-7.63239	3.08828e-07	7.01075e-05	6.6051	0.034881	0.617247	0.54431	0.891609	-6.71741	5.46735	5.40553	5.41719	5.38138	5.97697	5.87975	5.77764	5.83959	5.55466	5.62731	5.44958	5.46639	5.90976	6.02749	5.8499	5.7933
WBGene00017498	WBGene00017498	WBGene00017498	pud-4	178712	Protein Up-regulated in Daf-2(Gf) [Source:UniProtKB/TrEMBL;Acc:M1ZMJ3]	0.732375	0.195193	0.656993	0.119811	5.47207	25.2326	7.05146e-07	4.97379e-05	0.732375	6.37786	3.83383e-06	0.000841313	4.22562	0.195193	1.82773	0.0831451	0.321806	-5.18808	0.656993	5.5779	2.12729e-05	0.000983468	2.34254	0.119811	0.957592	0.350151	0.810949	-6.30069	5.66921	5.64212	5.73977	5.84107	5.08912	5.18071	4.94289	5.05021	6.22226	5.90212	5.88152	5.58519	5.40081	4.8666	5.22152	5.31069
WBGene00020808	WBGene00020808	WBGene00020808	clik-1	179069	CaLponIn-liKe proteins [Source:UniProtKB/TrEMBL;Acc:Q23050]	-0.179547	0.0170217	-0.1576	0.0389685	10.3604	24.3453	9.23963e-07	5.98304e-05	-0.179547	-6.34984	4.06542e-06	0.000882331	3.52383	0.0170217	0.598532	0.556468	0.791656	-7.26301	-0.1576	-5.54688	2.27694e-05	0.0010267	1.56307	0.0389685	1.37946	0.18358	0.697788	-6.64073	10.3218	10.2192	10.2795	10.2514	10.4903	10.3802	10.386	10.4522	10.3218	10.2845	10.2649	10.2565	10.4988	10.4434	10.4515	10.4638
WBGene00001752	WBGene00001752	WBGene00001752	gst-4	177886	Glutathione S-transferase 4 [Source:UniProtKB/Swiss-Prot;Acc:Q21355]	-0.444811	0.742407	-0.404938	0.782281	5.6245	88.0874	2.03699e-11	1.67628e-08	-0.444811	-6.31475	4.37589e-06	0.000939389	4.01705	0.742407	9.41826	1.22527e-08	5.28215e-05	10.081	-0.404938	-4.94256	8.73592e-05	0.00226423	0.940584	0.782281	10.5863	1.82978e-09	3.61381e-05	11.9632	5.15557	4.96892	5.1	4.92598	5.63179	5.51757	5.22681	5.42914	5.69193	5.80729	5.79592	5.84956	6.16853	6.3591	6.10978	6.24762
WBGene00008510	WBGene00008510	WBGene00008510	lipl-7	184068	Lipase [Source:UniProtKB/TrEMBL;Acc:O17766]	-0.438499	-0.0622294	-0.256379	0.119891	4.21921	17.7856	8.98247e-06	0.000273771	-0.438499	-6.296	4.55171e-06	0.000966626	4.2368	-0.0622294	-0.865972	0.397179	0.681637	-6.03143	-0.256379	-3.65134	0.0016705	0.0167559	-1.78297	0.119891	1.76446	0.0935304	0.597614	-5.10892	4.0551	3.98904	4.11738	4.15887	4.31041	4.43055	4.3373	4.25255	4.08584	4.09696	3.99086	3.8491	4.40755	4.49495	4.36903	4.54526
WBGene00012382	WBGene00012382	WBGene00012382	ttr-16	178002	Transthyretin-like protein 16 [Source:UniProtKB/Swiss-Prot;Acc:P55955]	-0.351975	-0.0340383	-0.311869	0.00606819	7.34182	23.5853	1.17182e-06	7.18743e-05	-0.351975	-6.28753	4.63351e-06	0.00097353	3.78662	-0.0340383	-0.599595	0.555774	0.791119	-6.81909	-0.311869	-5.57704	2.13126e-05	0.000983468	2.04165	0.00606819	0.110093	0.913477	0.981612	-7.16424	7.34172	7.14592	7.14852	7.14771	7.53342	7.40635	7.47445	7.60965	7.27863	7.07005	7.21113	7.05714	7.52099	7.45143	7.54748	7.52271
WBGene00003813	WBGene00003813	WBGene00003813	nrf-6	174287	Nose resistant to fluoxetine protein 6 [Source:UniProtKB/Swiss-Prot;Acc:Q09225]	-0.335955	0.153481	-0.503173	-0.0137369	7.82672	42.8382	1.04103e-08	2.75098e-06	-0.335955	-6.26592	4.84912e-06	0.000997605	3.67556	0.153481	2.78638	0.011676	0.122201	-3.66456	-0.503173	-9.27382	1.56715e-08	8.36522e-06	9.38994	-0.0137369	-0.260327	0.797378	0.958037	-7.20968	7.53195	7.6284	7.61957	7.36339	8.15056	8.01228	7.99444	8.03687	7.76229	7.76623	7.6139	7.61562	8.0916	8.0115	7.97665	8.05091
WBGene00004986	WBGene00004986	WBGene00004986	spp-1	176452	SaPosin-like Protein family [Source:UniProtKB/TrEMBL;Acc:Q22291]	-0.394335	0.255794	-0.236386	0.413743	5.16594	34.8776	5.59983e-08	9.50849e-06	-0.394335	-6.26728	4.83531e-06	0.000997605	4.01467	0.255794	3.84053	0.00108255	0.0398158	-1.00102	-0.236386	-3.50284	0.00234544	0.0212196	-2.28685	0.413743	6.47985	3.0994e-06	0.0021108	4.64696	4.96413	4.84563	4.78397	4.95959	5.28073	5.05985	5.04516	5.09833	5.25485	5.12982	5.13202	4.9793	5.48887	5.49743	5.57139	5.55547
WBGene00012140	WBGene00012140	WBGene00012140	T28F4.5	172503		-0.305112	0.0122262	-0.267726	0.0496124	7.80967	22.943	1.43924e-06	8.2183e-05	-0.305112	-6.21457	5.40397e-06	0.00110029	3.5696	0.0122262	0.245528	0.808649	0.925361	-7.04211	-0.267726	-5.42351	2.98713e-05	0.0012139	1.63964	0.0496124	1.0196	0.320571	0.794526	-6.70323	7.70542	7.665	7.67834	7.58636	8.01446	7.84474	7.89107	7.97317	7.68253	7.67956	7.67896	7.64287	8.13826	7.99298	7.89059	7.88901
WBGene00002265	WBGene00002265	WBGene00002265	lec-2	174560	Galectin [Source:UniProtKB/TrEMBL;Acc:G5EGB1]	-0.346042	0.280228	-0.500753	0.125517	9.18435	46.4328	5.31117e-09	1.63899e-06	-0.346042	-6.20306	5.53703e-06	0.00111588	3.35479	0.280228	4.83377	0.000111684	0.0117955	0.726373	-0.500753	-8.69041	4.34621e-08	1.90751e-05	8.17811	0.125517	2.26481	0.0352573	0.457618	-5.05787	8.73258	8.94729	8.90079	8.72406	9.28342	9.35485	9.21231	9.49304	9.18458	9.01059	9.16708	9.09479	9.51251	9.4424	9.41247	9.47624
WBGene00013207	WBGene00013207	WBGene00013207	zipt-2.3	190293	Zrt (ZRT), Irt-(IRT-) like Protein Transporter [Source:UniProtKB/TrEMBL;Acc:Q9XWH3]	-0.912244	0.0806499	-1.14062	-0.14773	2.17001	32.1038	1.08658e-07	1.41337e-05	-0.912244	-6.18716	5.72644e-06	0.0011424	4.12986	0.0806499	0.48067	0.636173	0.840619	-5.64209	-1.14062	-7.59103	3.34435e-07	7.42144e-05	6.85269	-0.14773	-1.16195	0.259473	0.753728	-5.48296	1.38845	1.81875	1.50376	1.6943	2.81768	2.61044	2.94878	2.6117	1.55603	1.73823	1.90836	1.59744	2.55754	2.33926	2.95144	2.60647
WBGene00018250	WBGene00018250	WBGene00018250	F40H3.2	185571		-0.547765	0.417161	-0.740841	0.224085	3.56879	39.3004	2.1211e-08	4.55344e-06	-0.547765	-6.16693	5.977e-06	0.00114608	4.03286	0.417161	4.1531	0.000528061	0.0272252	-0.080963	-0.740841	-7.54678	3.64284e-07	7.69004e-05	6.75639	0.224085	2.59848	0.01753	0.377198	-3.51124	2.98081	3.29952	3.02076	2.81905	3.73255	3.75297	3.77629	3.87513	3.6193	3.47318	3.31764	3.35408	4.16555	3.95159	3.99238	3.94286
WBGene00006882	WBGene00006882	WBGene00006882	vab-19	173599	VAB-19 [Source:UniProtKB/TrEMBL;Acc:G5EDN8]	0.818752	-0.258508	0.750054	-0.327205	5.16294	28.4773	2.78646e-07	2.6206e-05	0.818752	6.17529	5.87206e-06	0.00114608	3.8787	-0.258508	-2.24912	0.0364044	0.210353	-4.41505	0.750054	6.06609	7.40562e-06	0.00050165	3.42966	-0.327205	-2.3338	0.0305977	0.447553	-4.20201	5.84952	5.55733	5.54505	5.82597	4.92444	4.93628	5.28534	4.51813	5.2293	5.50796	5.53265	5.44806	4.59641	4.39341	4.90633	4.54171
WBGene00014132	WBGene00014132	WBGene00014132	ZK896.1	191449		-1.36199	0.850632	-1.75449	0.458133	0.537572	29.2423	2.2667e-07	2.29576e-05	-1.36199	-6.17792	5.83948e-06	0.00114608	3.73284	0.850632	2.739	0.0129457	0.12874	-2.95462	-1.75449	-6.03373	7.93504e-06	0.000525896	3.37598	0.458133	2.39121	0.0271619	0.430381	-3.4042	-0.740202	-0.464006	-0.653466	-1.02915	1.18699	1.43634	1.03584	0.595126	-0.279659	0.371717	0.145408	0.603341	1.38384	1.51193	1.89948	1.34211
WBGene00004112	WBGene00004112	WBGene00004112	pqn-22	177369	Prion-like-(Q/N-rich)-domain-bearing protein [Source:UniProtKB/TrEMBL;Acc:V6CJC4]	-0.201965	0.0273248	-0.159735	0.0695545	7.79927	21.9467	1.9974e-06	0.000103269	-0.201965	-6.16948	5.94484e-06	0.00114608	3.47247	0.0273248	0.828247	0.41769	0.697024	-6.72769	-0.159735	-4.84139	0.000109776	0.00261213	0.322247	0.0695545	2.12453	0.0468029	0.493517	-5.10351	7.72731	7.66769	7.67886	7.70998	7.85276	7.8692	7.82327	7.87168	7.69019	7.74215	7.74238	7.71515	7.87156	7.8849	7.99035	7.94949
WBGene00001397	WBGene00001397	WBGene00001397	fat-5	180162	Delta(9)-fatty-acid desaturase fat-5 [Source:UniProtKB/Swiss-Prot;Acc:G5ED44]	-2.93051	-0.58494	-2.32832	0.0172473	0.464055	23.2851	1.28927e-06	7.73954e-05	-2.93051	-6.16014	6.06359e-06	0.0011515	2.96338	-0.58494	-1.00991	0.325076	0.619638	-4.77102	-2.32832	-5.59348	2.05594e-05	0.000964487	2.70625	0.0172473	0.0681202	0.946393	0.989178	-5.87643	-0.906396	-1.03668	-0.495966	0.0388551	2.20237	1.03132	1.53209	2.45158	-1.5999	-0.447644	-1.2677	-1.52594	2.36317	1.64263	1.40266	1.71396
WBGene00010758	WBGene00010758	WBGene00010758	vnut-1	175106	Vesicular NUcleotide Transporte [Source:UniProtKB/TrEMBL;Acc:O45678]	0.435622	0.0415663	0.146601	-0.247455	4.18812	15.1108	2.71621e-05	0.000538598	0.435622	6.09449	6.97087e-06	0.00131119	3.83101	0.0415663	0.625689	0.538873	0.78223	-6.27839	0.146601	2.12099	0.0471344	0.172614	-4.95904	-0.247455	-3.34483	0.00335966	0.179819	-1.99587	4.26028	4.24901	4.36081	4.3526	4.2925	4.15819	4.11558	4.10335	4.27911	4.3417	4.40562	4.40733	4.00257	3.89589	4.03328	3.73493
WBGene00017780	WBGene00017780	WBGene00017780	F25E2.2	180428		-0.311425	0.245505	-0.492	0.0649306	6.53094	46.7378	5.02695e-09	1.62758e-06	-0.311425	-6.05194	7.63243e-06	0.00141313	3.36943	0.245505	4.59215	0.000193319	0.0168165	0.498141	-0.492	-9.28682	1.53268e-08	8.36522e-06	9.56836	0.0649306	1.27425	0.217757	0.726647	-6.24531	6.18275	6.27333	6.25741	6.09778	6.70454	6.73277	6.54742	6.82793	6.49702	6.44682	6.46073	6.40289	6.7472	6.7729	6.7741	6.76604
WBGene00020639	WBGene00020639	WBGene00020639	fbxa-71	188666	F-box A protein [Source:UniProtKB/TrEMBL;Acc:O44889]	-1.3231	0.279531	-1.05994	0.542694	0.922924	20.6967	3.06306e-06	0.000137178	-1.3231	-6.0505	7.65592e-06	0.00141313	3.61442	0.279531	1.03002	0.315777	0.610669	-4.95155	-1.05994	-4.24291	0.000429701	0.00635699	0.129593	0.542694	2.83757	0.0104384	0.309548	-2.63485	0.595129	0.615933	0.153716	-0.71454	1.29887	1.38847	1.15543	1.14156	0.677975	0.458366	0.354705	0.244132	2.31019	1.74318	1.63298	1.52569
WBGene00044280	WBGene00044280	WBGene00044280	W02A2.9	3565254		-1.35024	-0.336456	-1.3771	-0.36331	1.8639	29.3635	2.19462e-07	2.23421e-05	-1.35024	-6.02092	8.1552e-06	0.00149135	3.72518	-0.336456	-1.34418	0.194529	0.487743	-4.82994	-1.3771	-6.7664	1.71799e-06	0.000203459	5.29226	-0.36331	-2.13123	0.0461811	0.492174	-4.06698	1.55762	1.13594	1.28242	1.43237	2.92621	2.45644	2.63569	2.90755	1.04159	0.921886	0.798428	1.20198	3.0636	2.33926	2.10529	1.92472
WBGene00020735	WBGene00020735	WBGene00020735	T23F2.2	180822		0.433993	-0.25422	0.470039	-0.218174	5.3879	35.2343	5.15886e-08	8.85978e-06	0.433993	6.00222	8.48781e-06	0.00151395	3.46133	-0.25422	-3.84052	0.00108259	0.0398158	-1.09641	0.470039	6.83869	1.48292e-06	0.000187742	5.02686	-0.218174	-2.92317	0.00864509	0.284568	-3.10773	5.81321	5.68271	5.68735	5.79838	5.30773	5.29385	5.40632	5.05021	5.33647	5.58461	5.53444	5.50591	5.01311	5.05834	5.12075	5.00545
WBGene00012961	WBGene00012961	WBGene00012961	Y47H10A.5	173091		0.932044	0.225014	1.08148	0.374453	3.52134	28.0613	3.12342e-07	2.77619e-05	0.932044	5.99973	8.53326e-06	0.00151395	3.70219	0.225014	1.6648	0.112158	0.372913	-5.07835	1.08148	6.43329	3.41477e-06	0.000319629	4.54605	0.374453	2.02704	0.0567461	0.515992	-4.35428	4.06637	3.72451	3.99665	3.848	2.7667	2.82344	2.70594	3.0165	3.98338	4.18218	4.17682	4.23419	3.81247	3.41269	2.9831	2.57905
WBGene00004238	WBGene00004238	WBGene00004238	ptr-24	181456	PaTched Related family [Source:UniProtKB/TrEMBL;Acc:B6VQ55]	-0.402253	-0.120982	-0.420176	-0.138905	6.22778	28.1499	3.0481e-07	2.76146e-05	-0.402253	-5.99688	8.58542e-06	0.00151395	3.31162	-0.120982	-1.77693	0.091399	0.337597	-5.30621	-0.420176	-6.38734	3.75858e-06	0.000338958	3.95665	-0.138905	-2.14562	0.0448711	0.49068	-4.85899	6.00832	6.05775	6.13404	6.11652	6.6746	6.31138	6.57517	6.47305	5.98816	6.00915	6.02104	5.81423	6.42987	6.37955	6.37933	6.26816
WBGene00044554	WBGene00044554	WBGene00044554	F41E6.15	3896827		-1.26279	0.694512	-1.62988	0.327426	2.63409	28.1112	3.08075e-07	2.76567e-05	-1.26279	-5.9976	8.57219e-06	0.00151395	3.76074	0.694512	2.47004	0.023027	0.169151	-3.29507	-1.62988	-6.25872	4.92327e-06	0.000395403	4.29358	0.327426	1.79998	0.0875697	0.583897	-4.81395	1.6201	1.58746	2.22317	0.531266	3.30239	3.34623	2.91529	3.33989	2.84273	1.83857	2.27723	2.03084	3.73418	3.363	3.41315	3.71617
WBGene00022072	WBGene00022072	WBGene00022072	cpg-9	177087	Chondroitin proteoglycan 9 [Source:UniProtKB/Swiss-Prot;Acc:Q95XP7]	-0.249733	0.0781915	-0.402104	-0.0741802	6.56491	42.5009	1.11165e-08	2.88881e-06	-0.249733	-5.97199	9.05561e-06	0.00156971	3.20145	0.0781915	1.8359	0.0818808	0.319188	-5.27289	-0.402104	-9.5805	9.32105e-09	5.93841e-06	10.0644	-0.0741802	-1.80108	0.0873908	0.583435	-5.49343	6.35566	6.39151	6.40016	6.29165	6.752	6.72737	6.72104	6.86681	6.48628	6.37832	6.44937	6.45154	6.68439	6.69345	6.71797	6.66776
WBGene00001692	WBGene00001692	WBGene00001692	grd-3	177109	GRounDhog (Hedgehog-like family) [Source:UniProtKB/TrEMBL;Acc:Q9TYW7]	-0.73485	0.385662	-0.934069	0.186444	5.42281	31.8066	1.16981e-07	1.47158e-05	-0.73485	-5.97173	9.06062e-06	0.00156971	3.34711	0.385662	2.81605	0.0109427	0.11831	-3.2019	-0.934069	-7.07101	9.28647e-07	0.000135599	5.54813	0.186444	1.58501	0.129268	0.639703	-5.67892	4.82186	4.90859	5.01584	4.43852	5.76602	5.77427	5.46682	6.03236	5.51291	4.95086	5.12728	5.18364	6.09735	5.96745	5.88104	5.81257
WBGene00001794	WBGene00001794	WBGene00001794	gta-1	177897	Probable 4-aminobutyrate aminotransferase, mitochondrial [Source:UniProtKB/Swiss-Prot;Acc:Q21217]	-0.232761	0.0894527	-0.270528	0.0516854	8.63111	29.61	2.05576e-07	2.13782e-05	-0.232761	-5.95838	9.32365e-06	0.00160124	2.90538	0.0894527	2.2557	0.0359197	0.209308	-4.83247	-0.270528	-6.84749	1.45668e-06	0.000186345	4.6222	0.0516854	1.32822	0.199653	0.710975	-6.46363	8.44343	8.48729	8.47254	8.43377	8.81106	8.76522	8.62526	8.73375	8.60081	8.55647	8.53366	8.49801	8.86752	8.77143	8.71608	8.78066
WBGene00000175	WBGene00000175	WBGene00000175	aqp-7	180589	AQuaPorin or aquaglyceroporin related [Source:UniProtKB/TrEMBL;Acc:Q21473]	-0.341942	0.0915068	-0.359751	0.0736984	6.77075	25.6203	6.28061e-07	4.59415e-05	-0.341942	-5.9259	9.99717e-06	0.0017021	3.06898	0.0915068	1.54617	0.138358	0.415158	-5.74579	-0.359751	-6.14127	6.31122e-06	0.000453652	3.36523	0.0736984	1.29106	0.211985	0.722021	-6.25616	6.61636	6.56223	6.60859	6.40474	6.88867	6.98797	6.82955	6.93653	6.7759	6.52544	6.69116	6.56814	7.00368	7.03332	7.00431	6.89257
WBGene00003812	WBGene00003812	WBGene00003812	nrf-5	179879	Nose resistant to fluoxetine protein 5 [Source:UniProtKB/Swiss-Prot;Acc:Q93796]	-0.270565	0.250558	-0.388189	0.132935	6.66679	45.4372	6.36971e-09	1.82321e-06	-0.270565	-5.91956	1.01342e-05	0.00171054	3.0612	0.250558	5.29856	3.939e-05	0.0055568	2.05723	-0.388189	-8.21395	1.03215e-07	3.39749e-05	7.59741	0.132935	2.91028	0.00889486	0.287166	-3.41359	6.40085	6.419	6.4397	6.22873	6.72971	6.77817	6.70214	6.85352	6.60501	6.59103	6.67986	6.64658	6.91109	6.91922	6.90932	6.85161
WBGene00017151	WBGene00017151	WBGene00017151	EGAP9.3	179048		-0.987212	-0.0546857	-1.14648	-0.213957	1.7767	28.531	2.74603e-07	2.60741e-05	-0.987212	-5.91565	1.02199e-05	0.00171054	3.5391	-0.0546857	-0.291375	0.773883	0.91031	-5.59475	-1.14648	-6.98894	1.09471e-06	0.000152257	5.69974	-0.213957	-1.53081	0.142098	0.655264	-4.93498	1.3521	1.00547	1.38726	1.29871	2.27713	2.55731	2.46097	2.30307	1.2698	1.14728	1.09904	1.30333	2.63139	1.97587	2.38354	1.88048
WBGene00019713	WBGene00019713	WBGene00019713	pqn-52	172210	Prion-like-(Q/N-rich)-domain-bearing protein [Source:UniProtKB/TrEMBL;Acc:G4SL51]	-0.262583	0.0973643	-0.263324	0.0966233	7.65024	26.0953	5.46042e-07	4.14782e-05	-0.262583	-5.90588	1.04367e-05	0.00173215	2.91461	0.0973643	2.15185	0.0443149	0.233214	-4.88819	-0.263324	-5.83364	1.21957e-05	0.000704285	2.57758	0.0966233	2.17858	0.041998	0.484919	-4.99108	7.47657	7.5014	7.55014	7.33486	7.74452	7.66083	7.69713	7.84339	7.57987	7.54248	7.6071	7.54495	7.8392	7.87135	7.7998	7.80864
WBGene00000535	WBGene00000535	WBGene00000535	cpi-1	177372	Cystatin [Source:UniProtKB/TrEMBL;Acc:G5EDZ9]	-0.407425	0.100012	-0.59485	-0.0874131	6.176	35.9542	4.38091e-08	7.72526e-06	-0.407425	-5.89416	1.07035e-05	0.00176162	3.08571	0.100012	1.39499	0.178921	0.469426	-5.84377	-0.59485	-8.54716	5.61966e-08	2.25837e-05	8.27406	-0.0874131	-1.30574	0.207042	0.716966	-6.15826	5.88811	5.7707	5.99994	5.82597	6.47963	6.47861	6.40686	6.52678	6.13515	5.94214	5.93272	5.86069	6.53077	6.20015	6.41459	6.41885
WBGene00012683	WBGene00012683	WBGene00012683	asp-17	180250	ASpartyl Protease [Source:UniProtKB/TrEMBL;Acc:Q8MYN5]	1.58234	-0.0597629	2.38869	0.74659	0.413774	31.064	1.41028e-07	1.65952e-05	1.58234	5.87339	1.11933e-05	0.00181203	2.92773	-0.0597629	-0.326615	0.747486	0.898581	-5.63732	2.38869	7.52936	3.7678e-07	7.69004e-05	5.60204	0.74659	1.99714	0.0601555	0.523024	-3.89763	1.65035	1.54111	1.34623	1.18966	-0.828299	-1.13914	-0.660564	-1.36977	1.09021	1.24802	1.61499	1.70013	0.170556	0.34983	-0.516896	-1.08591
WBGene00017717	WBGene00017717	WBGene00017717	F22F4.4	180867		0.310328	-0.0987557	0.153614	-0.25547	5.85227	22.0719	1.91559e-06	0.000100689	0.310328	5.87501	1.11543e-05	0.00181203	3.10885	-0.0987557	-1.97254	0.0630968	0.280663	-4.9765	0.153614	3.01724	0.00701716	0.0465219	-3.53006	-0.25547	-4.764	0.000130803	0.0253271	0.878318	6.16059	5.96644	5.93398	6.04005	5.90364	5.89802	5.86796	5.77902	5.89715	5.9911	5.91356	5.85931	5.55867	5.64507	5.5972	5.61912
WBGene00016004	WBGene00016004	WBGene00016004	C18H9.6	182809		0.504223	0.137991	0.518386	0.152154	3.88095	24.5791	8.59794e-07	5.7368e-05	0.504223	5.86031	1.15134e-05	0.0018487	3.35989	0.137991	1.72359	0.100818	0.354931	-5.01547	0.518386	5.81694	1.2644e-05	0.000719652	3.15797	0.152154	1.60965	0.123763	0.633326	-5.1589	3.84882	4.09711	4.12042	4.15404	3.62931	3.60374	3.51072	3.44994	4.09481	4.23835	4.41733	4.10446	3.79971	3.68963	3.73784	3.57755
WBGene00020280	WBGene00020280	WBGene00020280	T06A1.5	178674		0.606606	-0.316897	0.723711	-0.199791	4.67486	34.5483	6.04417e-08	1.00313e-05	0.606606	5.85312	1.16935e-05	0.00186247	3.25671	-0.316897	-3.48626	0.0024358	0.0592452	-1.78322	0.723711	7.43016	4.56912e-07	9.11517e-05	6.3392	-0.199791	-1.82647	0.0833416	0.57688	-4.99705	5.22003	5.09258	5.12447	5.23584	4.51347	4.38248	4.67164	4.16489	4.73972	4.97861	4.80072	4.86238	4.30297	4.00116	4.52772	4.16662
WBGene00009645	WBGene00009645	WBGene00009645	F42G10.1	181214		-0.278388	0.164506	-0.348097	0.0947976	6.31505	33.1331	8.45103e-08	1.24558e-05	-0.278388	-5.8437	1.19336e-05	0.0018855	2.94727	0.164506	3.35345	0.00329461	0.0681346	-2.25483	-0.348097	-7.13265	8.2119e-07	0.000128406	5.51598	0.0947976	2.00084	0.0597243	0.522621	-5.12139	6.0185	6.08728	6.09123	6.10531	6.42724	6.45338	6.3111	6.51923	6.31723	6.28212	6.19661	6.14636	6.54613	6.53278	6.50187	6.5006
WBGene00016636	WBGene00016636	WBGene00016636	perm-2	176933	PERMeable eggshell [Source:UniProtKB/TrEMBL;Acc:O44145]	-0.587917	0.364921	-0.717896	0.234941	6.58494	32.0654	1.09698e-07	1.41337e-05	-0.587917	-5.83905	1.20541e-05	0.00188944	2.88946	0.364921	3.37572	0.00313223	0.0663749	-2.21859	-0.717896	-6.74655	1.78904e-06	0.000207673	4.69859	0.234941	2.37631	0.0280176	0.435544	-4.50236	6.01995	6.18848	6.25464	5.78438	6.69945	6.72556	6.61092	7.16563	6.55338	6.2506	6.54763	6.43023	7.06093	7.04519	7.02537	6.99339
WBGene00011571	WBGene00011571	WBGene00011571	ttr-46	179384	Transthyretin-like protein 46 [Source:UniProtKB/Swiss-Prot;Acc:Q22285]	-0.335411	-0.140821	-0.293222	-0.0986313	6.72667	23.2069	1.32197e-06	7.82367e-05	-0.335411	-5.82978	1.22978e-05	0.00191245	2.8779	-0.140821	-2.43127	0.0249811	0.175641	-4.23403	-0.293222	-5.18267	5.09826e-05	0.00163994	1.23194	-0.0986313	-1.75559	0.0950725	0.600207	-5.58922	6.73756	6.64878	6.63011	6.54509	7.04661	6.84731	6.9435	6.90467	6.58606	6.51852	6.42928	6.43489	6.98479	6.72821	6.81791	6.82048
WBGene00021533	WBGene00021533	WBGene00021533	Y42G9A.3	175865		-0.353525	0.323388	-0.513761	0.163153	4.72045	42.1169	1.19856e-08	3.07422e-06	-0.353525	-5.8184	1.26041e-05	0.0019297	3.125	0.323388	4.96244	8.35348e-05	0.00965749	1.55086	-0.513761	-7.93409	1.73924e-07	4.78694e-05	7.34472	0.163153	2.70497	0.0139377	0.347125	-3.51682	4.33203	4.3262	4.42624	4.25674	4.90099	4.95488	4.80566	4.76522	4.76052	4.61829	4.67957	4.58892	5.08321	4.92556	5.04027	5.05107
WBGene00009177	WBGene00009177	WBGene00009177	F26H9.5	172756	Probable phosphoserine aminotransferase [Source:UniProtKB/Swiss-Prot;Acc:P91856]	0.317314	-0.203972	0.264563	-0.256723	6.89935	32.0157	1.11056e-07	1.41337e-05	0.317314	5.82158	1.25176e-05	0.0019297	2.84708	-0.203972	-3.93433	0.000872783	0.0362894	-1.08091	0.264563	5.03277	7.13148e-05	0.00202366	0.860075	-0.256723	-4.65115	0.000169018	0.0314915	0.482395	7.25578	7.0821	7.08993	7.17717	6.98312	6.91276	6.90028	6.72952	6.98882	6.95136	6.93935	6.8757	6.61873	6.58451	6.73124	6.56667
WBGene00003934	WBGene00003934	WBGene00003934	pat-10	172127	Paralysed Arrest at Two-fold; Troponin C [Source:UniProtKB/TrEMBL;Acc:G5EF37]	-0.250172	0.0558488	-0.305249	0.000771138	10.3468	28.0341	3.14698e-07	2.77619e-05	-0.250172	-5.80118	1.30826e-05	0.00198755	2.32953	0.0558488	1.27707	0.216779	0.514222	-6.61834	-0.305249	-7.04267	9.82832e-07	0.000138953	4.78982	0.000771138	0.0180469	0.985787	0.997184	-7.59871	10.2031	10.2062	10.1957	10.1116	10.5938	10.4379	10.3915	10.5373	10.3408	10.2429	10.164	10.1736	10.558	10.4679	10.449	10.4754
WBGene00044642	WBGene00044642	WBGene00044642	clec-69	NA		-2.23944	-0.851885	-1.71173	-0.324172	0.142637	23.067	1.38276e-06	8.03222e-05	-2.23944	-5.78091	1.36695e-05	0.00206086	2.17641	-0.851885	-1.94658	0.0663397	0.288514	-3.9831	-1.71173	-5.49657	2.54296e-05	0.00108945	2.53184	-0.324172	-1.37569	0.184727	0.699187	-4.84736	-1.3103	-0.128174	-0.495966	0.120349	1.14768	1.43634	1.18384	1.42641	-0.981972	-1.14269	-1.48293	-1.77871	1.69064	1.15116	0.136606	0.929427
WBGene00009097	WBGene00009097	WBGene00009097	fipr-2	179696	FIP (Fungus-Induced Protein) Related [Source:UniProtKB/TrEMBL;Acc:B5U8M6]	-0.537563	0.273231	-0.661439	0.149355	4.20865	28.9416	2.45703e-07	2.4023e-05	-0.537563	-5.76651	1.41029e-05	0.00211009	3.09726	0.273231	2.67006	0.0150303	0.138327	-3.286	-0.661439	-6.64456	2.20495e-06	0.000235393	4.86229	0.149355	1.65665	0.113813	0.61906	-5.30167	3.60804	3.89082	3.86488	3.64954	4.42992	4.42463	4.26932	4.63768	4.10962	3.9663	4.1996	3.90928	4.73016	4.47754	4.43538	4.71864
WBGene00016018	WBGene00016018	WBGene00016018	C23H3.2	173390		-0.276459	0.147942	-0.307526	0.116876	6.1973	28.9184	2.47241e-07	2.40542e-05	-0.276459	-5.75233	1.45434e-05	0.00215964	2.76298	0.147942	2.993	0.00740583	0.098946	-3.01507	-0.307526	-6.23692	5.15481e-06	0.000404657	3.65807	0.116876	2.43823	0.0246192	0.416649	-4.29679	6.06416	5.92869	6.00242	5.91145	6.23081	6.26491	6.25362	6.38619	6.13225	6.0689	6.19094	6.11301	6.34242	6.35355	6.42615	6.48314
WBGene00018885	WBGene00018885	WBGene00018885	drd-5	186315	Dietary restriction down regulated [Source:UniProtKB/TrEMBL;Acc:Q20840]	-0.400098	0.13836	-0.485971	0.0524863	4.32938	27.4063	3.74886e-07	3.19138e-05	-0.400098	-5.73756	1.50171e-05	0.00217968	3.0245	0.13836	1.88226	0.0750187	0.306112	-4.76056	-0.485971	-6.76258	1.73144e-06	0.000203547	5.07226	0.0524863	0.771898	0.449555	0.852828	-6.33034	4.10511	4.03993	3.95291	4.07959	4.36284	4.55773	4.58907	4.54483	4.18711	4.13033	4.30418	4.08086	4.68578	4.45696	4.61114	4.56636
WBGene00012615	WBGene00012615	WBGene00012615	dct-16	180345	DAF-16/FOXO Controlled, germline Tumor affecting [Source:UniProtKB/TrEMBL;Acc:D4YWC3]	-0.452067	-0.127679	-0.439233	-0.114844	8.62269	23.2461	1.30549e-06	7.78954e-05	-0.452067	-5.73328	1.51577e-05	0.00217968	2.42418	-0.127679	-1.59503	0.127005	0.397394	-5.92764	-0.439233	-5.66246	1.76836e-05	0.000875314	2.05421	-0.114844	-1.50452	0.148691	0.661595	-6.23983	8.46087	8.4474	8.48794	8.45184	9.03359	8.74294	8.8491	9.00848	8.56202	8.26063	8.26011	8.2212	8.96714	8.59114	8.79289	8.82493
WBGene00014141	WBGene00014141	WBGene00014141	ZK899.2	181171		0.61135	-0.141974	0.488139	-0.265185	4.47134	21.3685	2.42845e-06	0.000117842	0.61135	5.74201	1.48728e-05	0.00217968	3.045	-0.141974	-1.49765	0.150457	0.431977	-5.47825	0.488139	4.86053	0.000105127	0.00252894	0.884753	-0.265185	-2.37807	0.0279154	0.435544	-3.99905	4.95204	4.66561	4.79545	4.86522	4.57032	4.23802	4.34989	4.16058	4.76614	4.70945	4.5824	4.5687	4.34747	3.73916	4.13072	4.08612
WBGene00003495	WBGene00003495	WBGene00003495	mup-2	180914	Troponin T [Source:UniProtKB/Swiss-Prot;Acc:Q27371]	-0.155547	-0.00388699	-0.115086	0.0365737	9.8197	17.1943	1.13502e-05	0.000314415	-0.155547	-5.74011	1.49344e-05	0.00217968	2.26755	-0.00388699	-0.143069	0.887724	0.958746	-7.36235	-0.115086	-4.23305	0.00043954	0.00646382	-1.35937	0.0365737	1.34872	0.193092	0.707003	-6.60038	9.75362	9.74258	9.76467	9.75367	9.88928	9.83885	9.86398	9.88817	9.79141	9.74781	9.68899	9.76285	9.93431	9.85306	9.89062	9.95102
WBGene00012878	WBGene00012878	WBGene00012878	Y45F10C.2	178334	UPF0375 protein Y45F10C.2 [Source:UniProtKB/Swiss-Prot;Acc:O45941]	-1.49216	-0.0280626	-0.702454	0.761639	0.848297	14.5813	3.43532e-05	0.000631727	-1.49216	-5.73108	1.52302e-05	0.00217968	2.9999	-0.0280626	-0.0882053	0.930625	0.976105	-5.36717	-0.702454	-2.38438	0.0275511	0.12135	-3.55735	0.761639	3.29712	0.00374306	0.189068	-1.76916	-0.456139	0.204782	1.09702	-0.0475197	0.837681	1.48268	0.602812	1.17614	0.318597	0.181046	0.798428	-0.0571728	1.74488	1.57876	2.19814	1.71396
WBGene00010987	WBGene00010987	WBGene00010987	R03C1.1	175150		1.09418	0.0389107	0.695251	-0.360013	1.2609	16.5481	1.47542e-05	0.00036746	1.09418	5.71308	1.58378e-05	0.00225033	2.99088	0.0389107	0.259722	0.797838	0.920126	-5.73807	0.695251	3.97158	0.000801215	0.0097679	-0.478898	-0.360013	-1.69938	0.105363	0.61061	-4.37745	1.84602	1.41828	1.64577	1.89289	1.02288	0.757529	1.2922	0.83037	1.62366	1.70318	1.66821	1.9288	0.390676	0.74851	1.0509	0.213054
WBGene00009514	WBGene00009514	WBGene00009514	F37H8.5	3564874	GILT-like protein F37H8.5 [Source:UniProtKB/Swiss-Prot;Acc:O17861]	-0.31507	-0.0435044	-0.19363	0.0779363	5.27928	14.8845	3.00098e-05	0.000573205	-0.31507	-5.68824	1.67176e-05	0.00235838	2.77063	-0.0435044	-0.772969	0.448936	0.71939	-6.35523	-0.19363	-3.47861	0.0024786	0.0221605	-2.3943	0.0779363	1.42322	0.17069	0.683831	-5.82152	5.22506	5.19529	5.14704	5.1365	5.33642	5.28734	5.41832	5.42914	5.24415	5.05359	5.09119	5.11327	5.36446	5.4099	5.52555	5.48334
WBGene00001702	WBGene00001702	WBGene00001702	grd-13	3565619	GRounDhog (Hedgehog-like family) [Source:UniProtKB/TrEMBL;Acc:Q7Z2A9]	-0.892962	-0.0523089	-0.537282	0.303371	2.1722	14.7998	3.11581e-05	0.000587748	-0.892962	-5.67879	1.7065e-05	0.00239032	3.11537	-0.0523089	-0.297451	0.769311	0.908603	-5.74967	-0.537282	-3.25398	0.00412642	0.0320779	-2.15422	0.303371	2.09031	0.050098	0.50081	-4.14059	1.42391	1.67591	2.36342	1.66743	2.38248	2.3972	2.20784	2.6117	1.94773	1.6304	1.99424	1.62381	2.58754	2.7694	2.79376	2.60647
WBGene00006929	WBGene00006929	WBGene00006929	vit-5	180630	Vitellogenin-5 [Source:UniProtKB/Swiss-Prot;Acc:P06125]	-0.78948	0.294612	-1.02286	0.0612351	11.2409	28.6985	2.6238e-07	2.50339e-05	-0.78948	-5.67507	1.72039e-05	0.0023928	1.91676	0.294612	1.97309	0.0630307	0.280663	-5.66195	-1.02286	-7.13349	8.19827e-07	0.000128406	4.86798	0.0612351	0.461345	0.649725	0.923406	-7.6642	10.625	10.8754	10.729	10.3011	11.8	11.5285	11.4279	11.9477	11.3726	10.7736	10.8835	10.6543	11.9896	11.5743	11.6323	11.7388
WBGene00021603	WBGene00021603	WBGene00021603	clec-204	178656	C-type LECtin [Source:UniProtKB/TrEMBL;Acc:Q9N4W5]	-0.686161	0.603544	-1.01403	0.275675	2.18463	34.2761	6.4409e-08	1.04098e-05	-0.686161	-5.64458	1.8387e-05	0.00243586	3.04524	0.603544	4.08402	0.000618835	0.0298388	-0.258429	-1.01403	-7.06563	9.38687e-07	0.000135599	5.85972	0.275675	2.36961	0.0284103	0.436667	-3.66565	1.15519	1.61008	1.50376	1.46393	2.44867	2.55731	2.37733	2.50695	1.8802	2.24425	2.20702	1.94979	2.89395	2.86175	2.7576	2.46382
WBGene00001731	WBGene00001731	WBGene00001731	grl-22	189140	GRound-Like (Grd related) [Source:UniProtKB/TrEMBL;Acc:Q23137]	1.25252	-0.234084	1.14529	-0.341313	1.73445	22.9535	1.43433e-06	8.2183e-05	1.25252	5.64118	1.85237e-05	0.00243586	2.95703	-0.234084	-1.44493	0.164571	0.451554	-4.98001	1.14529	5.75294	1.4524e-05	0.000779483	3.26831	-0.341313	-1.36323	0.188556	0.701878	-4.85645	2.67718	2.36258	2.2896	2.58072	1.02288	1.28769	1.86599	0.873142	1.97387	2.61813	2.1706	2.06972	1.08059	0.823912	1.30583	0.642007
WBGene00006819	WBGene00006819	WBGene00006819	unc-87	172397	Unc-87 protein [Source:UniProtKB/TrEMBL;Acc:Q6LD30]	-0.165916	0.0773974	-0.161493	0.0818203	9.64181	25.4132	6.67998e-07	4.79744e-05	-0.165916	-5.662	1.7701e-05	0.00243586	2.11424	0.0773974	2.6165	0.0168659	0.146676	-4.2792	-0.161493	-5.44156	2.87053e-05	0.0011811	1.43175	0.0818203	2.78285	0.0117664	0.326384	-4.07731	9.52016	9.55561	9.52501	9.47802	9.70861	9.68295	9.59861	9.74744	9.6057	9.57898	9.6116	9.5981	9.80035	9.76395	9.75669	9.73672
WBGene00012199	WBGene00012199	WBGene00012199	mltn-3	189108	MLt-TeN (Mlt-10) related [Source:UniProtKB/TrEMBL;Acc:Q9XVH3]	1.4358	-0.235667	1.12427	-0.547194	1.98646	21.2644	2.51649e-06	0.000121518	1.4358	5.65002	1.81697e-05	0.00243586	3.00361	-0.235667	-1.31368	0.204409	0.499082	-5.2122	1.12427	5.15375	5.43843e-05	0.00171726	1.98797	-0.547194	-1.93482	0.0678568	0.545669	-4.13641	3.05052	2.36258	2.79547	2.79443	1.78222	1.84382	1.88342	0.83037	2.34834	2.64609	2.39242	2.6209	1.03778	0.540719	1.87719	0.885327
WBGene00017012	WBGene00017012	WBGene00017012	acs-22	181138	Fatty Acid CoA Synthetase family [Source:UniProtKB/TrEMBL;Acc:Q18916]	0.30162	-0.013148	0.264912	-0.0498558	6.64758	19.101	5.44261e-06	0.000202273	0.30162	5.63872	1.86235e-05	0.00243586	2.4643	-0.013148	-0.254737	0.80163	0.922341	-6.91532	0.264912	4.98341	7.96831e-05	0.0021512	0.797453	-0.0498558	-0.906749	0.375759	0.823638	-6.60244	6.79962	6.76425	6.77094	6.85661	6.53018	6.55649	6.6317	6.39264	6.80623	6.79157	6.86008	6.66653	6.51525	6.42036	6.58072	6.41498
WBGene00002008	WBGene00002008	WBGene00002008	hsp-4	174203	Heat shock 70 kDa protein D [Source:UniProtKB/Swiss-Prot;Acc:P20163]	0.287365	-0.0586267	0.215057	-0.130935	8.82051	19.0879	5.4691e-06	0.000202654	0.287365	5.65276	1.80616e-05	0.00243586	2.21859	-0.0586267	-1.1949	0.246652	0.545935	-6.53561	0.215057	4.29098	0.000384857	0.00590134	-1.09179	-0.130935	-2.52504	0.0204997	0.393008	-4.45543	9.02567	8.96427	8.91083	9.01639	8.75269	8.75449	8.87111	8.65206	8.86635	9.01417	8.80495	8.9743	8.57808	8.5699	8.7346	8.63762
WBGene00016594	WBGene00016594	WBGene00016594	C42D4.1	183403		-0.360523	-0.0776029	-0.250276	0.0326443	7.84007	15.8731	1.95578e-05	0.000441447	-0.360523	-5.65064	1.81454e-05	0.00243586	2.33593	-0.0776029	-1.20181	0.244027	0.543124	-6.34892	-0.250276	-3.93131	0.000878865	0.0104312	-1.77558	0.0326443	0.519139	0.609586	0.912737	-7.09895	7.68547	7.83941	7.7846	7.57782	8.02365	7.8903	7.90687	8.1077	7.79703	7.6206	7.60625	7.5514	8.12586	7.99706	7.90512	8.02065
WBGene00019280	WBGene00019280	WBGene00019280	K01A2.5	173418		0.413506	0.0208579	0.275355	-0.117294	4.85759	15.7516	2.05936e-05	0.000452922	0.413506	5.64727	1.82791e-05	0.00243586	2.75967	0.0208579	0.303483	0.76478	0.906829	-6.58636	0.275355	3.82007	0.00113461	0.0126531	-1.54758	-0.117294	-1.5357	0.140898	0.655123	-5.51472	4.97014	5.08452	4.98944	5.02982	4.73851	4.69689	4.86388	4.66533	4.93537	5.20693	4.92893	5.08271	4.54765	4.52914	4.66418	4.77713
WBGene00011273	WBGene00011273	WBGene00011273	R53.4	174554	Putative ATP synthase subunit f, mitochondrial [Source:UniProtKB/Swiss-Prot;Acc:Q22021]	-0.186673	-0.0369135	-0.11897	0.0307895	8.5751	14.9353	2.93427e-05	0.000565566	-0.186673	-5.64452	1.83892e-05	0.00243586	2.22555	-0.0369135	-1.11372	0.279122	0.577237	-6.56299	-0.11897	-3.59597	0.00189607	0.0183695	-2.63862	0.0307895	0.932697	0.362537	0.817084	-6.88667	8.50784	8.53148	8.50187	8.52427	8.7225	8.55346	8.63027	8.64571	8.46669	8.48086	8.45349	8.51748	8.71474	8.6638	8.63016	8.65619
WBGene00009515	WBGene00009515	WBGene00009515	clec-170	3565354	C-type LECtin [Source:UniProtKB/TrEMBL;Acc:A4F318]	-0.50658	0.0888836	-0.663207	-0.0677428	4.06122	28.2568	2.9598e-07	2.71491e-05	-0.50658	-5.63486	1.87811e-05	0.0024397	2.85147	0.0888836	0.92763	0.365094	0.656047	-5.90691	-0.663207	-7.276	6.18176e-07	0.000110176	6.1473	-0.0677428	-0.797835	0.434706	0.846844	-6.26455	3.59254	3.70887	3.77885	3.77438	4.52502	4.24476	4.44978	4.34661	3.80917	3.83481	3.79539	3.79792	4.42427	4.17322	4.56655	4.13872
WBGene00003370	WBGene00003370	WBGene00003370	mlc-2	181775	Myosin regulatory light chain 2 [Source:UniProtKB/Swiss-Prot;Acc:P19626]	-0.245159	0.0333062	-0.240186	0.0382788	9.33717	21.0289	2.72898e-06	0.000127417	-0.245159	-5.62988	1.89867e-05	0.0024397	2.08764	0.0333062	0.755718	0.458973	0.72715	-7.00018	-0.240186	-5.48157	2.62829e-05	0.0011068	1.56134	0.0382788	0.884286	0.387462	0.828427	-7.04772	9.23401	9.18615	9.22733	9.14503	9.48587	9.3942	9.35978	9.53027	9.34766	9.18112	9.21789	9.1659	9.55903	9.41932	9.46946	9.47124
WBGene00015601	WBGene00015601	WBGene00015601	fbxa-166	182401	F-box A protein [Source:UniProtKB/TrEMBL;Acc:O17200]	1.99056	0.201241	1.89642	0.107107	-1.11364	20.1811	3.67456e-06	0.000155735	1.99056	5.62899	1.90235e-05	0.0024397	1.01667	0.201241	0.857956	0.401481	0.684323	-4.98572	1.89642	5.30993	3.84084e-05	0.0014232	1.25038	0.107107	0.240957	0.812138	0.962446	-4.93413	0.163204	-0.464006	-0.423228	-0.237526	-1.39747	-2.10026	-2.78282	-2.5318	-0.0515544	0.181046	-0.0994897	-0.43848	-1.94478	-2.37566	-2.44207	-1.74137
WBGene00022199	WBGene00022199	WBGene00022199	pfk-1.1	180583	ATP-dependent 6-phosphofructokinase 1 [Source:UniProtKB/Swiss-Prot;Acc:Q9TZL8]	-0.196196	0.104819	-0.208197	0.0928184	7.63896	27.3324	3.82778e-07	3.22704e-05	-0.196196	-5.62334	1.92597e-05	0.00245406	2.29315	0.104819	2.96528	0.00787578	0.101864	-3.28019	-0.208197	-5.87967	1.10428e-05	0.000656911	2.68015	0.0928184	2.65565	0.0155045	0.363006	-4.06291	7.44779	7.47737	7.50309	7.51093	7.71373	7.66649	7.6345	7.76961	7.6403	7.57648	7.57479	7.56294	7.79289	7.82536	7.75542	7.77013
WBGene00000245	WBGene00000245	WBGene00000245	bca-1	180890	Beta carbonic anhydrase 1 [Source:UniProtKB/Swiss-Prot;Acc:Q22460]	-0.345195	0.152203	-0.373389	0.124009	4.58852	25.0884	7.36431e-07	5.10334e-05	-0.345195	-5.60722	1.99507e-05	0.00250973	2.69507	0.152203	2.36075	0.0289374	0.187998	-3.98597	-0.373389	-5.84411	1.1923e-05	0.000694857	3.08276	0.124009	2.03446	0.0559272	0.514228	-4.74614	4.26518	4.29512	4.30302	4.46216	4.73851	4.75231	4.58375	4.74521	4.47948	4.37827	4.60987	4.48489	4.81183	4.80746	4.84735	4.83913
WBGene00013853	WBGene00013853	WBGene00013853	ZC116.1	259343		-0.610622	0.236067	-0.513966	0.332722	3.28679	20.8767	2.87671e-06	0.000132436	-0.610622	-5.60805	1.99144e-05	0.00250973	2.8847	0.236067	1.94933	0.0659894	0.287893	-4.40034	-0.513966	-4.30063	0.000376439	0.00580833	-0.0763126	0.332722	3.10637	0.00575098	0.23449	-2.41058	2.70627	2.92849	2.94722	2.90205	3.12146	3.52844	3.36944	3.53231	3.15989	2.81979	3.42204	3.16954	3.77386	3.64354	3.71288	3.81939
WBGene00022633	WBGene00022633	WBGene00022633	ZC581.3	172383		-0.321723	0.145942	-0.335656	0.132009	5.67826	24.9338	7.71682e-07	5.27361e-05	-0.321723	-5.59867	2.03274e-05	0.00254092	2.50129	0.145942	2.44993	0.0240222	0.171898	-4.02624	-0.335656	-5.66723	1.75004e-05	0.000872811	2.50017	0.132009	2.31152	0.0320363	0.451725	-4.4548	5.40661	5.47806	5.52221	5.32449	5.83415	5.81445	5.60455	5.8729	5.58678	5.59898	5.59755	5.56323	5.99755	5.88512	5.89498	5.8646
WBGene00007362	WBGene00007362	WBGene00007362	cyp-35C1	179885	CYtochrome P450 family [Source:UniProtKB/TrEMBL;Acc:G5ECD0]	1.54709	0.0894863	0.833793	-0.623812	3.50604	14.9656	2.89526e-05	0.000560053	1.54709	5.59204	2.06243e-05	0.00256183	2.88905	0.0894863	0.430015	0.671964	0.860201	-6.32604	0.833793	3.4506	0.0026419	0.0232117	-2.08878	-0.623812	-2.06087	0.0530983	0.505881	-4.26365	3.85533	3.81494	3.94262	4.68276	3.15158	2.65158	3.55489	3.55219	4.01521	4.68045	3.8073	3.96706	3.05289	2.66048	2.81737	1.85783
WBGene00010834	WBGene00010834	WBGene00010834	mct-3	181497	MonoCarboxylate Transporter family [Source:UniProtKB/TrEMBL;Acc:Q93896]	-0.308107	0.306296	-0.41268	0.201723	6.32025	40.844	1.54482e-08	3.67593e-06	-0.308107	-5.5883	2.07936e-05	0.00256671	2.37524	0.306296	5.30887	3.84989e-05	0.0055098	2.12207	-0.41268	-7.14524	8.0088e-07	0.00012756	5.5506	0.201723	3.65455	0.00165825	0.120876	-1.74225	5.92106	5.94658	6.11584	5.94539	6.35574	6.48431	6.3111	6.45995	6.42777	6.26269	6.19661	6.27357	6.64571	6.62395	6.55637	6.59347
WBGene00021352	WBGene00021352	WBGene00021352	Y37E3.11	171770		-0.297825	0.175152	-0.355518	0.117459	6.1226	29.1965	2.29461e-07	2.30044e-05	-0.297825	-5.58064	2.11456e-05	0.00257793	2.3943	0.175152	3.17487	0.00493155	0.0804851	-2.61231	-0.355518	-6.47353	3.14038e-06	0.000296535	4.17609	0.117459	2.21164	0.039285	0.476249	-4.71555	5.89287	5.74282	5.96565	5.87229	6.33072	6.26822	6.10462	6.21699	6.04399	6.0172	6.02615	6.1025	6.40271	6.38111	6.28405	6.30524
WBGene00015052	WBGene00015052	WBGene00015052	clec-52	181855	C-type LECtin [Source:UniProtKB/TrEMBL;Acc:Q17452]	0.708369	-0.216341	0.498264	-0.426446	3.74199	21.1829	2.58787e-06	0.000123455	0.708369	5.58256	2.10569e-05	0.00257793	2.8202	-0.216341	-1.99576	0.0603182	0.274616	-4.55823	0.498264	4.33626	0.000346925	0.00550103	-0.163067	-0.426446	-3.21868	0.00446841	0.206677	-2.14891	4.25537	4.04409	4.19453	4.09982	3.88376	3.74824	3.61872	3.35506	3.97045	3.92125	3.97511	3.8435	3.20576	2.96529	3.71916	3.0477
WBGene00004567	WBGene00004567	WBGene00004567	rrn-2.1	NA		0.354624	-0.0850449	0.17567	-0.263999	13.2261	18.0301	8.16752e-06	0.000260595	0.354624	5.57545	2.1387e-05	0.00259137	1.43057	-0.0850449	-1.40003	0.177429	0.468228	-6.9279	0.17567	2.83887	0.0104087	0.0610367	-4.98928	-0.263999	-4.08103	0.000623094	0.0712885	-1.68212	13.4919	13.3999	13.2999	13.4276	13.2294	13.2796	13.3469	13.0174	13.2102	13.3268	13.3889	13.3482	12.9339	12.7998	13.0949	13.0215
WBGene00015692	WBGene00015692	WBGene00015692	ugt-25	172087	UDP-glucuronosyltransferase [Source:UniProtKB/TrEMBL;Acc:P91039]	0.513088	0.0332038	0.358094	-0.12179	5.23149	15.6692	2.13305e-05	0.000464012	0.513088	5.56846	2.17171e-05	0.00261533	2.52736	0.0332038	0.386657	0.703255	0.876196	-6.64215	0.358094	3.94914	0.0008436	0.0101104	-1.32813	-0.12179	-1.26033	0.222627	0.730623	-5.94705	5.51128	5.34274	5.34092	5.56178	5.15503	4.93002	5.24377	4.95388	5.28388	5.67672	5.3246	5.56493	4.95964	4.86437	5.04778	4.93419
WBGene00020592	WBGene00020592	WBGene00020592	ugt-12	178880	UDP-GlucuronosylTransferase [Source:UniProtKB/TrEMBL;Acc:O01614]	-0.303511	-0.0543159	-0.338169	-0.0889735	6.13481	24.5518	8.67047e-07	5.74906e-05	-0.303511	-5.56448	2.19073e-05	0.00262224	2.3726	-0.0543159	-0.982967	0.337827	0.632545	-6.32629	-0.338169	-6.25918	4.91851e-06	0.000395403	3.70027	-0.0889735	-1.66934	0.111245	0.615927	-5.63122	5.80146	6.04743	6.10359	6.02426	6.38138	6.27153	6.3508	6.37786	6.02536	5.94308	5.87729	5.93758	6.2197	6.28848	6.24759	6.25522
WBGene00000112	WBGene00000112	WBGene00000112	alh-6	173510	ALdehyde deHydrogenase [Source:UniProtKB/TrEMBL;Acc:Q6A593]	-0.264613	0.134255	-0.351199	0.047669	6.98909	30.1775	1.77145e-07	1.9583e-05	-0.264613	-5.55125	2.25523e-05	0.00266711	2.21502	0.134255	2.75496	0.0125038	0.126253	-3.62538	-0.351199	-7.25265	6.47328e-07	0.000113139	5.66637	0.047669	1.0067	0.326576	0.797736	-6.60358	6.69103	6.77868	6.8588	6.72683	7.09455	7.15061	7.0282	7.21531	6.97755	6.88838	6.90373	6.83467	7.21958	7.19427	7.09222	7.16863
WBGene00002268	WBGene00002268	WBGene00002268	lec-5	173992	Galectin [Source:UniProtKB/TrEMBL;Acc:G5EFI4]	-0.215578	0.130267	-0.233609	0.112236	7.49905	28.2914	2.93186e-07	2.71491e-05	-0.215578	-5.55178	2.25258e-05	0.00266711	2.1503	0.130267	3.30009	0.00371798	0.0711533	-2.5385	-0.233609	-5.90847	1.03789e-05	0.000627559	2.76309	0.112236	2.88555	0.00939348	0.295877	-3.57071	7.34287	7.33139	7.32715	7.28382	7.61855	7.59051	7.45163	7.56917	7.49692	7.45859	7.38763	7.45374	7.68344	7.66192	7.71318	7.61252
WBGene00002272	WBGene00002272	WBGene00002272	lec-9	181786	Galectin [Source:UniProtKB/TrEMBL;Acc:G5EC10]	-0.358222	-0.214919	-0.0741101	0.0691924	5.48632	11.5434	0.000149386	0.00188721	-0.358222	-5.54318	2.29551e-05	0.00269859	2.42627	-0.214919	-3.31888	0.00356315	0.0698598	-2.20911	-0.0741101	-1.16384	0.258724	0.494275	-6.66975	0.0691924	1.08891	0.289647	0.777067	-6.26091	5.56586	5.52941	5.40725	5.45588	5.66871	5.3605	5.64599	5.57877	5.31234	5.30226	5.15551	5.28417	5.57748	5.62545	5.6006	5.70409
WBGene00001067	WBGene00001067	WBGene00001067	dpy-5	172197	Cuticle collagen dpy-5 [Source:UniProtKB/Swiss-Prot;Acc:P91285]	1.37847	-0.420778	1.12683	-0.672417	8.41267	21.7307	2.14767e-06	0.000108482	1.37847	5.54025	2.31028e-05	0.00269989	2.06132	-0.420778	-1.96635	0.0638572	0.28245	-5.42646	1.12683	4.92144	9.16207e-05	0.00233787	0.386859	-0.672417	-2.56845	0.0186916	0.38378	-4.24127	9.43962	9.02828	9.08983	9.48284	8.42478	8.15658	8.68797	7.16671	8.63065	8.98174	8.77	8.92761	7.18322	7.00728	8.21167	7.41293
WBGene00009226	WBGene00009226	WBGene00009226	cyp-37B1	180093	CYtochrome P450 family [Source:UniProtKB/TrEMBL;Acc:O17851]	1.91086	-0.618036	1.81649	-0.712406	1.10028	28.8283	2.53325e-07	2.44057e-05	1.91086	5.52919	2.3671e-05	0.00275001	2.40835	-0.618036	-3.0595	0.00638628	0.0918694	-2.23277	1.81649	6.62885	2.27738e-06	0.00023967	4.91875	-0.712406	-1.81703	0.0848281	0.578572	-4.13939	2.40291	2.54978	2.23446	2.18574	0.681294	1.17933	0.870889	-0.869139	1.86631	1.34218	2.09486	1.6497	-0.292828	-0.447034	0.0595077	-0.10502
WBGene00022501	WBGene00022501	WBGene00022501	ZC8.6	180770		0.443008	-0.132532	0.256558	-0.318982	3.58817	19.098	5.44857e-06	0.000202273	0.443008	5.46912	2.70132e-05	0.00311995	2.58572	-0.132532	-1.82207	0.0840321	0.3232	-4.78056	0.256558	3.39745	0.00298143	0.0251853	-2.22982	-0.318982	-3.81991	0.00113503	0.100075	-0.858579	3.89377	3.86283	3.77112	3.80552	3.5258	3.56658	3.68978	3.47793	3.57301	3.81852	3.72805	3.67723	3.29935	3.31153	3.1223	3.26118
WBGene00008211	WBGene00008211	WBGene00008211	C49F5.7	183615		-0.71895	0.348224	-0.923697	0.143478	5.31144	26.4442	4.93326e-07	3.92519e-05	-0.71895	-5.45971	2.75794e-05	0.00316682	2.24549	0.348224	2.38233	0.0276688	0.184677	-4.03772	-0.923697	-6.57526	2.54346e-06	0.000251167	4.53925	0.143478	1.14473	0.266367	0.761254	-6.22693	4.65284	5.00991	4.89481	4.26572	5.71315	5.74249	5.35883	5.84497	5.39812	4.92066	4.90418	5.0393	5.90976	5.66315	5.70554	5.95138
WBGene00009126	WBGene00009126	WBGene00009126	pyk-1	172744	Pyruvate kinase [Source:UniProtKB/TrEMBL;Acc:B7WNA0]	-0.177381	0.0794968	-0.220585	0.0362932	8.71815	27.002	4.20334e-07	3.459e-05	-0.177381	-5.44878	2.82515e-05	0.00319453	1.7656	0.0794968	2.41692	0.0257428	0.177968	-4.54187	-0.220585	-6.71212	1.91953e-06	0.000217878	4.32631	0.0362932	1.11582	0.278245	0.770002	-6.7244	8.57419	8.61583	8.5988	8.51959	8.83117	8.77645	8.74316	8.85657	8.70034	8.64226	8.613	8.67213	8.87552	8.82905	8.79587	8.84575
WBGene00001685	WBGene00001685	WBGene00001685	gpd-3	180601	Glyceraldehyde-3-phosphate dehydrogenase 3 [Source:UniProtKB/Swiss-Prot;Acc:P17330]	-0.204701	0.0480142	-0.111381	0.141335	8.29912	16.8987	1.27861e-05	0.000341711	-0.204701	-5.44791	2.83059e-05	0.00319453	1.81701	0.0480142	1.26587	0.220677	0.518854	-6.34746	-0.111381	-2.92186	0.00867026	0.0539501	-4.0751	0.141335	3.74238	0.00135597	0.109155	-1.79164	8.26461	8.16198	8.19379	8.16575	8.33576	8.30135	8.26845	8.32524	8.22191	8.1886	8.28348	8.29124	8.46068	8.53088	8.43294	8.35822
WBGene00044468	WBGene00044468	WBGene00044468	Y69A2AL.2	3896813	Phospholipase A(2) [Source:UniProtKB/TrEMBL;Acc:Q3V5J7]	-0.604435	-0.0137858	-0.325677	0.264972	2.86375	13.4577	5.7672e-05	0.000923032	-0.604435	-5.45167	2.80722e-05	0.00319453	2.60875	-0.0137858	-0.116276	0.908639	0.967315	-6.02407	-0.325677	-2.8214	0.0108151	0.0627122	-3.23644	0.264972	2.46445	0.0232997	0.408085	-3.59363	2.61718	2.70499	2.73319	2.47625	2.65899	3.13764	3.01353	3.0165	2.66956	2.7181	2.7294	2.37923	3.03123	3.33749	3.27504	3.27833
WBGene00017121	WBGene00017121	WBGene00017121	cyc-2.1	177243	Cytochrome c 2.1 [Source:UniProtKB/Swiss-Prot;Acc:P19974]	-0.170261	-0.031275	-0.125772	0.0132148	8.65568	15.1182	2.70744e-05	0.000538488	-0.170261	-5.40583	3.10607e-05	0.00348551	1.68226	-0.031275	-0.991612	0.333698	0.627843	-6.70188	-0.125772	-3.99587	0.000757728	0.00941795	-1.7404	0.0132148	0.420428	0.678833	0.929429	-7.2514	8.6253	8.59348	8.57929	8.59347	8.78548	8.66519	8.70722	8.74098	8.61801	8.53825	8.52083	8.57646	8.7791	8.71127	8.72917	8.72662
WBGene00001690	WBGene00001690	WBGene00001690	grd-1	181300	GRounDhog (Hedgehog-like family) [Source:UniProtKB/TrEMBL;Acc:Q21835]	1.47602	-0.488412	1.30366	-0.66078	3.64381	24.4155	9.04164e-07	5.89348e-05	1.47602	5.40159	3.13529e-05	0.00349841	2.4805	-0.488412	-2.51772	0.0208204	0.161891	-3.67438	1.30366	5.73244	1.51853e-05	0.000799758	2.97449	-0.66078	-2.21798	0.038784	0.475989	-3.99739	4.85146	4.13661	4.55559	4.85633	3.54861	3.37722	3.73848	2.34925	3.96068	4.11374	4.22647	4.09035	2.64572	2.46236	3.38972	1.96765
WBGene00011736	WBGene00011736	WBGene00011736	T12D8.9	176795		-0.202209	0.114582	-0.238812	0.0779793	7.85689	27.1382	4.04376e-07	3.3698e-05	-0.202209	-5.39161	3.20517e-05	0.00354397	1.74839	0.114582	3.01119	0.00711225	0.096807	-3.20976	-0.238812	-6.2745	4.7623e-06	0.000391898	3.5112	0.0779793	2.07873	0.0512599	0.504541	-5.19637	7.64848	7.66229	7.75013	7.68717	7.95912	7.91506	7.86005	7.98936	7.86235	7.80937	7.75128	7.78215	8.06653	7.97656	8.01863	7.97042
WBGene00022673	WBGene00022673	WBGene00022673	ZK177.8	173937		-0.33072	0.173698	-0.372552	0.131867	6.67475	25.3149	6.8794e-07	4.88734e-05	-0.33072	-5.38564	3.24779e-05	0.00354397	1.88282	0.173698	2.73934	0.012936	0.12874	-3.60947	-0.372552	-5.90932	1.03599e-05	0.000627559	2.87838	0.131867	2.16061	0.0435428	0.486781	-4.89594	6.38519	6.53662	6.42685	6.28504	6.8394	6.73815	6.68236	6.8995	6.66743	6.57839	6.50621	6.57828	6.99741	6.9553	6.749	6.96785
WBGene00015335	WBGene00015335	WBGene00015335	acdh-6	182112	Probable acyl-CoA dehydrogenase 6 [Source:UniProtKB/Swiss-Prot;Acc:P34275]	1.25599	-0.444016	0.861979	-0.83803	3.32873	22.5999	1.60918e-06	8.97778e-05	1.25599	5.38606	3.24475e-05	0.00354397	2.47789	-0.444016	-2.59102	0.017812	0.150982	-3.43675	0.861979	4.56453	0.000205881	0.00388734	0.420228	-0.83803	-3.40219	0.00294945	0.168358	-1.64982	4.21039	3.84386	3.92183	4.38594	3.29341	3.16631	3.70946	2.56028	3.29047	3.62137	3.79539	3.90928	2.34572	2.02462	2.87475	2.27164
WBGene00016235	WBGene00016235	WBGene00016235	C29H12.2	174022		0.271995	-0.107045	0.188942	-0.190099	6.05225	20.4322	3.36142e-06	0.000145908	0.271995	5.38562	3.24789e-05	0.00354397	1.9963	-0.107045	-2.22178	0.0384862	0.216767	-4.5679	0.188942	3.8479	0.00106439	0.0119918	-1.71599	-0.190099	-3.69952	0.00149597	0.113636	-1.55395	6.24231	6.11326	6.20889	6.32748	6.01296	6.0355	6.09062	5.97215	6.11473	6.07233	6.14708	6.11997	5.88732	5.74181	5.90466	5.84026
WBGene00020593	WBGene00020593	WBGene00020593	ugt-11	178882	UDP-GlucuronosylTransferase [Source:UniProtKB/TrEMBL;Acc:O01616]	-0.456395	0.286005	-0.487895	0.254504	4.04428	25.1824	7.15847e-07	5.00013e-05	-0.456395	-5.36443	3.40384e-05	0.00369372	2.24193	0.286005	3.08693	0.00600665	0.0890087	-2.42315	-0.487895	-5.30469	3.88577e-05	0.00143082	2.01556	0.254504	3.01755	0.00701224	0.254988	-2.74014	3.65355	3.75528	3.75945	3.44331	4.00419	4.20039	4.06301	4.3504	4.07984	3.76428	3.96982	4.00767	4.39912	4.43609	4.35297	4.45007
WBGene00015514	WBGene00015514	WBGene00015514	C06A8.3	174259		-0.296624	-0.0554186	-0.218817	0.0223893	7.59541	14.8339	3.06904e-05	0.000581704	-0.296624	-5.35574	3.46996e-05	0.0037449	1.70854	-0.0554186	-0.992087	0.333472	0.627604	-6.54483	-0.218817	-3.95564	0.000831091	0.0100025	-1.68624	0.0223893	0.40829	0.68757	0.93071	-7.11387	7.5355	7.57045	7.43624	7.4383	7.63152	7.60563	7.75656	7.85644	7.52842	7.31395	7.45259	7.45695	7.70583	7.69116	7.8105	7.73484
WBGene00010456	WBGene00010456	WBGene00010456	K01C8.1	174326		-0.279847	0.0460727	-0.332174	-0.0062548	6.87223	22.9297	1.44543e-06	8.22684e-05	-0.279847	-5.34913	3.52107e-05	0.00377941	1.7836	0.0460727	0.866245	0.397033	0.681637	-6.55467	-0.332174	-6.31571	4.36714e-06	0.000371772	3.72298	-0.0062548	-0.120948	0.904986	0.981156	-7.09467	6.5457	6.76109	6.69384	6.77717	7.04326	7.12253	6.93098	7.02335	6.76892	6.72977	6.74789	6.72478	6.93316	7.09265	6.96785	7.09006
WBGene00022245	WBGene00022245	WBGene00022245	acp-6	177407	ACid Phosphatase family [Source:UniProtKB/TrEMBL;Acc:Q9GUF2]	-0.633358	0.423318	-0.766494	0.290182	8.6955	27.4422	3.71128e-07	3.17307e-05	-0.633358	-5.32061	3.75087e-05	0.00397149	1.46132	0.423318	3.31741	0.00357501	0.0698598	-2.62328	-0.766494	-6.09807	6.91794e-06	0.000482789	3.03773	0.290182	2.48044	0.0225281	0.402652	-4.59445	7.99565	8.25823	8.26465	7.98617	8.95268	8.91727	8.60259	9.16984	8.95352	8.35788	8.50583	8.37244	9.39698	9.12506	9.07936	9.18909
WBGene00001241	WBGene00001241	WBGene00001241	elo-3	183948	Putative fatty acid elongation protein 3 [Source:UniProtKB/Swiss-Prot;Acc:P49191]	0.296287	0.0153504	0.260577	-0.0203592	5.74233	16.7634	1.35092e-05	0.000352964	0.296287	5.31947	3.76034e-05	0.00397149	1.88587	0.0153504	0.287139	0.777076	0.911249	-6.75774	0.260577	4.68915	0.000155026	0.00323422	0.273299	-0.0203592	-0.35268	0.728163	0.939144	-6.79581	6.01705	5.77321	5.85849	5.86639	5.53037	5.61829	5.70966	5.57229	5.90906	5.8679	5.84875	5.92439	5.54154	5.51318	5.67518	5.6458
WBGene00020572	WBGene00020572	WBGene00020572	rund-1	180416	RUN Domain containing protein; RUND-1 [Source:UniProtKB/TrEMBL;Acc:Q22585]	0.485864	0.114085	0.239914	-0.131865	3.41564	11.8472	0.00012763	0.0016827	0.485864	5.322	3.7393e-05	0.00397149	2.27734	0.114085	1.35705	0.190478	0.482015	-5.401	0.239914	2.66948	0.0150491	0.0792584	-3.70643	-0.131865	-1.36414	0.188273	0.701849	-5.38999	3.55305	3.46382	3.48492	3.70343	3.34645	3.26902	3.45352	3.11779	3.63986	3.78539	3.54808	3.61288	3.05289	3.27169	3.07411	3.24382
WBGene00016119	WBGene00016119	WBGene00016119	C25H3.10	173965		-0.605139	0.0233941	-0.814968	-0.186435	3.24208	27.3213	3.83976e-07	3.22704e-05	-0.605139	-5.31593	3.79003e-05	0.00397286	2.2872	0.0233941	0.191027	0.850507	0.943746	-6.0795	-0.814968	-7.23348	6.72317e-07	0.000115646	6.16269	-0.186435	-1.80619	0.086562	0.582334	-4.85626	2.7206	2.75661	3.08451	2.87882	3.89567	3.77175	3.44768	3.7256	3.13114	2.9071	2.71683	2.75814	3.45389	3.49574	3.51773	3.57755
WBGene00011374	WBGene00011374	WBGene00011374	T02D1.8	259608		-0.325802	-0.0121458	-0.358862	-0.0452053	4.89844	21.0613	2.69857e-06	0.000126295	-0.325802	-5.31452	3.80188e-05	0.00397286	2.01214	-0.0121458	-0.193644	0.848485	0.942602	-6.5485	-0.358862	-5.87242	1.12165e-05	0.000661274	3.07199	-0.0452053	-0.757804	0.457753	0.856948	-6.45867	4.73277	4.78477	4.74899	4.6625	5.11992	5.06366	5.12608	5.07103	4.87768	4.68495	4.73675	4.55164	5.1067	5.02477	5.07741	4.99511
WBGene00016722	WBGene00016722	WBGene00016722	C46G7.2	177367		-0.272336	0.00552695	-0.235856	0.0420066	6.26155	16.4234	1.55333e-05	0.000380898	-0.272336	-5.29537	3.96698e-05	0.00412357	1.74762	0.00552695	0.105917	0.916745	0.970853	-6.83839	-0.235856	-4.56096	0.000207563	0.00390044	-0.104671	0.0420066	0.824428	0.419803	0.840628	-6.6554	6.18662	6.17337	6.14379	6.02028	6.41798	6.33604	6.29084	6.44231	6.23177	6.11547	6.15526	6.03043	6.34791	6.42944	6.38921	6.47014
WBGene00011284	WBGene00011284	WBGene00011284	ttr-27	179769	TransThyretin-Related family domain [Source:UniProtKB/TrEMBL;Acc:Q22032]	-0.382262	0.229672	-0.500534	0.111399	4.43494	27.2147	3.95707e-07	3.31153e-05	-0.382262	-5.28891	4.02431e-05	0.00414019	2.01632	0.229672	2.97746	0.00766569	0.100759	-2.72545	-0.500534	-6.5781	2.52862e-06	0.000250956	4.68042	0.111399	1.5655	0.133769	0.643564	-5.46703	3.86826	4.2162	4.18583	4.05389	4.60701	4.63413	4.50431	4.66533	4.21204	4.32738	4.48564	4.34134	4.7402	4.74093	4.73097	4.63122
WBGene00004025	WBGene00004025	WBGene00004025	phy-2	178170	Prolyl 4-hydroxylase subunit alpha-2 [Source:UniProtKB/Swiss-Prot;Acc:Q20065]	0.739296	-0.280427	0.575898	-0.443824	6.98924	20.3519	3.45826e-06	0.00014848	0.739296	5.28884	4.0249e-05	0.00414019	1.66637	-0.280427	-2.20002	0.0402203	0.221514	-4.77467	0.575898	4.37161	0.000319946	0.00517945	-0.672025	-0.443824	-3.08879	0.00598167	0.235706	-3.00534	7.66385	7.32884	7.25418	7.6357	6.92036	6.93896	7.16854	6.46083	7.01856	7.32083	7.16963	7.19924	6.19069	6.30585	6.85973	6.38955
WBGene00013275	WBGene00013275	WBGene00013275	btb-14	174877	BTB/POZ domain-containing protein Y57A10B.3 [Source:UniProtKB/Swiss-Prot;Acc:Q9XWH8]	-0.354177	0.0980163	-0.235729	0.216464	4.43499	16.6604	1.40898e-05	0.000358601	-0.354177	-5.28488	4.06051e-05	0.00415519	2.00949	0.0980163	1.40344	0.176424	0.466696	-5.50462	-0.235729	-3.37548	0.00313392	0.026105	-2.43014	0.216464	3.23021	0.00435378	0.203761	-2.348	4.25537	4.21251	4.2705	4.21096	4.45025	4.65198	4.37783	4.40608	4.41653	4.21366	4.35376	4.36888	4.59641	4.71145	4.74026	4.70918
WBGene00018237	WBGene00018237	WBGene00018237	irg-7	180613	Infection Response Gene [Source:RefSeq peptide;Acc:NP_508552]	0.195975	-0.040599	0.306809	0.0702344	10.0271	31.9946	1.11638e-07	1.41337e-05	0.195975	5.2778	4.12489e-05	0.00417777	1.20488	-0.040599	-1.12313	0.275204	0.573598	-6.79124	0.306809	8.23837	9.86682e-08	3.30288e-05	7.20556	0.0702344	1.83872	0.0814477	0.574197	-5.88047	10.1813	10.1458	10.1669	10.1998	9.7727	9.88527	9.92843	9.86394	10.1191	10.0926	10.2089	10.1162	9.92158	9.84982	10.0396	9.94087
WBGene00020343	WBGene00020343	WBGene00020343	acs-3	178677	Fatty Acid CoA Synthetase family [Source:UniProtKB/TrEMBL;Acc:O44560]	0.63535	-0.337272	0.790983	-0.181638	2.73226	30.1537	1.78247e-07	1.9583e-05	0.63535	5.27837	4.11965e-05	0.00417777	2.27258	-0.337272	-3.36434	0.00321418	0.0671747	-1.73355	0.790983	7.15108	7.91628e-07	0.000127111	6.0352	-0.181638	-1.40668	0.175474	0.688062	-5.11296	3.26121	3.34744	3.10924	3.34502	2.68668	2.25761	2.69611	2.22266	3.00368	2.89938	2.87234	2.85034	2.17843	2.23262	2.30221	2.40256
WBGene00006683	WBGene00006683	WBGene00006683	twk-31	176572	TWiK family of potassium channels [Source:UniProtKB/TrEMBL;Acc:Q6EUT8]	0.453718	-0.118331	0.199914	-0.372135	4.10387	16.7411	1.36323e-05	0.00035333	0.453718	5.26564	4.23795e-05	0.00427038	2.064	-0.118331	-1.51392	0.146306	0.426878	-5.35219	0.199914	2.48537	0.0222947	0.105415	-4.26971	-0.372135	-4.2176	0.000455399	0.0579263	-0.0673531	4.30376	4.37326	4.28956	4.32708	4.14059	4.07747	4.28907	3.96685	4.14458	4.22914	4.2441	4.21697	4.05182	3.6331	3.73784	3.61853
WBGene00022497	WBGene00022497	WBGene00022497	Y119D3B.21	246006		-0.495534	-0.366633	-0.476617	-0.347716	6.22975	28.9944	2.42239e-07	2.38021e-05	-0.495534	-5.26161	4.27607e-05	0.00428692	1.70585	-0.366633	-3.886	0.000975246	0.038001	-1.04775	-0.476617	-5.36722	3.38284e-05	0.00132299	1.70414	-0.347716	-3.92354	0.00089468	0.0883497	-1.13065	6.27179	6.1913	6.15423	6.05438	6.86083	6.37187	6.64963	6.72806	5.96797	5.66651	5.83427	5.71195	6.4616	6.13225	6.32581	6.28947
WBGene00007440	WBGene00007440	WBGene00007440	C08E8.4	182409		1.18274	-0.39706	1.37459	-0.205211	1.05287	26.2791	5.17538e-07	4.02416e-05	1.18274	5.25517	4.33772e-05	0.0043232	2.03936	-0.39706	-2.46458	0.0232933	0.169943	-3.29144	1.37459	6.76571	1.72039e-06	0.000203459	5.14435	-0.205211	-0.798932	0.434085	0.846507	-5.2053	1.76539	1.83804	2.08038	1.79701	0.625157	0.370863	0.905421	0.114429	1.37165	1.40897	1.71955	1.59744	-0.40648	0.627458	0.78959	0.0627653
WBGene00001074	WBGene00001074	WBGene00001074	dpy-13	177187	Cuticle collagen dpy-13 [Source:UniProtKB/Swiss-Prot;Acc:P17657]	1.30849	-0.670791	1.22485	-0.754436	7.49212	25.4232	6.66019e-07	4.79744e-05	1.30849	5.25328	4.35604e-05	0.0043232	1.55125	-0.670791	-3.17684	0.00490978	0.0804264	-2.90309	1.22485	5.49049	2.57722e-05	0.0010965	1.78893	-0.754436	-2.90977	0.00890477	0.287166	-3.41115	8.78316	8.24203	8.26671	8.61669	7.34263	7.24897	7.87074	6.42444	7.75877	7.97099	7.70864	7.68925	6.08031	6.06488	7.31226	6.49144
WBGene00000396	WBGene00000396	WBGene00000396	cdh-4	175590	Cadherin-4 [Source:UniProtKB/TrEMBL;Acc:A0A1C3NSI5]	0.214803	-0.135181	0.347966	-0.00201804	7.00008	35.5119	4.84212e-08	8.45116e-06	0.214803	5.22863	4.60175e-05	0.00453303	1.50347	-0.135181	-3.40899	0.00290424	0.0639858	-2.26833	0.347966	8.55345	5.55629e-08	2.25837e-05	8.17524	-0.00201804	-0.0479639	0.962239	0.992751	-7.07654	7.22909	7.19959	7.15411	7.25817	6.87369	6.9301	6.85406	6.77322	7.07816	7.0348	7.10535	7.07337	6.87202	6.7918	6.9291	6.84227
WBGene00004227	WBGene00004227	WBGene00004227	ptr-13	191748	PaTched Related family [Source:UniProtKB/TrEMBL;Acc:Q09934]	-0.324464	0.186102	-0.369909	0.140657	5.44848	24.4823	8.85739e-07	5.82257e-05	-0.324464	-5.22085	4.68222e-05	0.00453303	1.69548	0.186102	2.87109	0.00969724	0.111619	-3.14042	-0.369909	-5.73757	1.5017e-05	0.000793007	2.69693	0.140657	2.27656	0.03442	0.455782	-4.48056	5.15821	5.20461	5.26866	5.07395	5.49165	5.59607	5.48549	5.64352	5.50397	5.30226	5.41691	5.23585	5.79393	5.67973	5.69124	5.62249
WBGene00001066	WBGene00001066	WBGene00001066	dpy-4	178414	DumPY: shorter than wild-type [Source:UniProtKB/TrEMBL;Acc:O62432]	1.3669	-0.700706	1.1484	-0.919203	6.48295	25.1929	7.13606e-07	5.00013e-05	1.3669	5.22396	4.64984e-05	0.00453303	1.64371	-0.700706	-3.2812	0.00388023	0.0718225	-2.54379	1.1484	5.10254	6.0985e-05	0.00184191	1.04678	-0.919203	-3.39017	0.00303111	0.171531	-2.21521	7.89895	7.23869	7.22123	7.55602	6.37926	6.25993	6.94402	5.59802	6.6604	6.88007	6.78601	6.69944	4.90113	4.92983	6.29776	5.4722
WBGene00000626	WBGene00000626	WBGene00000626	col-49	187239	COLlagen [Source:UniProtKB/TrEMBL;Acc:O44989]	1.38032	-0.429261	1.18148	-0.628097	7.05233	19.9992	3.9215e-06	0.000163052	1.38032	5.22441	4.64518e-05	0.00453303	1.53779	-0.429261	-1.91321	0.0707253	0.297376	-5.32909	1.18148	4.9004	9.60731e-05	0.00241098	0.52644	-0.628097	-2.25484	0.0359825	0.461088	-4.64859	8.20152	7.74991	7.67756	8.05288	6.93342	6.75004	7.40261	5.74632	7.23436	7.61206	7.50976	7.56294	5.71121	5.71977	6.91685	6.0533
WBGene00007817	WBGene00007817	WBGene00007817	C30F2.3	181686		-0.628699	0.0893494	-0.570856	0.147193	3.19735	16.5705	1.46191e-05	0.000365016	-0.628699	-5.22275	4.66238e-05	0.00453303	2.07592	0.0893494	0.681054	0.503955	0.759457	-5.87496	-0.570856	-4.53145	0.000222014	0.00403504	0.444015	0.147193	1.28363	0.214521	0.722781	-5.55922	2.67718	3.09013	2.78015	2.79443	3.38922	3.27562	3.44181	3.5718	2.70902	3.01824	3.37479	2.72199	3.64429	3.44887	3.58805	3.59819
WBGene00008595	WBGene00008595	WBGene00008595	clec-56	179953	C-type LECtin [Source:UniProtKB/TrEMBL;Acc:Q19230]	-0.426931	-0.103589	-0.31633	0.00701147	4.31023	14.3809	3.76035e-05	0.000672471	-0.426931	-5.21707	4.72183e-05	0.00454908	1.89964	-0.103589	-1.23437	0.231934	0.530502	-5.67573	-0.31633	-3.90647	0.000930448	0.0108865	-1.23618	0.00701147	0.0889663	0.930029	0.984957	-6.61826	4.14284	4.13661	4.15052	4.27019	4.62859	4.32006	4.44686	4.59998	4.14458	4.05587	4.02187	4.02261	4.63283	4.38409	4.63458	4.35626
WBGene00016379	WBGene00016379	WBGene00016379	C33H5.13	183188		-0.553901	-0.452535	-0.361206	-0.25984	2.88597	21.8999	2.02895e-06	0.000104354	-0.553901	-5.21253	4.76979e-05	0.00457011	2.11842	-0.452535	-4.26848	0.000405229	0.0236783	0.183083	-0.361206	-3.7634	0.00129217	0.0138816	-1.268	-0.25984	-2.69964	0.0140993	0.348842	-3.14451	2.96885	2.86406	2.91952	2.78196	3.06982	3.20828	3.38176	3.2934	2.4356	2.57999	2.31109	2.34794	3.22497	2.94009	2.96207	2.84389
WBGene00017592	WBGene00017592	WBGene00017592	F19C7.2	184678		-0.598866	-0.406396	-0.377972	-0.185502	3.7499	17.8624	8.71708e-06	0.000270944	-0.598866	-5.21064	4.78994e-05	0.00457011	1.99914	-0.406396	-3.49632	0.00238053	0.0585388	-1.51396	-0.377972	-3.54309	0.00213957	0.0199178	-1.95112	-0.185502	-1.76239	0.0938873	0.597944	-5.01851	3.57687	3.78542	3.80179	3.63575	3.9708	4.07369	4.3214	3.96685	3.42922	3.33115	3.50484	2.91582	3.94581	3.77285	4.08282	3.85984
WBGene00018052	WBGene00018052	WBGene00018052	F35F10.1	185308		-0.453917	-0.00806	0.0293913	0.475248	4.09802	13.5477	5.52701e-05	0.000891818	-0.453917	-5.20352	4.86659e-05	0.00462092	1.88023	-0.00806	-0.0883962	0.930476	0.976093	-6.38896	0.0293913	0.315981	0.75542	0.877706	-6.95009	0.475248	5.33091	3.66619e-05	0.0116786	2.33397	3.92504	4.03157	4.12952	3.82388	4.04755	4.0431	3.87107	3.91149	4.08584	3.78539	4.12065	3.97732	4.46927	4.26739	4.49149	4.56985
WBGene00013489	WBGene00013489	WBGene00013489	col-42	180218	COLlagen [Source:UniProtKB/TrEMBL;Acc:Q8I4C0]	-0.756429	0.471625	-0.982392	0.245662	6.18852	25.7016	6.13107e-07	4.53515e-05	-0.756429	-5.19045	5.0106e-05	0.00471235	1.50074	0.471625	2.91846	0.00873565	0.106434	-3.11812	-0.982392	-6.26248	4.8844e-06	0.000395403	3.74202	0.245662	1.74886	0.0962572	0.60101	-5.56307	5.30805	5.56604	5.82529	5.30065	6.5206	6.52501	6.17619	6.84884	6.49364	5.78546	5.83718	5.78969	6.89769	6.70034	6.67177	6.76528
WBGene00021627	WBGene00021627	WBGene00021627	Y47D7A.15	260235		0.754563	-0.104882	0.550747	-0.308697	8.99242	15.4212	2.37303e-05	0.000498601	0.754563	5.19221	4.99092e-05	0.00471235	1.17313	-0.104882	-0.778959	0.445482	0.717992	-6.99761	0.550747	3.9146	0.000913242	0.0107391	-1.98637	-0.308697	-2.04509	0.0547731	0.51075	-5.35197	9.38444	9.32555	9.34458	9.44577	8.80791	8.60018	9.35266	8.49916	9.1645	9.49836	9.11202	9.27973	8.2415	8.31326	8.89558	8.6129
WBGene00009626	WBGene00009626	WBGene00009626	F42A8.1	174481		-0.696901	0.610119	-1.07715	0.229867	5.93278	32.299	1.03549e-07	1.40075e-05	-0.696901	-5.17761	5.15618e-05	0.00480074	1.50433	0.610119	4.0233	0.000711456	0.0321539	-0.660442	-1.07715	-7.29226	5.98686e-07	0.000109482	5.9289	0.229867	1.76617	0.0932355	0.596695	-5.49633	5.03177	5.27886	5.39221	4.96511	6.26566	6.31299	5.89721	6.6239	6.14093	5.63314	5.81964	5.5461	6.68266	6.3591	6.38823	6.58143
WBGene00006220	WBGene00006220	WBGene00006220	str-176	13197055	Seven TM Receptor [Source:UniProtKB/TrEMBL;Acc:X5M5X9]	-0.520229	0.133628	-0.513872	0.139985	4.1471	18.1545	7.78442e-06	0.000251064	-0.520229	-5.17708	5.16232e-05	0.00480074	1.82313	0.133628	1.2387	0.230362	0.528844	-5.61179	-0.513872	-4.90687	9.46802e-05	0.00239122	1.09167	0.139985	1.44175	0.165456	0.679768	-5.58343	3.72636	3.87222	4.00655	3.62183	4.35423	4.46846	4.15916	4.40608	4.23924	3.78119	3.89922	3.87677	4.54001	4.57624	4.38097	4.42719
WBGene00006789	WBGene00006789	WBGene00006789	unc-54	259839	Myosin-4 [Source:UniProtKB/Swiss-Prot;Acc:P02566]	-0.128179	0.0182585	-0.0489611	0.097476	13.0155	13.7709	4.97783e-05	0.000827543	-0.128179	-5.17576	5.17751e-05	0.00480074	0.541631	0.0182585	0.735832	0.470712	0.736419	-7.56699	-0.0489611	-1.95775	0.0649267	0.211952	-6.64036	0.097476	3.90515	0.000933292	0.0899147	-2.08131	13.0049	12.9284	12.9378	12.9823	12.9858	12.9715	13.0361	13.0451	12.9846	12.9519	12.9923	12.9902	13.1184	13.0393	13.1718	13.107
WBGene00000625	WBGene00000625	WBGene00000625	col-48	171873	COLlagen [Source:UniProtKB/TrEMBL;Acc:Q9N3D7]	1.2314	-0.326261	1.0585	-0.499161	7.20903	18.5164	6.77819e-06	0.000229228	1.2314	5.16257	5.33232e-05	0.00485859	1.36379	-0.326261	-1.56874	0.133013	0.407035	-5.88161	1.0585	4.7521	0.000134379	0.00298872	0.172333	-0.499161	-1.98471	0.0616264	0.527944	-5.16927	8.17413	7.65992	7.77086	8.22712	6.9705	6.98696	7.49868	6.01337	7.34493	7.80834	7.61855	7.70939	6.24227	6.07456	7.07089	6.17163
WBGene00002188	WBGene00002188	WBGene00002188	kgb-2	191169	Mitogen-activated protein kinase [Source:UniProtKB/TrEMBL;Acc:H2KZI0]	1.01135	0.139477	0.923912	0.0520396	1.7732	16.4423	1.54125e-05	0.000378604	1.01135	5.16207	5.3383e-05	0.00485859	2.03574	0.139477	0.87513	0.3923	0.678393	-5.55918	0.923912	4.69309	0.000153644	0.00321641	1.03601	0.0520396	0.228783	0.821452	0.962706	-5.70187	2.38503	1.89443	2.25677	2.18574	1.70308	0.967589	1.39299	0.994341	1.96086	2.38362	2.62558	2.43984	1.16259	1.64263	1.30583	0.97222
WBGene00011932	WBGene00011932	WBGene00011932	sptl-3	179884	Serine palmitoyltransferase 3 [Source:UniProtKB/Swiss-Prot;Acc:Q9XVI6]	-0.307464	0.0631514	-0.282091	0.088524	6.04084	17.2105	1.12768e-05	0.000314415	-0.307464	-5.16326	5.32411e-05	0.00485859	1.48014	0.0631514	1.0359	0.313095	0.608386	-6.25939	-0.282091	-4.66547	0.000163601	0.00335876	0.174952	0.088524	1.49945	0.149992	0.662829	-5.86126	5.81154	5.84889	5.86758	5.9271	6.20949	6.17254	6.19289	6.00738	5.95162	6.04197	5.73642	5.94805	6.13465	6.2497	6.28299	6.26601
WBGene00009058	WBGene00009058	WBGene00009058	F22E12.1	179460		-0.283289	-0.0591204	-0.186816	0.0373527	4.97119	12.7765	8.00698e-05	0.00117052	-0.283289	-5.16384	5.31715e-05	0.00485859	1.66205	-0.0591204	-1.06515	0.299997	0.596743	-6.02812	-0.186816	-3.40544	0.00292772	0.0248699	-2.49795	0.0373527	0.689087	0.498997	0.873545	-6.51212	4.86119	4.89253	4.84598	4.94568	4.96175	5.19644	5.07011	5.02909	4.84794	4.81584	4.86767	4.7621	5.07264	5.0854	5.16283	5.11214
WBGene00008577	WBGene00008577	WBGene00008577	F08G2.5	184201		0.932877	-0.901071	0.928961	-0.904986	3.51639	45.8527	5.90194e-09	1.73975e-06	0.932877	5.14781	5.51107e-05	0.00493286	1.95242	-0.901071	-6.62856	2.27876e-06	0.000926574	5.02024	0.928961	6.65133	2.17449e-06	0.000233403	4.90313	-0.904986	-4.91758	9.24216e-05	0.0200585	1.53533	4.48254	4.12094	4.54203	4.58925	3.68529	3.52844	3.73848	3.026	3.53838	3.61195	3.58315	3.35408	2.86974	2.42652	2.95144	2.18333
WBGene00022814	WBGene00022814	WBGene00022814	ZK742.4	179159		-0.564247	0.279126	-0.535815	0.307558	3.01074	19.7564	4.28019e-06	0.000171817	-0.564247	-5.14848	5.50284e-05	0.00493286	1.92727	0.279126	2.27493	0.0345349	0.205318	-3.78857	-0.535815	-4.43101	0.000279279	0.00471222	0.274651	0.307558	2.85816	0.009977	0.302926	-2.86711	2.34859	2.61836	2.79547	2.52195	3.02713	3.31456	3.10551	3.07263	2.99093	2.81979	2.88364	2.80498	3.65141	3.31153	3.24053	3.62525
WBGene00014826	WBGene00014826	WBGene00014826	R13H4.2	6418761		-0.318295	0.0189552	-0.268089	0.0691614	5.207	15.2747	2.52864e-05	0.000516449	-0.318295	-5.1471	5.51981e-05	0.00493286	1.57973	0.0189552	0.299329	0.7679	0.908075	-6.59451	-0.268089	-4.28049	0.000394222	0.00599838	-0.558833	0.0691614	1.13143	0.271784	0.764631	-6.16707	5.06864	5.07031	5.05456	4.99783	5.26014	5.23923	5.33369	5.43807	5.05655	4.96942	5.12728	5.14547	5.51056	5.43867	5.24565	5.34772
WBGene00001700	WBGene00001700	WBGene00001700	grd-11	186880	GRounDhog (Hedgehog-like family) [Source:UniProtKB/TrEMBL;Acc:Q9XUV2]	2.21564	-0.384566	1.1748	-1.42541	0.732149	18.2244	7.57774e-06	0.000246558	2.21564	5.15253	5.45327e-05	0.00493286	1.42028	-0.384566	-1.62703	0.120001	0.385358	-4.57135	1.1748	4.08902	0.000611771	0.00810067	-0.205286	-1.42541	-3.0988	0.00584916	0.235277	-2.3744	2.17217	1.36606	1.59414	2.08783	0.93325	0.757529	1.09687	-0.611561	1.24853	1.38705	1.76912	1.13023	-1.63669	-1.25826	-0.40339	-0.196847
WBGene00019332	WBGene00019332	WBGene00019332	K02F3.9	175241		-0.363369	0.0716576	-0.369598	0.0654286	4.56588	18.1965	7.65948e-06	0.000248399	-0.363369	-5.13851	5.62692e-05	0.00500593	1.67007	0.0716576	0.975237	0.341549	0.635417	-6.01112	-0.369598	-5.1323	5.70559e-05	0.00177178	1.50386	0.0654286	0.945589	0.356087	0.814482	-6.22927	4.35057	4.26336	4.37107	4.40639	4.83756	4.74994	4.56497	4.73944	4.57653	4.37827	4.39382	4.27634	4.8679	4.7722	4.76475	4.72803
WBGene00000711	WBGene00000711	WBGene00000711	col-138	183722	COLlagen [Source:UniProtKB/TrEMBL;Acc:A3QM98]	1.33111	-0.525521	1.17594	-0.680689	8.21866	20.9361	2.81804e-06	0.000130038	1.33111	5.13314	5.69484e-05	0.00504364	1.17503	-0.525521	-2.36338	0.0287804	0.187539	-4.67733	1.17594	4.96201	8.36157e-05	0.00221964	0.502734	-0.680689	-2.50287	0.0214857	0.395472	-4.34468	9.38177	8.88212	8.89858	9.33024	8.14776	7.95669	8.59053	6.97078	8.40422	8.72432	8.59357	8.60465	6.91035	6.89046	8.06344	7.14778
WBGene00000649	WBGene00000649	WBGene00000649	col-73	184366	COLlagen [Source:UniProtKB/TrEMBL;Acc:P91250]	1.24171	-0.525196	1.07329	-0.693611	8.56442	21.0665	2.69374e-06	0.000126295	1.24171	5.10697	6.03834e-05	0.00527687	1.06974	-0.525196	-2.50199	0.0215254	0.16465	-4.44946	1.07329	4.83788	0.000110651	0.00262348	0.169612	-0.693611	-2.73591	0.0130328	0.336887	-3.92827	9.6429	9.17291	9.22336	9.64168	8.56636	8.36515	8.90324	7.44309	8.73049	9.04818	8.82542	8.90813	7.22735	7.32574	8.39789	7.60787
WBGene00022347	WBGene00022347	WBGene00022347	Y82E9BR.14	175298		-0.316526	-0.122974	-0.239483	-0.0459305	5.1987	15.0897	2.7415e-05	0.00053929	-0.316526	-5.10904	6.01041e-05	0.00527687	1.50722	-0.122974	-1.96937	0.0634857	0.28155	-4.81633	-0.239483	-3.92764	0.000886305	0.0104914	-1.37549	-0.0459305	-0.759524	0.456747	0.856948	-6.51231	5.15293	5.18402	5.07824	5.07651	5.37523	5.30679	5.43319	5.32707	5.10467	4.90724	4.90972	5.05634	5.22114	5.28705	5.46517	5.28546
WBGene00004130	WBGene00004130	WBGene00004130	ketn-1	178740	KETtiN (Drosophila actin-binding) homolog; Kettin [Source:UniProtKB/TrEMBL;Acc:Q5PY59]	-0.133858	0.0664851	-0.0735132	0.12683	10.7446	20.1295	3.74287e-06	0.00015728	-0.133858	-5.10712	6.03634e-05	0.00527687	0.711344	0.0664851	2.52094	0.0206786	0.161577	-4.631	-0.0735132	-2.7622	0.0123083	0.0687661	-4.76146	0.12683	4.79464	0.000122029	0.0245229	0.284227	10.6546	10.6502	10.6703	10.6567	10.7327	10.7204	10.7323	10.7434	10.6672	10.7251	10.7596	10.7605	10.8674	10.8041	10.931	10.8386
WBGene00006367	WBGene00006367	WBGene00006367	sym-2	174461	RNA-binding protein sym-2 [Source:UniProtKB/Swiss-Prot;Acc:Q22708]	0.779092	-0.536378	1.06816	-0.247313	3.77175	34.3538	6.32473e-08	1.03234e-05	0.779092	5.09194	6.24508e-05	0.00530618	1.75618	-0.536378	-4.33678	0.000346513	0.0220091	0.208321	1.06816	7.73559	2.53414e-07	6.33535e-05	7.06155	-0.247313	-1.5001	0.149825	0.662802	-5.22733	4.63025	4.31592	4.38126	4.73867	3.44703	3.33995	3.80858	3.06342	3.79823	3.97367	3.93223	4.19076	3.14654	3.20978	3.50325	2.84389
WBGene00017970	WBGene00017970	WBGene00017970	F32A5.4	174188		0.387541	-0.377738	0.361354	-0.403926	5.52255	36.5602	3.82588e-08	6.86919e-06	0.387541	5.08897	6.28682e-05	0.00530618	1.43906	-0.377738	-5.44548	2.84579e-05	0.0045326	2.46914	0.361354	5.15084	5.47397e-05	0.00171877	1.32664	-0.403926	-5.25459	4.34331e-05	0.0128031	2.02904	6.0054	5.79436	5.79417	6.04136	5.6389	5.56545	5.56864	5.36877	5.64082	5.43772	5.53265	5.44622	5.11959	5.15823	5.22594	5.01571
WBGene00000647	WBGene00000647	WBGene00000647	col-71	173695	COLlagen [Source:UniProtKB/TrEMBL;Acc:Q9N4U2]	1.3389	-0.587866	1.22769	-0.699078	8.11426	21.8443	2.06709e-06	0.000105219	1.3389	5.08898	6.28661e-05	0.00530618	1.09159	-0.587866	-2.61874	0.016785	0.146295	-4.16238	1.22769	5.13338	5.69182e-05	0.00177029	0.904849	-0.699078	-2.53542	0.0200531	0.392309	-4.26376	9.32238	8.84176	8.81612	9.28304	7.9764	7.83082	8.53751	6.87472	8.2576	8.61437	8.4828	8.49355	6.75217	6.78297	7.93004	7.03056
WBGene00004394	WBGene00004394	WBGene00004394	rol-1	174857	ROLler: helically twisted, animals roll when moving [Source:UniProtKB/TrEMBL;Acc:Q9NA83]	1.35175	-0.479085	1.1957	-0.635134	7.47872	19.8955	4.07048e-06	0.000166443	1.35175	5.09161	6.24968e-05	0.00530618	1.17806	-0.479085	-2.10864	0.0483074	0.243945	-5.04816	1.1957	4.91537	9.28823e-05	0.00235485	0.500559	-0.635134	-2.27361	0.0346285	0.455782	-4.67988	8.60662	8.14149	8.2121	8.50045	7.33936	7.25982	7.83059	6.13478	7.58782	7.98748	7.94434	8.00662	6.18824	6.15798	7.33799	6.42175
WBGene00007174	WBGene00007174	WBGene00007174	mboa-1	181681	O-acyltransferase [Source:UniProtKB/TrEMBL;Acc:Q17498]	1.57315	-0.42889	1.14176	-0.860284	1.82978	19.7267	4.32652e-06	0.000172414	1.57315	5.09422	6.21326e-05	0.00530618	1.8546	-0.42889	-2.10073	0.0490727	0.246227	-4.04565	1.14176	4.7229	0.000143585	0.00309569	1.05828	-0.860284	-2.56915	0.0186636	0.38378	-3.08147	3.00442	2.38899	2.59118	3.0129	1.72995	1.7139	2.10759	0.595126	2.39746	2.20719	2.32773	2.16256	0.85257	0.188015	1.60612	0.282709
WBGene00000683	WBGene00000683	WBGene00000683	col-109	176988	COLlagen [Source:UniProtKB/TrEMBL;Acc:Q9N527]	1.31057	-0.436115	1.11477	-0.631912	7.38157	19.1664	5.3122e-06	0.000198705	1.31057	5.09276	6.23353e-05	0.00530618	1.19212	-0.436115	-1.96985	0.0634265	0.28155	-5.27363	1.11477	4.7202	0.00014447	0.00309986	0.0679349	-0.631912	-2.33905	0.0302675	0.445442	-4.54668	8.46433	7.87107	8.05985	8.48033	7.25864	7.15553	7.71853	6.16307	7.49213	7.92371	7.82454	7.85142	6.23044	6.17247	7.24584	6.191
WBGene00006468	WBGene00006468	WBGene00006468	rhgf-1	184419	RHo Guanine nucleotide exchange Factor [Source:UniProtKB/TrEMBL;Acc:G5EFE1]	0.447651	-0.13696	0.353303	-0.231308	4.50988	17.6056	9.63979e-06	0.000285436	0.447651	5.0916	6.24977e-05	0.00530618	1.60442	-0.13696	-1.71259	0.102863	0.358954	-5.16043	0.353303	4.22859	0.00044406	0.00650608	-0.5604	-0.231308	-2.53665	0.0200008	0.392309	-3.71737	4.85146	4.75969	4.6086	4.94008	4.44215	4.37942	4.58108	4.26063	4.53542	4.71606	4.60646	4.7015	4.23353	4.14776	4.34892	4.03152
WBGene00044109	WBGene00044109	WBGene00044109	K02E11.10	259661		1.70675	-0.383093	1.07734	-1.0125	5.60774	16.7348	1.36678e-05	0.000353606	1.70675	5.09173	6.24794e-05	0.00530618	1.49838	-0.383093	-1.49161	0.152021	0.434188	-5.77886	1.07734	3.83786	0.00108922	0.0122159	-1.6951	-1.0125	-2.86153	0.00990326	0.301836	-3.16954	6.76288	6.25101	6.27049	6.76058	5.77734	5.51896	6.12583	4.15193	5.94585	6.11963	6.0787	6.31259	4.1201	4.03725	5.47634	4.00601
WBGene00001691	WBGene00001691	WBGene00001691	grd-2	180349	GRounDhog (Hedgehog-like family) [Source:UniProtKB/TrEMBL;Acc:Q9XV14]	1.49151	-0.597692	1.402	-0.687198	3.27118	24.4427	8.96603e-07	5.86355e-05	1.49151	5.0851	6.34145e-05	0.00532952	1.8445	-0.597692	-2.96835	0.00782236	0.101517	-2.70503	1.402	5.86345	1.14358e-05	0.000672191	3.32247	-0.687198	-2.14477	0.0449477	0.49068	-4.0338	4.61115	3.98039	4.04231	4.6794	2.93778	3.11576	3.39397	1.95044	3.52075	3.87868	3.70277	3.65823	2.29209	1.95924	2.9935	1.58204
WBGene00000730	WBGene00000730	WBGene00000730	col-157	188426	COLlagen [Source:UniProtKB/TrEMBL;Acc:Q22393]	1.02071	-0.465898	0.844857	-0.641748	5.61725	21.8059	2.09393e-06	0.000106039	1.02071	5.08186	6.38775e-05	0.00534568	1.43511	-0.465898	-2.76511	0.0122306	0.125131	-3.49461	0.844857	4.74898	0.000135335	0.0029965	0.392016	-0.641748	-3.07335	0.00619173	0.240309	-2.78256	6.60482	6.16384	6.21602	6.33284	5.46591	5.25767	6.07364	5.03852	5.76581	6.04372	5.7176	5.85235	4.35621	4.54316	5.45204	4.9847
WBGene00004336	WBGene00004336	WBGene00004336	ret-1	179981	Reticulon-like protein [Source:UniProtKB/TrEMBL;Acc:B5U8N2]	-0.254395	0.0406602	-0.155984	0.139071	8.01587	13.8426	4.81429e-05	0.000806465	-0.254395	-5.07628	6.46816e-05	0.00539014	1.01658	0.0406602	0.800949	0.432944	0.709786	-6.77855	-0.155984	-3.06857	0.00625817	0.0432315	-3.72111	0.139071	2.77128	0.0120672	0.328736	-3.87698	7.83619	7.94997	7.90404	7.86838	8.01548	8.06224	7.96737	8.15125	7.96226	7.83338	8.07727	7.86875	8.28076	8.14613	8.13535	8.19393
WBGene00000681	WBGene00000681	WBGene00000681	col-107	176961	COLlagen [Source:UniProtKB/TrEMBL;Acc:Q86S35]	1.03245	-0.481086	0.866899	-0.646634	5.79187	21.959	1.98914e-06	0.000103269	1.03245	5.07322	6.51261e-05	0.00540437	1.38674	-0.481086	-2.80697	0.0111623	0.119359	-3.43699	0.866899	4.79141	0.000122924	0.00282296	0.459755	-0.646634	-3.05587	0.00643823	0.243126	-2.85025	6.66533	6.36764	6.38315	6.63449	5.80445	5.41229	6.19376	5.09607	5.80457	6.0894	6.17952	6.04635	4.66835	4.62185	5.66545	5.03097
WBGene00004358	WBGene00004358	WBGene00004358	rhr-1	178927	RH (Rhesus) antigen Related [Source:UniProtKB/TrEMBL;Acc:Q22947]	-0.303165	0.227643	-0.460843	0.069965	7.60697	31.3384	1.31558e-07	1.59404e-05	-0.303165	-5.06152	6.68575e-05	0.00552356	1.03257	0.227643	3.68677	0.00154031	0.0476073	-1.68332	-0.460843	-7.51671	3.86131e-07	7.78171e-05	6.12363	0.069965	1.17696	0.253573	0.749485	-6.51195	7.2247	7.32884	7.43716	7.19432	7.76942	7.85496	7.61442	7.82887	7.66282	7.49619	7.52381	7.42545	7.91472	7.79553	7.80054	7.83822
WBGene00002243	WBGene00002243	WBGene00002243	lad-2	177078	Immunoglobulin domain-containing protein Y54G2A.25; L1 CAM ADhesion molecule homolog; LAD-2 long isoform [Source:UniProtKB/TrEMBL;Acc:G5ECX2]	0.687564	-0.450942	0.686638	-0.451869	2.68952	28.769	2.57421e-07	2.468e-05	0.687564	5.05976	6.71217e-05	0.00552356	1.8174	-0.450942	-4.10909	0.000584214	0.0286683	-0.162256	0.686638	5.84023	1.20233e-05	0.000697528	3.35765	-0.451869	-3.1758	0.00492125	0.213615	-2.06057	3.2999	3.15312	3.20414	3.41936	2.36545	2.56809	2.80986	2.46562	2.64536	2.86807	2.83791	2.92645	1.71802	2.17619	2.41483	2.10858
WBGene00003736	WBGene00003736	WBGene00003736	nhx-9	178126	Probable Na(+)/H(+) antiporter nhx-9 [Source:UniProtKB/Swiss-Prot;Acc:P35449]	0.697582	-0.334208	0.668348	-0.363441	4.85093	22.4825	1.6723e-06	9.19999e-05	0.697582	5.0539	6.80109e-05	0.00557279	1.47939	-0.334208	-2.79642	0.0114227	0.12077	-3.28249	0.668348	5.2708	4.18957e-05	0.00150171	1.72629	-0.363441	-2.51715	0.0208455	0.393008	-3.79569	5.41103	5.2395	5.26592	5.55264	4.70166	4.71155	5.03154	4.25255	4.74921	5.20849	5.09363	5.07795	4.26635	4.21233	4.59073	4.2385
WBGene00017166	WBGene00017166	WBGene00017166	aldo-2	175827	Fructose-bisphosphate aldolase 2 [Source:UniProtKB/Swiss-Prot;Acc:P46563]	-0.164868	0.016292	-0.0981372	0.0830224	8.83451	12.9948	7.19896e-05	0.00108121	-0.164868	-5.05211	6.82843e-05	0.00557279	0.854908	0.016292	0.497002	0.62482	0.833654	-7.10211	-0.0981372	-2.98285	0.00757463	0.0490649	-4.02411	0.0830224	2.53473	0.0200822	0.392309	-4.4654	8.79337	8.76601	8.74775	8.7338	8.86867	8.85258	8.79675	8.91834	8.79493	8.69897	8.79993	8.81681	8.98627	8.94309	8.92254	8.91165
WBGene00011891	WBGene00011891	WBGene00011891	del-6	179474	DEgenerin Like [Source:UniProtKB/TrEMBL;Acc:Q8MPW1]	-0.482674	0.458415	-0.718085	0.223004	7.41194	33.2736	8.17017e-08	1.22075e-05	-0.482674	-5.04823	6.88809e-05	0.00558794	1.01522	0.458415	4.50729	0.000234604	0.0185164	0.212669	-0.718085	-7.1209	8.4063e-07	0.000128406	5.36353	0.223004	2.355	0.0292847	0.441221	-4.65254	6.64669	7.0421	6.99359	6.80363	7.6181	7.65894	7.3499	7.79867	7.49354	7.20852	7.38465	7.27294	8.04541	7.72996	7.66193	7.88061
WBGene00011990	WBGene00011990	WBGene00011990	T24D5.2	188850		-0.610915	0.155168	-0.518651	0.247432	2.55755	15.5896	2.20696e-05	0.00047521	-0.610915	-5.04723	6.90358e-05	0.00558794	1.7679	0.155168	1.16374	0.25876	0.558439	-5.28988	-0.518651	-3.99709	0.000755616	0.00940946	-0.612231	0.247432	2.11323	0.0478687	0.497321	-4.16724	2.36693	2.25183	2.17713	1.96084	2.90279	2.75901	2.76355	2.40861	2.25546	2.26843	2.59842	2.33204	2.94117	2.94009	3.16892	2.77305
WBGene00000256	WBGene00000256	WBGene00000256	bli-6	177399	BLIstered cuticle [Source:UniProtKB/TrEMBL;Acc:Q8MXR1]	0.917165	-0.436538	0.8455	-0.508203	8.59063	21.6102	2.23688e-06	0.000111001	0.917165	5.04346	6.96233e-05	0.00561249	0.909441	-0.436538	-2.68802	0.0144584	0.135134	-4.06004	0.8455	4.98798	7.88675e-05	0.00213667	0.516234	-0.508203	-2.69997	0.0140894	0.348842	-4.02578	9.49329	9.08301	9.09999	9.36944	8.51056	8.31742	8.89588	7.85344	8.72484	8.98288	8.69544	8.82837	7.58837	7.57729	8.46318	7.96579
WBGene00016749	WBGene00016749	WBGene00016749	C48E7.1	172322		-0.246256	0.0436971	-0.234602	0.0553511	5.46607	16.617	1.43424e-05	0.000362193	-0.246256	-5.03739	7.0578e-05	0.00564338	1.28971	0.0436971	0.877689	0.390944	0.677158	-6.3072	-0.234602	-4.73798	0.000138755	0.00303745	0.438336	0.0553511	1.13869	0.268815	0.762254	-6.20502	5.31279	5.28942	5.3859	5.29408	5.50532	5.505	5.62023	5.60121	5.41611	5.27715	5.34926	5.4351	5.6089	5.60555	5.65403	5.59023
WBGene00020587	WBGene00020587	WBGene00020587	ugt-9	178883	UDP-GlucuronosylTransferase [Source:UniProtKB/TrEMBL;Acc:H2KZ88]	0.873142	-0.0219612	0.570017	-0.325086	2.00091	13.3473	6.07756e-05	0.00095339	0.873142	5.03795	7.04892e-05	0.00564338	1.78612	-0.0219612	-0.153845	0.879334	0.955798	-5.94139	0.570017	3.57577	0.0019857	0.0188928	-1.46321	-0.325086	-1.73587	0.0985783	0.602575	-4.48999	2.43802	2.29436	2.34271	2.42905	1.75632	1.33896	1.9511	2.1892	2.34834	2.49029	2.01493	2.46922	1.60525	1.51193	1.09019	1.66263
WBGene00012428	WBGene00012428	WBGene00012428	Y11D7A.3	177745		-0.299745	0.280437	-0.417043	0.16314	5.9553	32.1646	1.07039e-07	1.41337e-05	-0.299745	-5.03253	7.13525e-05	0.00568231	1.18696	0.280437	4.5	0.000238544	0.0186215	0.363571	-0.417043	-6.6983	1.97464e-06	0.000221213	4.68144	0.16314	2.74183	0.0128662	0.335335	-3.65723	5.5195	5.82732	5.61796	5.55447	6.12726	6.00903	5.98762	6.10706	5.90227	5.91271	5.82844	6.02796	6.22687	6.28848	6.14169	6.20116
WBGene00006930	WBGene00006930	WBGene00006930	vit-6	177619	Vitellogenin-6 [Source:UniProtKB/Swiss-Prot;Acc:P18948]	-0.567166	0.168955	-0.720462	0.0156595	12.0717	21.9492	1.99568e-06	0.000103269	-0.567166	-5.02142	7.31555e-05	0.00575626	0.32857	0.168955	1.42773	0.169403	0.457656	-6.64503	-0.720462	-6.27532	4.75412e-06	0.000391898	2.93149	0.0156595	0.143341	0.887512	0.97847	-7.8679	11.6655	11.869	11.7198	11.3808	12.5015	12.2158	12.2282	12.639	12.1605	11.6926	11.8047	11.6366	12.6011	12.2701	12.3293	12.4327
WBGene00006666	WBGene00006666	WBGene00006666	twk-11	179088	TWiK family of potassium channels [Source:UniProtKB/TrEMBL;Acc:H2KZ66]	1.04716	-0.244422	0.908046	-0.383535	1.20183	18.2067	7.62952e-06	0.000247834	1.04716	5.02204	7.30536e-05	0.00575626	1.64601	-0.244422	-1.54669	0.138233	0.415036	-4.69917	0.908046	4.92085	9.17426e-05	0.00233796	1.54231	-0.383535	-1.67299	0.110515	0.614836	-4.39582	1.92238	1.73886	1.62877	2.00443	1.26253	1.09236	0.972101	0.184031	1.50315	1.45184	1.76912	1.54322	0.520733	0.34983	0.78959	0.349154
WBGene00000753	WBGene00000753	WBGene00000753	col-180	181356	COLlagen [Source:UniProtKB/TrEMBL;Acc:Q18620]	0.629779	0.00172423	0.473424	-0.154631	7.89511	13.5115	5.62241e-05	0.00090573	0.629779	5.0238	7.27665e-05	0.00575626	0.927439	0.00172423	0.0145556	0.988537	0.9961	-7.14495	0.473424	3.82251	0.00112827	0.0125951	-2.03414	-0.154631	-1.1852	0.250374	0.747472	-6.47659	8.18838	8.1185	8.16754	8.21354	7.69766	7.52145	8.12495	7.42389	7.99375	8.40925	8.03673	8.24952	7.30443	7.41035	7.85467	7.60575
WBGene00016806	WBGene00016806	WBGene00016806	C50D2.2	183650		0.815535	-0.326179	0.707836	-0.433878	2.70871	20.6424	3.12183e-06	0.000138865	0.815535	5.01555	7.41267e-05	0.00580953	1.71991	-0.326179	-2.4902	0.0220687	0.166294	-3.4741	0.707836	4.92753	9.03708e-05	0.00231795	1.37728	-0.433878	-2.50846	0.0212327	0.393382	-3.34995	3.36519	3.1608	3.11536	3.41129	2.52735	2.52446	2.92373	2.08389	2.84981	2.86807	3.00239	2.98863	2.03342	1.74318	2.49021	2.20143
WBGene00000755	WBGene00000755	WBGene00000755	col-182	187723	COLlagen [Source:UniProtKB/TrEMBL;Acc:Q21855]	1.29941	-0.54881	1.29798	-0.550237	3.06763	24.1995	9.66617e-07	6.19827e-05	1.29941	5.00671	7.56154e-05	0.00590279	1.68684	-0.54881	-2.96849	0.00781991	0.101517	-2.65441	1.29798	5.95473	9.39689e-06	0.000581782	3.55412	-0.550237	-1.93705	0.0675671	0.545564	-4.35074	4.32266	3.7141	3.84292	4.19224	2.70033	2.61044	3.36944	1.95044	3.24288	3.54423	3.4527	3.5524	1.92012	2.00855	2.95144	1.66263
WBGene00007836	WBGene00007836	WBGene00007836	C31C9.2	175012		0.486405	-0.322138	0.508686	-0.299858	6.45297	25.7566	6.03206e-07	4.48453e-05	0.486405	5.00147	7.65107e-05	0.00594916	1.08758	-0.322138	-3.59005	0.00192191	0.0536125	-1.80986	0.508686	5.51734	2.4295e-05	0.00105922	2.01101	-0.299858	-3.01264	0.00708925	0.255498	-3.10009	6.98833	6.68254	6.80351	6.99606	6.4221	6.2541	6.59778	6.11599	6.42303	6.59641	6.49428	6.64738	6.04426	5.87629	6.25733	6.04455
WBGene00013904	WBGene00013904	WBGene00013904	ugt-6	179755	UDP-glucuronosyltransferase [Source:UniProtKB/TrEMBL;Acc:Q23334]	0.780835	-0.301755	0.645126	-0.437465	3.69194	19.5416	4.62775e-06	0.000180628	0.780835	4.99718	7.72524e-05	0.00598327	1.55728	-0.301755	-2.32081	0.0314291	0.195636	-3.98661	0.645126	4.61151	0.000184978	0.00364967	0.470314	-0.437465	-2.65836	0.0154143	0.363006	-3.26692	4.41806	3.86283	4.30034	4.22485	3.54105	3.35871	3.97633	3.27757	3.68408	4.0628	3.854	4.00265	3.116	2.91445	3.31705	3.13503
WBGene00000672	WBGene00000672	WBGene00000672	col-97	176721	COLlagen [Source:UniProtKB/TrEMBL;Acc:O18286]	1.04847	-0.435486	0.932711	-0.551241	8.48368	19.9011	4.06227e-06	0.000166443	1.04847	4.99485	7.76589e-05	0.00599126	0.815966	-0.435486	-2.34884	0.0296607	0.190133	-4.72399	0.932711	4.78395	0.000125018	0.00285777	0.0640435	-0.551241	-2.52398	0.0205457	0.393008	-4.35771	9.45443	8.97711	9.00784	9.40328	8.41446	8.13725	8.85104	7.60609	8.57422	8.96195	8.68821	8.81037	7.44008	7.44435	8.35013	7.61717
WBGene00022518	WBGene00022518	WBGene00022518	zfh-2	171670	Zinc Finger and Homeobox [Source:UniProtKB/TrEMBL;Acc:V6CJA9]	0.449138	-0.102267	0.397002	-0.154403	5.00537	16.5814	1.4554e-05	0.000364312	0.449138	4.9904	7.844e-05	0.00600657	1.28408	-0.102267	-1.23116	0.233106	0.531745	-5.91895	0.397002	4.55079	0.000212435	0.00393355	0.0823648	-0.154403	-1.64494	0.116226	0.623456	-5.3787	5.28414	5.19342	5.2269	5.37932	4.80002	4.86373	5.07391	4.70138	5.00834	5.25765	5.14381	5.26755	4.70984	4.57624	4.97879	4.61105
WBGene00017065	WBGene00017065	WBGene00017065	D2092.4	172378		-0.215822	0.0527167	-0.18971	0.0788288	6.28935	16.075	1.79614e-05	0.000418816	-0.215822	-4.99025	7.84656e-05	0.00600657	1.05282	0.0527167	1.202	0.243955	0.543069	-6.1287	-0.18971	-4.33053	0.000351508	0.0055603	-0.633905	0.0788288	1.82482	0.0835996	0.57696	-5.4029	6.11386	6.12214	6.22736	6.17491	6.33838	6.37187	6.3111	6.39172	6.24458	6.25817	6.2423	6.10485	6.41322	6.44818	6.47243	6.39054
WBGene00015802	WBGene00015802	WBGene00015802	kynu-1	180883	Kynureninase [Source:UniProtKB/Swiss-Prot;Acc:Q18026]	-0.27376	0.188454	-0.474578	-0.0123639	6.66392	33.9662	6.92796e-08	1.07738e-05	-0.27376	-4.9845	7.94874e-05	0.00601485	0.984942	0.188454	3.33267	0.00345354	0.0688472	-2.34606	-0.474578	-8.49371	6.18934e-08	2.3064e-05	8.11602	-0.0123639	-0.227996	0.822056	0.963194	-7.05004	6.3705	6.44205	6.38315	6.32856	6.88792	6.80634	6.78445	6.96399	6.70255	6.55092	6.49612	6.50925	6.96707	6.76455	6.79357	6.8687
WBGene00016611	WBGene00016611	WBGene00016611	bicd-1	183417	BICaudal D (Drosophila) homolog [Source:UniProtKB/TrEMBL;Acc:V6CK55]	0.358767	-0.291614	0.440611	-0.209771	5.91358	30.6663	1.56111e-07	1.80303e-05	0.358767	4.98458	7.94724e-05	0.00601485	1.12635	-0.291614	-4.36313	0.000326213	0.0215475	0.00776264	0.440611	6.41151	3.57353e-06	0.0003298	4.0472	-0.209771	-2.84512	0.0102668	0.307398	-3.37051	6.26936	6.16861	6.25117	6.34772	5.83725	5.81445	5.97852	5.61545	5.81003	5.99382	6.04765	6.04269	5.5942	5.5089	5.68484	5.64746
WBGene00018145	WBGene00018145	WBGene00018145	F37C4.5	177146		-0.22023	0.123478	-0.275295	0.0684133	7.70187	23.9418	1.04744e-06	6.54647e-05	-0.22023	-4.98597	7.92252e-05	0.00601485	0.852209	0.123478	2.74962	0.01265	0.126885	-3.73554	-0.275295	-6.13928	6.3379e-06	0.000453652	3.23922	0.0684133	1.55121	0.137151	0.64952	-6.02941	7.47076	7.52912	7.55774	7.49287	7.80421	7.73717	7.73603	7.89587	7.6808	7.58764	7.65279	7.63438	7.96414	7.77786	7.80793	7.89909
WBGene00000678	WBGene00000678	WBGene00000678	col-104	176947	COLlagen [Source:UniProtKB/TrEMBL;Acc:O44174]	1.04249	-0.323153	0.900496	-0.465148	7.92122	17.6774	9.37132e-06	0.000281643	1.04249	4.97921	8.04385e-05	0.00606359	0.847576	-0.323153	-1.73044	0.0995639	0.352336	-5.72441	0.900496	4.56211	0.000207021	0.00389761	-0.360662	-0.465148	-2.12482	0.046776	0.493517	-5.0387	8.74227	8.37926	8.44563	8.74689	7.83121	7.68053	8.19903	6.9143	8.00845	8.4503	8.2369	8.29227	6.86285	6.97663	7.86462	7.10696
WBGene00018487	WBGene00018487	WBGene00018487	F46C8.8	181015		1.21634	-0.355417	1.06358	-0.508175	3.681	18.9294	5.80166e-06	0.000212031	1.21634	4.97602	8.10195e-05	0.00608416	1.53021	-0.355417	-1.90597	0.0717097	0.298652	-4.75526	1.06358	4.97414	8.13622e-05	0.00218416	1.29681	-0.508175	-1.91123	0.0709928	0.55079	-4.55974	4.49926	4.27756	4.36851	4.59639	3.56363	3.44899	3.90985	2.42307	3.78353	4.25055	4.08684	4.20828	2.52691	2.49732	3.59489	2.83232
WBGene00011753	WBGene00011753	WBGene00011753	T13F3.6	180092		-0.72967	0.680365	-1.22976	0.180277	6.33487	32.5431	9.75284e-08	1.35647e-05	-0.72967	-4.96857	8.23898e-05	0.00616363	0.972334	0.680365	4.10384	0.000591302	0.0288351	-0.53027	-1.22976	-7.63283	3.08568e-07	7.01075e-05	6.55143	0.180277	1.2735	0.218017	0.726904	-6.26174	5.26471	5.76062	5.81499	5.07651	6.80665	6.89145	6.36792	6.93716	6.55771	5.9487	6.20226	6.02796	7.0782	7.01283	6.74361	6.86232
WBGene00000615	WBGene00000615	WBGene00000615	col-38	174370	COLlagen [Source:UniProtKB/TrEMBL;Acc:Q20754]	1.28264	-0.460207	1.12743	-0.615415	8.38127	18.7881	6.11712e-06	0.000217681	1.28264	4.96347	8.33406e-05	0.00620255	0.763739	-0.460207	-2.06023	0.0531659	0.256548	-5.25567	1.12743	4.72966	0.0001414	0.00307222	-0.0471423	-0.615415	-2.26684	0.0351117	0.456822	-4.82399	9.47768	8.96496	9.00269	9.46917	8.36738	8.16149	8.67537	7.07979	8.52671	8.8879	8.75355	8.85051	7.15344	7.16466	8.2406	7.32332
WBGene00017052	WBGene00017052	WBGene00017052	D2024.4	183949		1.60368	-0.312217	1.24407	-0.671825	1.99867	17.2051	1.13011e-05	0.000314415	1.60368	4.96242	8.35382e-05	0.00620255	1.61588	-0.312217	-1.44784	0.163767	0.450536	-5.07071	1.24407	4.63585	0.000175004	0.0035285	0.860354	-0.671825	-1.86368	0.0777065	0.566311	-4.22579	3.10615	2.67311	2.78783	2.90205	1.85724	1.86146	2.16573	0.374706	2.06183	2.59918	2.84948	2.83913	1.12217	0.495312	1.49339	0.694065
WBGene00010468	WBGene00010468	WBGene00010468	K01D12.9	186847		1.28507	-0.706659	1.10709	-0.884646	3.47028	26.4179	4.97088e-07	3.92519e-05	1.28507	4.95601	8.47534e-05	0.00626921	1.54422	-0.706659	-3.80894	0.00116397	0.0412239	-0.921873	1.10709	5.45436	2.79063e-05	0.00115788	2.37016	-0.884646	-3.25175	0.00414721	0.197844	-1.97313	4.778	4.30556	4.23161	4.47384	3.32017	3.20828	3.91833	2.70935	3.76493	3.9136	3.55516	3.52469	1.92012	1.87311	3.09358	2.90037
WBGene00000176	WBGene00000176	WBGene00000176	aqp-8	180744	AQuaPorin or aquaglyceroporin related [Source:UniProtKB/TrEMBL;Acc:Q7Z138]	-0.561626	0.0564329	-0.580891	0.0371677	4.94405	16.7553	1.35538e-05	0.000352964	-0.561626	-4.95201	8.55196e-05	0.00630228	1.18825	0.0564329	0.470197	0.643502	0.844466	-6.438	-0.580891	-5.04092	7.00215e-05	0.00198982	1.22642	0.0371677	0.343072	0.735266	0.94106	-6.72625	4.54022	4.61337	4.75879	4.59282	5.08653	5.44191	5.02174	5.31355	5.04888	4.51595	4.65341	4.48129	5.42593	5.30854	5.12312	5.16843
WBGene00009355	WBGene00009355	WBGene00009355	F33A8.7	174688		1.62794	-0.473018	1.16251	-0.938453	2.89855	18.9554	5.74558e-06	0.000210817	1.62794	4.94759	8.63758e-05	0.00634172	1.58611	-0.473018	-2.15782	0.0437878	0.232021	-4.18238	1.16251	4.56037	0.000207842	0.00390198	0.504265	-0.938453	-2.65229	0.0156173	0.363165	-3.04975	4.08863	3.6113	3.69556	3.99569	3.0803	2.74007	3.26693	1.45485	3.24824	3.27256	3.40646	3.52469	1.38384	1.26376	2.79376	1.49667
WBGene00001390	WBGene00001390	WBGene00001390	far-6	189096	Fatty Acid/Retinol binding protein [Source:UniProtKB/TrEMBL;Acc:Q9XUB7]	-0.358961	-0.00397293	-0.316087	0.0389013	5.68646	14.3873	3.74937e-05	0.000671961	-0.358961	-4.94142	8.75855e-05	0.00640672	1.03911	-0.00397293	-0.0533859	0.957975	0.984899	-6.73101	-0.316087	-4.31649	0.000362999	0.00566737	-0.566402	0.0389013	0.544667	0.592242	0.907617	-6.75549	5.58948	5.43435	5.63189	5.39373	5.71146	5.83692	5.81445	5.96475	5.49384	5.35826	5.69534	5.54782	5.89484	5.76949	5.98764	5.8532
WBGene00000743	WBGene00000743	WBGene00000743	col-170	353462	COLlagen [Source:UniProtKB/TrEMBL;Acc:Q86NE3]	0.851355	-0.292018	0.875119	-0.268254	5.3377	19.8317	4.16515e-06	0.000168224	0.851355	4.9373	8.84016e-05	0.00644255	1.12955	-0.292018	-1.95619	0.065123	0.285392	-4.96989	0.875119	5.40996	3.07786e-05	0.00124056	1.95899	-0.268254	-1.46311	0.159588	0.672327	-5.66153	6.02285	5.78941	5.85393	6.02293	5.16491	4.85275	5.5387	4.56454	5.43505	5.86096	5.56984	5.61999	4.46119	4.53476	5.32603	4.77713
WBGene00017440	WBGene00017440	WBGene00017440	upb-1	174040	UreidoPropionase Beta [Source:UniProtKB/TrEMBL;Acc:Q19437]	-0.393185	0.297355	-0.63758	0.0529601	7.73698	31.1516	1.37924e-07	1.65913e-05	-0.393185	-4.91821	9.22908e-05	0.00670126	0.688621	0.297355	3.5676	0.00202309	0.0545848	-1.95761	-0.63758	-7.75876	2.42455e-07	6.16284e-05	6.5882	0.0529601	0.672757	0.509104	0.878114	-7.00518	7.23347	7.53098	7.36455	7.1718	8.01173	8.0145	7.7429	8.12881	7.78992	7.55698	7.56781	7.5824	8.10883	8.03499	7.88012	8.07043
WBGene00018969	WBGene00018969	WBGene00018969	F56D3.1	173750		1.36892	-0.507117	1.3008	-0.575231	3.55435	21.3868	2.41333e-06	0.000117842	1.36892	4.91222	9.35448e-05	0.00671822	1.42337	-0.507117	-2.52852	0.020349	0.1605	-3.63197	1.3008	5.50298	2.50738e-05	0.0010836	2.49516	-0.575231	-1.8831	0.0748997	0.559905	-4.54602	4.85146	4.0688	4.25949	4.82932	3.16148	3.29522	3.7192	2.33402	3.67614	3.9136	4.16298	4.18191	2.46363	2.27354	3.30875	2.33858
WBGene00016894	WBGene00016894	WBGene00016894	C53B7.3	180957		-0.533411	0.460823	-0.6314	0.362834	5.19677	25.9174	5.75288e-07	4.32013e-05	-0.533411	-4.91395	9.31808e-05	0.00671822	1.02527	0.460823	3.83407	0.00109873	0.0402113	-0.995128	-0.6314	-5.26766	4.21888e-05	0.00150605	1.72677	0.362834	3.35377	0.00329223	0.178764	-2.24664	4.35517	4.93347	4.83305	4.46216	5.30773	5.27587	5.14246	5.53115	5.10467	4.94524	5.39142	5.16804	5.86454	5.70364	5.52734	5.59366
WBGene00018398	WBGene00018398	WBGene00018398	sptl-2	266646	Serine palmitoyltransferase 2 [Source:UniProtKB/Swiss-Prot;Acc:Q20375]	0.312487	0.0517404	0.226245	-0.0345016	4.75944	12.3022	0.000101295	0.00140195	0.312487	4.91262	9.34618e-05	0.00671822	1.13904	0.0517404	0.853846	0.403699	0.685859	-6.2359	0.226245	3.56374	0.00204101	0.0192687	-2.09914	-0.0345016	-0.519867	0.609088	0.912737	-6.51215	4.85795	4.84085	4.83119	4.95682	4.63571	4.6418	4.73541	4.5382	4.91864	4.91301	4.89862	4.94834	4.43256	4.57078	4.75867	4.66095
WBGene00008851	WBGene00008851	WBGene00008851	F15B9.8	179784		1.53396	-0.529721	0.908108	-1.15557	4.36199	18.574	6.63175e-06	0.000226213	1.53396	4.91027	9.39576e-05	0.00672341	1.32176	-0.529721	-2.35751	0.029133	0.188648	-4.10502	0.908108	3.75501	0.00131727	0.0141009	-1.66047	-1.15557	-3.55618	0.00207656	0.137301	-1.46354	5.54186	5.00351	5.0027	5.48694	4.66036	4.29755	4.97982	3.27757	4.56582	4.65086	4.76452	4.86791	2.82007	2.94009	4.09253	2.82066
WBGene00004859	WBGene00004859	WBGene00004859	sma-5	181373	Mitogen-activated protein kinase sma-5 [Source:UniProtKB/Swiss-Prot;Acc:G5EBT1]	0.670864	-0.297535	0.576948	-0.391451	4.52408	19.593	4.54194e-06	0.00017793	0.670864	4.89045	9.82564e-05	0.00700564	1.17081	-0.297535	-2.50663	0.0213153	0.164202	-3.79469	0.576948	4.59698	0.000191201	0.00372504	0.265031	-0.391451	-2.73534	0.013049	0.336887	-3.30028	5.03464	4.81916	4.9861	5.10682	4.39257	4.43644	4.69157	4.04375	4.43075	4.81379	4.86482	4.67968	3.81881	3.81504	4.40064	4.03657
WBGene00011330	WBGene00011330	WBGene00011330	T01D3.6	179863		-0.501294	-0.0581192	-0.458777	-0.015603	7.13281	14.761	3.17008e-05	0.00059593	-0.501294	-4.88703	9.90184e-05	0.00701082	0.71008	-0.0581192	-0.553118	0.586555	0.811698	-6.80515	-0.458777	-4.48871	0.000244775	0.00430481	-0.400986	-0.015603	-0.1566	0.877192	0.976438	-7.13967	6.872	7.05401	7.00104	6.73008	7.78392	7.15285	7.32261	7.31078	6.93327	6.92688	6.77164	6.80113	7.54221	7.42594	7.25721	7.23712
WBGene00016265	WBGene00016265	WBGene00016265	trhr-1	183056	Thyrotropin-Releasing Hormone Receptor [Source:UniProtKB/TrEMBL;Acc:Q95YD7]	0.78266	-0.368421	0.564641	-0.58644	3.48101	20.2038	3.64491e-06	0.000154811	0.78266	4.88694	9.9039e-05	0.00701082	1.35574	-0.368421	-2.80599	0.0111861	0.119483	-3.00202	0.564641	4.08216	0.000621482	0.00817739	-0.696159	-0.58644	-3.53366	0.00218614	0.139211	-1.42924	4.23055	3.58299	4.14754	4.05389	3.54861	3.43727	3.65976	3.05416	3.61515	3.57365	3.78338	3.56606	3.02028	2.72091	3.09358	2.57905
WBGene00008354	WBGene00008354	WBGene00008354	gcsh-1	183902	Glycine cleavage system H protein [Source:UniProtKB/TrEMBL;Acc:O62122]	-0.364904	-0.080959	-0.511969	-0.228024	4.55058	27.6118	3.53893e-07	3.07903e-05	-0.364904	-4.88251	0.000100034	0.00705595	1.11913	-0.080959	-1.06057	0.302023	0.59835	-5.915	-0.511969	-7.06097	9.47478e-07	0.000135599	5.62484	-0.228024	-3.21968	0.00445837	0.206677	-2.40615	4.25044	4.35997	4.42624	4.43056	4.90983	4.91953	4.80108	4.92113	4.42366	4.26264	4.16761	4.27218	4.79265	4.57897	4.50246	4.77713
WBGene00017160	WBGene00017160	WBGene00017160	F01F1.3	175826		-0.393365	0.350876	-0.47797	0.266272	4.04877	26.5742	4.75136e-07	3.79917e-05	-0.393365	-4.87212	0.00010241	0.0070618	1.14476	0.350876	3.97902	0.000787625	0.0340385	-0.518204	-0.47797	-5.42601	2.97067e-05	0.0012097	2.28661	0.266272	3.30213	0.00370086	0.188047	-2.13444	3.64607	3.75528	3.79419	3.35348	4.26521	4.07369	4.04376	4.19892	4.12429	3.9477	3.94307	3.99257	4.49719	4.36529	4.34892	4.41172
WBGene00007679	WBGene00007679	WBGene00007679	C18D11.1	176611		0.479852	-0.228731	0.435442	-0.273142	4.05826	20.0694	3.82405e-06	0.000159672	0.479852	4.87311	0.00010218	0.0070618	1.20378	-0.228731	-2.61395	0.0169584	0.147221	-3.47729	0.435442	4.7439	0.000136903	0.00301287	0.700493	-0.273142	-2.6701	0.0150291	0.3611	-3.35132	4.52806	4.27756	4.30302	4.53827	3.9708	3.93061	4.17694	3.73142	4.13592	4.15324	4.25719	4.13685	3.74087	3.55226	3.89588	3.58446
WBGene00000735	WBGene00000735	WBGene00000735	col-162	179825	COLlagen [Source:UniProtKB/TrEMBL;Acc:Q9U2P5]	0.814194	-0.226602	0.738375	-0.30242	7.95127	16.6643	1.4067e-05	0.000358601	0.814194	4.87121	0.00010262	0.0070618	0.586804	-0.226602	-1.48082	0.154849	0.438119	-6.08394	0.738375	4.59295	0.000192964	0.00372536	-0.286232	-0.30242	-1.73549	0.0986482	0.602689	-5.71411	8.61335	8.37162	8.33334	8.51771	7.7935	7.53009	8.23469	7.26182	7.94996	8.46819	8.22418	8.26871	7.17274	7.14871	7.87731	7.45314
WBGene00019819	WBGene00019819	WBGene00019819	R02D3.1	176842		-0.226366	0.0405277	-0.204271	0.0626229	7.27813	15.0977	2.7318e-05	0.000538598	-0.226366	-4.8775	0.000101172	0.0070618	0.663201	0.0405277	0.863766	0.39836	0.68242	-6.62205	-0.204271	-4.3649	0.000324897	0.00523813	-0.700229	0.0626229	1.3529	0.191777	0.705204	-6.23983	7.16374	7.16801	7.16299	7.10643	7.36904	7.43756	7.23623	7.38285	7.29978	7.15074	7.14461	7.1553	7.42302	7.43686	7.46907	7.3418
WBGene00020326	WBGene00020326	WBGene00020326	math-38	188249	MATH (Meprin-associated Traf homology) domain containing [Source:UniProtKB/TrEMBL;Acc:D6VPA0]	-3.8241	-0.463311	-2.99666	0.364128	-1.83444	14.1266	4.22257e-05	0.000727077	-3.8241	-4.87176	0.000102492	0.0070618	-1.01784	-0.463311	-0.472967	0.64156	0.843764	-4.73034	-2.99666	-4.26727	0.000406354	0.00611871	-0.773899	0.364128	0.941081	0.358333	0.81458	-4.98417	-2.2666	-2.00044	-6.33342	-2.92357	-0.202259	-0.158977	-0.878251	-0.203374	-1.94706	-6.33342	-6.33342	-3.01138	0.00261667	-0.279822	0.58473	-0.294919
WBGene00014836	WBGene00014836	WBGene00014836	T09F5.12	NA		0.61158	-0.279439	0.452839	-0.438181	2.7392	19.4262	4.82729e-06	0.000185846	0.61158	4.87467	0.00010182	0.0070618	1.41164	-0.279439	-2.64471	0.0158741	0.142326	-3.16593	0.452839	4.06401	0.000647941	0.00841344	-0.561637	-0.438181	-3.36146	0.0032353	0.177214	-1.7	3.23151	2.98152	3.14556	3.24864	2.63076	2.7305	2.91529	2.42307	2.79952	2.86807	2.79069	3.01875	2.25519	2.24639	2.50482	1.98865
WBGene00017743	WBGene00017743	WBGene00017743	F23F1.2	184900		0.975501	-0.163483	0.521474	-0.61751	3.07111	13.5082	5.63103e-05	0.000905957	0.975501	4.87364	0.000102057	0.0070618	1.38167	-0.163483	-1.01715	0.321708	0.61609	-5.74575	0.521474	2.99507	0.00737177	0.0482095	-2.98686	-0.61751	-2.92581	0.00859484	0.284335	-2.61034	3.63854	3.39382	3.54959	3.52039	3.06982	2.74007	3.53297	2.6117	3.05969	3.52429	3.43746	3.48928	1.98916	2.20468	3.01408	2.32213
WBGene00016210	WBGene00016210	WBGene00016210	C29F5.1	174041		-0.222598	-0.0826098	-0.0938484	0.0461395	6.34938	9.41149	0.000487228	0.0047356	-0.222598	-4.86639	0.000103743	0.00711433	0.769692	-0.0826098	-1.80226	0.0871978	0.329771	-5.3069	-0.0938484	-2.05725	0.0534782	0.187268	-5.50167	0.0461395	1.01354	0.323381	0.795478	-6.4882	6.3453	6.34421	6.25395	6.31564	6.49047	6.40157	6.35861	6.38157	6.30183	6.24452	6.10306	6.24413	6.41635	6.48131	6.42807	6.47572
WBGene00013077	WBGene00013077	WBGene00013077	ttr-24	180209	TransThyretin-Related family domain [Source:UniProtKB/TrEMBL;Acc:H2KMI9]	-0.284639	0.116649	-0.377964	0.0233235	5.88771	22.2584	1.80054e-06	9.63703e-05	-0.284639	-4.86283	0.000104581	0.00714698	0.825271	0.116649	1.93774	0.0674769	0.291055	-4.99119	-0.377964	-6.35249	4.04289e-06	0.0003542	3.9495	0.0233235	0.403426	0.691085	0.930998	-6.86121	5.68938	5.6116	5.74373	5.59424	6.02521	5.93702	6.03615	6.17914	5.85556	5.71572	5.7809	5.76177	6.2101	6.05318	6.00702	5.99742
WBGene00011554	WBGene00011554	WBGene00011554	T07A5.1	188207		-0.369713	0.291335	-0.617285	0.0437628	4.67197	30.6094	1.58411e-07	1.80845e-05	-0.369713	-4.85785	0.000105764	0.00717817	1.01128	0.291335	3.56926	0.00201547	0.054546	-1.50199	-0.617285	-7.70705	2.67618e-07	6.60682e-05	6.91267	0.0437628	0.587711	0.563563	0.898275	-6.54247	4.1214	4.48459	4.36595	4.08467	4.75822	4.96919	4.86827	4.99561	4.50212	4.69836	4.57893	4.5204	4.98521	4.90618	4.9577	4.94228
WBGene00016534	WBGene00016534	WBGene00016534	C39D10.7	181050		-0.341627	0.326592	-0.507782	0.160437	8.02792	31.6407	1.21933e-07	1.50511e-05	-0.341627	-4.85933	0.000105412	0.00717817	0.511372	0.326592	4.46121	0.000260647	0.0193985	0.0230165	-0.507782	-6.96001	1.16032e-06	0.000155511	4.94689	0.160437	2.29055	0.0334472	0.455164	-4.84659	7.56657	7.82104	7.73605	7.46291	8.03917	8.23248	8.02593	8.35572	8.08223	7.93792	7.97338	7.92184	8.29247	8.37234	8.26897	8.35645
WBGene00009215	WBGene00009215	WBGene00009215	thn-2	178187	THaumatiN family [Source:UniProtKB/TrEMBL;Acc:Q19876]	-0.82358	0.01261	-0.977287	-0.141097	4.05202	19.0651	5.51562e-06	0.000203995	-0.82358	-4.84648	0.000108519	0.00731456	1.12659	0.01261	0.0677371	0.946694	0.981064	-6.28772	-0.977287	-5.77039	1.39848e-05	0.000756714	3.01581	-0.141097	-0.932288	0.362743	0.817242	-6.18668	3.49589	3.7654	3.6115	3.46687	4.83756	4.35783	4.62059	4.53154	4.10075	3.29039	3.29243	3.63249	4.91598	4.16599	4.45433	4.27314
WBGene00008511	WBGene00008511	WBGene00008511	F01G10.9	177909		0.812472	-0.410251	0.767216	-0.455507	3.86198	21.9874	1.97036e-06	0.000102948	0.812472	4.84736	0.000108303	0.00731456	1.20546	-0.410251	-2.99795	0.00732465	0.0982758	-2.6953	0.767216	5.1875	5.04369e-05	0.00163983	1.72709	-0.455507	-2.57711	0.0183491	0.38378	-3.45027	4.76769	4.12094	4.31636	4.74189	3.61497	3.84452	3.92676	3.28551	3.92427	4.0628	4.23971	3.99257	3.05289	3.1154	3.58117	3.18136
WBGene00021213	WBGene00021213	WBGene00021213	Y18H1A.9	171666		1.08742	-0.398533	0.948613	-0.537345	4.11443	18.9265	5.80804e-06	0.000212031	1.08742	4.84349	0.000109255	0.00731456	1.16352	-0.398533	-2.25217	0.0361792	0.209973	-4.23331	0.948613	4.82205	0.000114687	0.00269142	0.858225	-0.537345	-2.23519	0.0374516	0.46853	-4.11977	5.00275	4.73931	4.65763	4.95126	3.73918	4.00789	4.43213	3.17019	4.12429	4.58016	4.54732	4.49206	3.00924	3.0144	4.07305	3.26978
WBGene00004804	WBGene00004804	WBGene00004804	skn-1	177343	SKiNhead [Source:UniProtKB/TrEMBL;Acc:V6CLA3]	0.222013	-0.00559882	0.170067	-0.0575443	6.77058	12.7667	8.04549e-05	0.00117528	0.222013	4.84392	0.00010915	0.00731456	0.660966	-0.00559882	-0.12558	0.901368	0.964356	-6.95268	0.170067	3.73136	0.00139067	0.0146461	-2.08395	-0.0575443	-1.22955	0.233692	0.735839	-6.28934	6.89745	6.76991	6.84045	6.98658	6.69263	6.70005	6.72044	6.68069	6.86767	6.7947	6.89956	6.9022	6.64749	6.56953	6.71483	6.64232
WBGene00015153	WBGene00015153	WBGene00015153	B0348.5	181937		1.5719	-0.454976	1.6525	-0.374379	0.899858	20.8339	2.91986e-06	0.00013411	1.5719	4.84192	0.000109644	0.00731577	1.17377	-0.454976	-2.15957	0.0436339	0.231517	-3.80412	1.6525	5.82998	1.22924e-05	0.000705743	3.34347	-0.374379	-0.995773	0.331723	0.800348	-4.9876	2.17217	1.6543	1.67919	2.32975	0.505871	0.419311	0.799241	-0.869139	1.31141	1.38705	1.66821	1.54322	-0.292828	-0.740977	0.638736	-0.0186896
WBGene00015865	WBGene00015865	WBGene00015865	C16E9.1	182693		-0.379946	0.513885	-0.703462	0.190369	4.3993	41.3518	1.39493e-08	3.42399e-06	-0.379946	-4.83175	0.000112194	0.00746074	0.986214	0.513885	5.88771	1.08532e-05	0.00243581	3.54188	-0.703462	-8.10905	1.25359e-07	3.69864e-05	7.72852	0.190369	2.43921	0.024569	0.416156	-3.98642	3.90636	4.08505	3.8865	3.572	4.59245	4.68703	4.41425	4.62523	4.45416	4.31872	4.3497	4.42243	4.76994	4.83733	4.70905	4.74356
WBGene00001386	WBGene00001386	WBGene00001386	far-2	176284	Fatty-acid and retinol-binding protein 2 [Source:UniProtKB/Swiss-Prot;Acc:P34383]	-0.303274	-0.0111633	-0.276359	0.0157511	9.63742	14.2018	4.07972e-05	0.000710533	-0.303274	-4.82758	0.000113259	0.00750627	0.235213	-0.0111633	-0.175459	0.862553	0.949049	-7.3193	-0.276359	-4.39294	0.000304693	0.00499808	-0.966136	0.0157511	0.253648	0.802459	0.959124	-7.46273	9.59339	9.51141	9.47102	9.42211	9.67962	9.63223	9.79464	9.99385	9.59541	9.39865	9.52261	9.41892	9.74237	9.71775	9.86155	9.84276
WBGene00010306	WBGene00010306	WBGene00010306	golg-4	175445	GOLGi associated coiled-coil protein homolog [Source:UniProtKB/TrEMBL;Acc:G5EEK2]	0.167249	-0.0566516	0.118183	-0.105717	7.04577	15.3732	2.4228e-05	0.000504791	0.167249	4.82382	0.000114226	0.00754504	0.580858	-0.0566516	-1.67635	0.109848	0.369151	-5.62912	0.118183	3.4495	0.00264855	0.0232457	-2.76136	-0.105717	-3.00963	0.00713688	0.256495	-3.22252	7.14129	7.1522	7.12522	7.16281	7.06584	7.0217	7.02869	6.99155	7.05614	7.12738	7.08836	7.08053	6.90887	6.86224	6.96587	6.95123
WBGene00009717	WBGene00009717	WBGene00009717	dep-1	174437	Receptor-type tyrosine-protein phosphatase dep-1 [Source:UniProtKB/Swiss-Prot;Acc:G5EGJ9]	0.556322	-0.421291	0.841558	-0.136056	5.35047	32.0671	1.09651e-07	1.41337e-05	0.556322	4.82017	0.000115176	0.0075547	0.854547	-0.421291	-4.10744	0.00058643	0.0286683	-0.510407	0.841558	7.69003	2.76483e-07	6.73928e-05	6.74715	-0.136056	-1.11926	0.276813	0.768493	-6.10574	5.99953	5.71308	5.94175	5.98128	5.07347	4.9934	5.34001	4.81817	5.19775	5.57616	5.70174	5.52352	4.98521	4.73117	5.09201	4.93148
WBGene00000497	WBGene00000497	WBGene00000497	chs-2	173405	CHitin Synthase; Chitin synthase 2 [Source:UniProtKB/TrEMBL;Acc:G5EBQ8]	0.845161	-0.387811	0.982051	-0.250921	5.19273	22.3334	1.75647e-06	9.47821e-05	0.845161	4.81885	0.00011552	0.0075547	0.891146	-0.387811	-2.59031	0.0178391	0.151147	-3.77785	0.982051	6.00153	8.50046e-06	0.000545078	3.28786	-0.250921	-1.33891	0.19621	0.708215	-5.78613	5.98329	5.66256	5.78844	5.96206	4.93024	4.94871	5.22851	4.26063	5.14263	5.52312	5.69534	5.51826	4.33868	4.44805	5.14195	4.50211
WBGene00001753	WBGene00001753	WBGene00001753	gst-5	187537	Probable glutathione S-transferase 5 [Source:UniProtKB/Swiss-Prot;Acc:Q09596]	0.403081	0.124021	0.371217	0.0921573	4.68404	15.1998	2.61245e-05	0.000529164	0.403081	4.821	0.000114959	0.0075547	0.939771	0.124021	1.56547	0.133777	0.407971	-5.41191	0.371217	4.35528	0.000332134	0.00532871	-0.277657	0.0921573	1.0317	0.315012	0.792377	-6.08378	4.85146	4.75462	4.66807	5.0377	4.41758	4.28453	4.63867	4.41334	4.8966	4.98227	4.81849	5.04662	4.55146	4.57897	4.58042	4.41172
WBGene00011798	WBGene00011798	WBGene00011798	T16G1.4	179776		-0.958893	0.791453	-1.09408	0.656266	1.21851	20.7197	3.03846e-06	0.000137008	-0.958893	-4.81381	0.000116844	0.00761609	1.31425	0.791453	3.04033	0.0066653	0.0938942	-2.31181	-1.09408	-4.27848	0.000396045	0.00601221	0.203847	0.656266	3.39779	0.0029791	0.16956	-1.57549	0.0767393	0.424955	0.153716	0.531266	1.67571	1.20719	1.26587	1.51009	0.740235	1.36479	1.09904	1.23656	1.41762	2.40212	2.21602	2.02974
WBGene00008676	WBGene00008676	WBGene00008676	oac-15	184335	O-ACyltransferase homolog [Source:UniProtKB/TrEMBL;Acc:O17792]	3.22569	0.198159	2.01448	-1.01305	-2.35358	12.4336	9.48534e-05	0.0013362	3.22569	4.80873	0.000118196	0.00767883	-1.54975	0.198159	0.545086	0.591959	0.815179	-4.97808	2.01448	3.66714	0.00161114	0.0163179	-1.69454	-1.01305	-1.28702	0.213361	0.722781	-4.52884	-0.740202	-0.56178	-2.10528	-1.02915	-2.89112	-3.31148	-3.3075	-3.9234	-1.32029	-0.614522	-0.914733	-1.12385	-2.8775	-4.12098	-6.33342	-6.33342
WBGene00000639	WBGene00000639	WBGene00000639	col-63	172607	COLlagen [Source:UniProtKB/TrEMBL;Acc:Q94399]	1.49844	-0.475261	1.22938	-0.744316	7.90408	16.6948	1.38931e-05	0.000357257	1.49844	4.80484	0.000119241	0.00772134	0.474004	-0.475261	-1.79867	0.0877826	0.33086	-5.64132	1.22938	4.32971	0.000352166	0.00556208	-0.903683	-0.744316	-2.26423	0.0352991	0.457618	-4.75089	9.05865	8.51547	8.65644	9.11568	7.92901	7.77431	8.2618	6.33739	8.0886	8.43335	8.38708	8.50113	6.53655	6.46888	7.81784	6.58143
WBGene00009485	WBGene00009485	WBGene00009485	F36G9.3	185367		-0.399103	0.41406	-0.573504	0.239659	4.08645	30.0422	1.83506e-07	2.00235e-05	-0.399103	-4.80054	0.000120409	0.00777151	0.975586	0.41406	4.52404	0.000225804	0.0182026	0.664738	-0.573504	-6.28249	4.68293e-06	0.000388604	4.13373	0.239659	2.89183	0.00926439	0.294167	-3.01143	3.49589	3.85811	3.58088	3.57922	4.17032	4.29106	4.10447	4.27266	4.07078	4.02426	4.26153	3.8491	4.55526	4.43308	4.35297	4.46513
WBGene00009531	WBGene00009531	WBGene00009531	F38B2.4	181317	Adenylate kinase isoenzyme 1 [Source:UniProtKB/Swiss-Prot;Acc:Q20140]	-0.325517	0.00657817	-0.249482	0.0826129	5.38672	12.3776	9.75436e-05	0.00136533	-0.325517	-4.79842	0.000120987	0.00778338	0.764082	0.00657817	0.0947434	0.925499	0.974703	-6.67208	-0.249482	-3.63833	0.00172098	0.0170886	-2.05398	0.0826129	1.23382	0.232134	0.735839	-6.08626	5.1687	5.35619	5.24235	5.17277	5.60483	5.38815	5.44057	5.55269	5.3957	5.2302	5.15551	5.16356	5.69235	5.48151	5.62422	5.51081
WBGene00005017	WBGene00005017	WBGene00005017	sqt-2	173382	SQuaT [Source:UniProtKB/TrEMBL;Acc:O17209]	1.49345	-0.618407	1.43735	-0.674504	6.19859	20.1199	3.75566e-06	0.000157483	1.49345	4.78841	0.000123762	0.00791035	0.697177	-0.618407	-2.47179	0.0229424	0.168883	-4.20596	1.43735	5.22449	4.64434e-05	0.0015897	1.38548	-0.674504	-2.03028	0.0563874	0.515992	-4.88473	7.49284	6.87466	7.07117	7.57692	6.18907	6.08515	6.33505	4.51475	6.48059	6.7034	6.5853	6.70794	5.00201	4.64022	6.0312	4.88184
WBGene00006954	WBGene00006954	WBGene00006954	wrt-8	180035	Warthog protein 8 Warthog protein 8 N-product Warthog protein 8 C-product [Source:UniProtKB/Swiss-Prot;Acc:Q94130]	1.35187	-0.30965	0.923189	-0.73833	2.75975	15.5176	2.27633e-05	0.000484978	1.35187	4.78938	0.000123491	0.00791035	1.24645	-0.30965	-1.5243	0.143708	0.423494	-5.11912	0.923189	3.97088	0.000802504	0.00977065	-0.77864	-0.73833	-2.42817	0.0251439	0.419266	-3.46336	3.68312	3.54826	3.28234	3.48237	2.79242	2.6414	3.18497	1.48273	2.86386	3.39844	3.28393	3.18732	1.51448	1.60037	2.51929	1.63626
WBGene00000694	WBGene00000694	WBGene00000694	col-120	177748	COLlagen [Source:UniProtKB/TrEMBL;Acc:Q9XWR2]	0.801863	-0.209205	0.651209	-0.359858	7.65638	15.0253	2.8201e-05	0.000549822	0.801863	4.77763	0.000126824	0.00807992	0.413343	-0.209205	-1.35804	0.19017	0.481754	-6.20371	0.651209	4.04869	0.000671144	0.00863635	-1.49797	-0.359858	-2.06703	0.052458	0.505475	-5.12315	8.26644	8.09387	8.00777	8.15824	7.48792	7.33672	8.03448	6.99579	7.74886	8.17307	7.86214	7.86772	6.86591	6.84763	7.59393	7.15998
WBGene00021009	WBGene00021009	WBGene00021009	afd-1	171776	AFaDin (Actin filament binding protein) homolog [Source:UniProtKB/TrEMBL;Acc:X5M8U5]	0.237748	-0.122531	0.305166	-0.0551124	6.9031	22.5878	1.61552e-06	8.98775e-05	0.237748	4.76751	0.000129767	0.00813618	0.472489	-0.122531	-2.5493	0.0194698	0.157272	-4.06954	0.305166	6.19828	5.59319e-06	0.000421624	3.45873	-0.0551124	-1.08071	0.293192	0.780214	-6.47142	7.12455	7.02799	7.12256	7.12814	6.6875	6.90374	6.87382	6.69193	6.90975	6.97037	7.02026	7.02536	6.71698	6.71217	6.79654	6.73531
WBGene00018869	WBGene00018869	WBGene00018869	rfip-1	173998	Rab-11 Family Interacting-Protein [Source:UniProtKB/TrEMBL;Acc:Q95ZS6]	0.357231	-0.182504	0.407581	-0.132154	6.12971	21.0989	2.66383e-06	0.000125428	0.357231	4.76775	0.000129695	0.00813618	0.592915	-0.182504	-2.58886	0.0178944	0.15129	-3.88862	0.407581	5.59393	2.05391e-05	0.000964487	2.2412	-0.132154	-1.71281	0.102822	0.607669	-5.50154	6.42511	6.38742	6.392	6.43591	6.064	5.96381	6.18237	5.78183	6.04476	6.22843	6.35006	6.3257	5.90827	5.76471	5.92382	5.89272
WBGene00011530	WBGene00011530	WBGene00011530	T06D8.10	174717		1.26902	-0.50278	1.09683	-0.674971	6.56603	18.2655	7.4594e-06	0.000244317	1.26902	4.77268	0.000128254	0.00813618	0.590125	-0.50278	-2.24677	0.0365793	0.210682	-4.66642	1.09683	4.59506	0.000192042	0.00372504	-0.107431	-0.674971	-2.42303	0.0254162	0.420398	-4.2561	7.56905	7.25359	7.27448	7.56469	6.57717	6.31138	6.98193	5.30771	6.53648	7.0392	7.0519	7.03214	5.26588	5.32161	6.40293	5.56249
WBGene00001561	WBGene00001561	WBGene00001561	gei-4	175195	GEX Interacting protein [Source:UniProtKB/TrEMBL;Acc:H2L0F7]	0.343454	-0.0896188	0.260058	-0.173015	6.03883	14.3713	3.77679e-05	0.000673488	0.343454	4.76868	0.000129421	0.00813618	0.607385	-0.0896188	-1.31243	0.204823	0.499598	-5.99709	0.260058	3.7032	0.00148339	0.015371	-2.0398	-0.173015	-2.34232	0.0300635	0.444095	-4.40215	6.3102	6.11326	6.18945	6.33817	5.88733	5.89481	6.15751	5.92465	6.02848	6.09195	6.23018	6.25155	5.79715	5.72592	5.93735	5.73858
WBGene00021066	WBGene00021066	WBGene00021066	W06H8.2	179009		-0.627593	-0.0158755	-0.162659	0.449059	2.36717	9.79556	0.000389526	0.00399022	-0.627593	-4.77021	0.000128973	0.00813618	1.18801	-0.0158755	-0.112106	0.911901	0.968646	-5.89434	-0.162659	-1.15034	0.264107	0.500599	-5.8554	0.449059	3.41908	0.00283838	0.164694	-1.59464	2.08626	2.13186	2.27874	2.12779	2.51195	2.32274	2.43756	2.06556	2.13318	1.85463	2.37652	2.37923	2.51135	2.80705	2.9935	2.79705
WBGene00003879	WBGene00003879	WBGene00003879	ora-1	191739	Onchocerca Related Antigen family [Source:UniProtKB/TrEMBL;Acc:O45098]	1.29376	-0.462931	1.15078	-0.605912	4.43652	18.584	6.60664e-06	0.000225746	1.29376	4.75554	0.000133336	0.00828109	0.923051	-0.462931	-2.22014	0.0386143	0.216965	-4.37405	1.15078	4.89304	9.76825e-05	0.0024267	0.953447	-0.605912	-2.06798	0.0523592	0.505422	-4.46493	5.40439	5.06008	5.27277	5.37932	4.48615	4.36713	4.61539	2.92798	4.45184	4.86028	5.03404	4.99201	3.36143	3.13773	4.0533	3.56362
WBGene00007047	WBGene00007047	WBGene00007047	wts-1	172896	Serine/threonine-protein kinase WARTS homolog [Source:UniProtKB/Swiss-Prot;Acc:O45797]	0.42893	-0.287882	0.349092	-0.367721	4.16578	23.0395	1.39508e-06	8.05637e-05	0.42893	4.75557	0.000133327	0.00828109	0.927618	-0.287882	-3.58717	0.00193462	0.0536585	-1.45689	0.349092	4.22696	0.000445722	0.00652075	-0.505685	-0.367721	-3.98492	0.000777028	0.0816292	-0.583682	4.53212	4.37986	4.44579	4.68276	4.0422	4.20731	4.22899	4.08981	4.03707	4.26864	4.29152	4.30106	3.73418	3.75851	3.97674	3.65839
WBGene00011888	WBGene00011888	WBGene00011888	cutl-15	174426	CUTiclin-Like [Source:UniProtKB/TrEMBL;Acc:Q22627]	0.930166	-0.292949	0.439798	-0.783317	3.16991	15.4914	2.30214e-05	0.000488896	0.930166	4.75646	0.000133059	0.00828109	1.12245	-0.292949	-1.88333	0.074867	0.30588	-4.62663	0.439798	2.69657	0.0141935	0.0758446	-3.65088	-0.783317	-3.88525	0.000976934	0.0927618	-0.639373	3.90008	3.24273	3.74768	3.76807	3.24766	3.08605	3.57648	2.89722	3.13114	3.42558	3.34241	3.61288	2.15858	2.33926	3.00383	2.20143
WBGene00016513	WBGene00016513	WBGene00016513	C38C3.4	178641		-0.380312	0.177204	-0.332372	0.225144	3.84616	16.6769	1.39948e-05	0.000358601	-0.380312	-4.75324	0.000134033	0.00829826	0.925912	0.177204	2.08374	0.0507543	0.250349	-4.32309	-0.332372	-3.92547	0.00089072	0.010534	-1.06086	0.225144	2.82785	0.0106634	0.314332	-3.08048	3.41009	3.65003	3.63297	3.58641	4.03683	3.95135	3.80401	3.89083	3.80189	3.82669	3.58315	3.78629	4.28477	4.20177	4.02823	4.0416
WBGene00000603	WBGene00000603	WBGene00000603	col-14	177559	Cuticle collagen 14 [Source:UniProtKB/Swiss-Prot;Acc:P18834]	0.982548	-0.313391	0.878585	-0.417354	8.37013	16.3924	1.57339e-05	0.00038175	0.982548	4.74734	0.000135841	0.0083101	0.25718	-0.313391	-1.68985	0.107201	0.365794	-5.84812	0.878585	4.48311	0.000247925	0.00434088	-0.602133	-0.417354	-1.92821	0.068723	0.547877	-5.44615	9.17751	8.80821	8.86346	9.15715	8.29754	8.07317	8.64886	7.38839	8.39109	8.89095	8.6872	8.75833	7.34011	7.48375	8.31764	7.63767
WBGene00019346	WBGene00019346	WBGene00019346	K02G10.5	180742	Solute carrier organic anion transporter family member [Source:UniProtKB/TrEMBL;Acc:Q21157]	0.816982	-0.310267	0.683021	-0.444228	3.96934	17.6213	9.58037e-06	0.000284538	0.816982	4.74898	0.000135336	0.0083101	0.962577	-0.310267	-2.1732	0.0424548	0.228453	-4.31821	0.683021	4.43227	0.000278477	0.0047074	0.00482825	-0.444228	-2.44689	0.024176	0.413041	-3.72855	4.80515	4.31247	4.42131	4.5271	3.72589	3.80404	4.3182	3.31683	4.05249	4.28652	4.21757	4.21263	3.14654	3.22377	3.83935	3.27833
WBGene00000228	WBGene00000228	WBGene00000228	atn-1	179709	AcTiniN [Source:UniProtKB/TrEMBL;Acc:H2L2C8]	-0.135995	0.0219289	-0.0840711	0.0738527	9.07807	12.175	0.000107994	0.00147605	-0.135995	-4.74712	0.000135907	0.0083101	0.125764	0.0219289	0.763317	0.454536	0.723952	-6.96678	-0.0840711	-2.91211	0.00885901	0.0546938	-4.21002	0.0738527	2.56528	0.0188184	0.383979	-4.43742	9.06024	8.96907	9.02602	8.99342	9.15068	9.07479	9.07234	9.0912	9.03204	9.04644	9.07477	8.97941	9.18787	9.17068	9.16596	9.15365
WBGene00000527	WBGene00000527	WBGene00000527	cle-1	172678	CLE-1C protein; CoLlagen with Endostatin domain [Source:UniProtKB/TrEMBL;Acc:G5EDQ4]	-0.240385	0.159299	-0.14368	0.256004	6.00858	20.7569	2.99927e-06	0.000135787	-0.240385	-4.74765	0.000135745	0.0083101	0.533288	0.159299	3.05987	0.00638106	0.0918694	-2.85098	-0.14368	-2.72537	0.0133345	0.0724071	-4.13621	0.256004	4.98943	7.86105e-05	0.0189336	1.33069	5.81321	5.85245	5.95716	5.67905	5.91393	6.03258	5.98863	5.96969	5.98896	6.00196	5.98347	6.00433	6.31355	6.20457	6.25733	6.17163
WBGene00022160	WBGene00022160	WBGene00022160	Y71G12B.25	171740		1.32991	-0.476846	1.16331	-0.643445	3.68937	18.9558	5.74481e-06	0.000210817	1.32991	4.74495	0.000136577	0.00832528	1.03549	-0.476846	-2.32696	0.0310327	0.19466	-4.03199	1.16331	4.94506	8.68691e-05	0.00225745	1.22012	-0.643445	-2.12248	0.0469946	0.494292	-4.18969	4.80178	4.42522	4.36851	4.6794	3.65757	3.61938	3.84462	2.30307	3.81641	4.0697	4.26585	4.21263	2.39744	2.61875	3.64853	2.27164
WBGene00021635	WBGene00021635	WBGene00021635	Y47G6A.5	189992	Tyrosine-protein kinase [Source:UniProtKB/TrEMBL;Acc:Q9N3S5]	-0.301658	0.177396	-0.393167	0.0858871	5.18187	22.2362	1.81386e-06	9.66579e-05	-0.301658	-4.74335	0.000137075	0.00832994	0.667197	0.177396	2.68265	0.0146272	0.135947	-3.47743	-0.393167	-5.99857	8.55448e-06	0.000546767	3.31004	0.0858871	1.36353	0.188462	0.701878	-5.88977	5.06021	4.85276	4.90897	4.87699	5.32325	5.30679	5.26886	5.35752	5.12378	5.16245	4.96127	5.11327	5.52225	5.48732	5.30739	5.26839
WBGene00016084	WBGene00016084	WBGene00016084	cht-3	177464	Chitinase-like protein C25A8.4 [Source:UniProtKB/Swiss-Prot;Acc:Q18143]	-0.515688	0.491	-0.806343	0.200345	6.76658	29.8484	1.9306e-07	2.07225e-05	-0.515688	-4.73898	0.000138441	0.00835255	0.39568	0.491	4.19028	0.000484862	0.026164	-0.420419	-0.806343	-6.97341	1.12944e-06	0.000154643	5.14749	0.200345	1.86971	0.0768254	0.564472	-5.43623	6.11657	6.40046	6.32891	5.86934	7.04058	6.98344	6.71193	7.29808	6.92742	6.57899	6.64211	6.56048	7.24568	7.25726	7.07824	7.2228
WBGene00010738	WBGene00010738	WBGene00010738	K10D3.4	172452		1.17794	-0.521471	1.42989	-0.269521	5.36304	22.5481	1.63667e-06	9.0544e-05	1.17794	4.74013	0.000138079	0.00835255	0.699437	-0.521471	-2.58201	0.0181584	0.152673	-3.85395	1.42989	6.22144	5.3261e-06	0.000410836	3.7411	-0.269521	-0.992197	0.33342	0.801015	-6.17045	6.43818	5.82491	6.26843	6.60028	4.96175	5.06937	5.3321	3.9012	5.45955	5.75047	6.01848	5.83835	4.71665	4.23668	5.15822	4.22529
WBGene00000691	WBGene00000691	WBGene00000691	col-117	177694//177695	COLlagen; COLlagen structural [Source:UniProtKB/TrEMBL;Acc:G5EDG6]	0.658779	-0.384616	0.720282	-0.323114	6.02638	22.4581	1.68578e-06	9.22276e-05	0.658779	4.7381	0.000138716	0.00835255	0.563363	-0.384616	-3.09371	0.00591618	0.0883123	-2.84952	0.720282	5.5384	2.3197e-05	0.00102816	2.12177	-0.323114	-2.24096	0.0370147	0.467039	-4.55385	6.62971	6.41178	6.59114	6.64227	5.85871	5.7614	6.24943	5.47672	6.0858	6.37345	5.97029	6.27877	5.19459	5.41296	5.88803	5.59194
WBGene00003552	WBGene00003552	WBGene00003552	nas-36	172506	Zinc metalloproteinase nas-36 [Source:UniProtKB/Swiss-Prot;Acc:Q18206]	0.826152	-0.390748	0.836674	-0.380226	5.01043	20.3774	3.42718e-06	0.000147788	0.826152	4.7359	0.000139413	0.00836899	0.742779	-0.390748	-2.63472	0.0162189	0.143643	-3.6498	0.836674	5.25632	4.32669e-05	0.0015144	1.66396	-0.380226	-2.069	0.0522544	0.505383	-4.64371	5.81321	5.60599	5.48254	5.63813	4.70505	4.71883	5.2837	4.36546	5.06569	5.5143	5.13911	5.19027	4.04643	4.19468	4.97354	4.41948
WBGene00001707	WBGene00001707	WBGene00001707	grh-1	190048	GRainyHead (Drosophila transcription factor) homolog; Grainyhead transcription factor [Source:UniProtKB/TrEMBL;Acc:G5EDF0]	0.704281	-0.408219	0.827597	-0.284903	3.73975	24.2181	9.61052e-07	6.18266e-05	0.704281	4.73279	0.000140398	0.00839921	0.960004	-0.408219	-3.29407	0.00376894	0.0715221	-2.04751	0.827597	6.10028	6.8855e-06	0.000482229	3.75563	-0.284903	-1.79502	0.0883814	0.584871	-4.80805	4.31796	4.12487	4.45788	4.38181	3.38922	3.52844	3.8222	3.17874	3.67614	3.93642	4.18141	3.9722	3.0421	3.16699	3.64853	2.98639
WBGene00016133	WBGene00016133	WBGene00016133	C26B9.3	180804		1.06498	-0.454908	0.969772	-0.55012	4.30127	19.6156	4.50459e-06	0.000177576	1.06498	4.73164	0.000140766	0.00839921	0.884804	-0.454908	-2.55883	0.0190789	0.155835	-3.6875	0.969772	4.96498	8.30582e-05	0.00221467	1.13746	-0.55012	-2.30007	0.0328	0.453858	-4.04403	5.27446	4.75462	4.8588	5.33945	4.33686	4.00392	4.50993	3.34749	4.30508	4.76575	4.52585	4.74118	3.24392	3.3693	4.09736	3.3286
WBGene00020893	WBGene00020893	WBGene00020893	T28C12.6	189040		1.02122	-0.0994716	0.698221	-0.422465	2.35366	12.747	8.12333e-05	0.00118231	1.02122	4.72905	0.000141597	0.0084233	1.13133	-0.0994716	-0.581322	0.567774	0.79897	-5.90744	0.698221	3.60281	0.00186665	0.0181608	-1.48433	-0.422465	-1.80286	0.0871006	0.583024	-4.45153	2.98081	2.66232	2.78015	2.91353	2.22142	1.84382	2.31448	2.11985	2.48188	2.89938	2.77864	2.76999	0.948146	1.26376	2.43022	2.18333
WBGene00015704	WBGene00015704	WBGene00015704	tiam-1	259373	TIAM (Mammalian Tumor Invasion And Metastasis factor) homolog [Source:UniProtKB/TrEMBL;Acc:O01847]	0.468477	-0.188988	0.395092	-0.262373	3.64395	17.037	1.20908e-05	0.000329256	0.468477	4.71253	0.000147008	0.00871894	0.916	-0.188988	-2.13756	0.0456005	0.23638	-4.27637	0.395092	4.24423	0.000428405	0.00634338	-0.340294	-0.262373	-2.53275	0.0201671	0.392368	-3.53248	4.02656	3.97604	4.00326	3.77438	3.62216	3.56658	3.6648	3.35506	3.56443	3.77698	3.89365	3.89312	3.15658	3.29175	3.25789	3.45467
WBGene00007175	WBGene00007175	WBGene00007175	B0395.3	181682		-0.215948	-0.0847387	0.0156988	0.146908	5.40671	7.71113	0.00140212	0.0108171	-0.215948	-4.70888	0.000148232	0.00876519	0.558382	-0.0847387	-1.84519	0.080463	0.316436	-5.07887	0.0156988	0.339697	0.737766	0.868555	-7.26824	0.146908	3.18326	0.00483941	0.213109	-2.61105	5.41103	5.4264	5.37574	5.38345	5.31883	5.37132	5.36969	5.46803	5.32763	5.27864	5.35738	5.29447	5.52613	5.52735	5.59378	5.47034
WBGene00012917	WBGene00012917	WBGene00012917	Y46G5A.29	174922		1.18342	-0.585593	1.50446	-0.264559	4.46382	24.5502	8.67453e-07	5.74906e-05	1.18342	4.70415	0.000149832	0.00883336	0.789666	-0.585593	-3.01154	0.00710662	0.096807	-2.82438	1.50446	6.59619	2.43591e-06	0.000246714	4.68969	-0.264559	-0.950342	0.353728	0.813381	-5.98613	5.81822	5.00351	5.20412	5.77969	4.1801	4.12936	4.1945	3.08177	4.62683	4.90145	4.95057	4.8898	3.57112	3.29175	4.38097	3.40087
WBGene00020702	WBGene00020702	WBGene00020702	T22F7.3	188757		1.21438	-0.427675	1.5263	-0.115753	2.11025	22.1031	1.89581e-06	0.000100113	1.21438	4.69252	0.000153843	0.00884711	1.06518	-0.427675	-2.29308	0.0332743	0.201957	-3.77442	1.5263	6.36363	3.94963e-06	0.000348237	4.50576	-0.115753	-0.386458	0.703399	0.934615	-5.69497	3.19092	2.49004	2.9744	3.49005	1.59032	1.5711	1.93447	0.693872	2.62075	2.53085	2.61206	2.52624	1.2019	1.15116	2.04657	1.05418
WBGene00007301	WBGene00007301	WBGene00007301	C04F12.7	172819		-0.23747	0.181172	-0.273128	0.145515	6.94802	23.3176	1.27596e-06	7.683e-05	-0.23747	-4.69379	0.000153401	0.00884711	0.279714	0.181172	3.49614	0.0023815	0.0585388	-2.03287	-0.273128	-5.25793	4.31123e-05	0.0015144	1.39113	0.145515	2.86893	0.00974354	0.301086	-3.53432	6.66162	6.88976	6.74996	6.59494	7.03924	7.02219	6.89384	7.06776	6.9144	6.89373	6.92302	6.91693	7.2003	7.13814	7.12392	7.13607
WBGene00005078	WBGene00005078	WBGene00005078	src-2	173296	Tyrosine protein-kinase src-2 [Source:UniProtKB/Swiss-Prot;Acc:O45539]	0.947853	-0.277895	0.851213	-0.374535	2.3148	16.7515	1.35749e-05	0.000352964	0.947853	4.68933	0.000154962	0.00884711	1.04973	-0.277895	-1.75514	0.0951513	0.344056	-4.65148	0.851213	4.72029	0.000144441	0.00309986	0.995248	-0.374535	-1.70408	0.104467	0.610009	-4.58242	2.9568	2.75661	2.76467	3.18377	2.18305	2.13242	2.30157	1.48273	2.40709	2.78668	2.52817	2.76999	1.38384	1.29059	2.30221	1.73896
WBGene00008027	WBGene00008027	WBGene00008027	scl-5	178253	SCP-Like extracellular protein [Source:UniProtKB/TrEMBL;Acc:Q18543]	-1.36352	0.181437	-1.44076	0.104196	0.586977	14.5621	3.46506e-05	0.000635422	-1.36352	-4.68925	0.000154992	0.00884711	0.921943	0.181437	0.507071	0.617869	0.830117	-5.16833	-1.44076	-4.60922	0.000185945	0.00365778	0.850812	0.104196	0.447442	0.659554	0.925846	-5.64307	-0.113484	-0.37244	0.200503	-0.71454	1.06569	1.38847	1.31807	1.17614	0.35884	0.0753438	0.798428	-1.52594	1.38384	1.15116	1.63298	1.30911
WBGene00000822	WBGene00000822	WBGene00000822	csq-1	181563	Calsequestrin [Source:UniProtKB/TrEMBL;Acc:Q20203]	-0.18047	0.0639082	-0.178592	0.0657861	8.58362	16.2405	1.67597e-05	0.000397739	-0.18047	-4.68977	0.000154807	0.00884711	0.0612545	0.0639082	1.6452	0.116172	0.379489	-5.86638	-0.178592	-4.59412	0.000192451	0.00372504	-0.350543	0.0657861	1.70826	0.103676	0.608321	-5.91307	8.45553	8.4476	8.49734	8.44419	8.69336	8.63522	8.5955	8.6486	8.61581	8.54924	8.44946	8.46922	8.76953	8.65512	8.75442	8.65701
WBGene00000748	WBGene00000748	WBGene00000748	col-175	24104282	COLlagen [Source:UniProtKB/TrEMBL;Acc:Q18480]	1.20392	-0.427292	1.09468	-0.536539	7.84988	16.9269	1.26404e-05	0.000338736	1.20392	4.69947	0.000151435	0.00884711	0.227137	-0.427292	-1.91019	0.0711346	0.297912	-5.43525	1.09468	4.59108	0.000193791	0.00373401	-0.288452	-0.536539	-1.99343	0.0605911	0.523938	-5.24731	8.89833	8.37905	8.48883	8.82892	7.80539	7.58587	8.13862	6.58181	7.88814	8.39542	8.24705	8.32703	6.74636	6.63642	7.78976	6.85947
WBGene00009230	WBGene00009230	WBGene00009230	oac-18	NA		0.978512	-0.800478	0.685593	-1.0934	2.35059	32.6825	9.42639e-08	1.32746e-05	0.978512	4.69967	0.000151364	0.00884711	1.08079	-0.800478	-5.27625	4.13911e-05	0.00575686	2.23909	0.685593	4.52768	0.000223936	0.00405384	0.498093	-1.0934	-5.2568	4.32205e-05	0.0128031	2.08271	3.11702	2.75661	3.42215	3.27557	2.93778	2.20331	2.32727	2.53386	2.28709	2.46958	2.2249	2.42493	1.63428	1.12158	1.33883	1.46706
WBGene00044490	WBGene00044490	WBGene00044490	pudl-2	3896804	PUD-Like protein [Source:UniProtKB/TrEMBL;Acc:Q4R162]	-0.964692	0.424733	-1.04375	0.345678	0.857832	15.8621	1.96491e-05	0.000442496	-0.964692	-4.69232	0.000153915	0.00884711	1.0196	0.424733	1.68895	0.107375	0.366031	-4.29056	-1.04375	-4.40001	0.000299805	0.00494532	0.450152	0.345678	1.83994	0.0812625	0.573805	-4.28578	-0.113484	0.319064	0.200503	0.0388551	1.4027	1.41261	0.939147	1.03258	0.939145	0.0753438	0.749873	0.493252	1.31379	1.83716	1.23747	1.66263
WBGene00017660	WBGene00017660	WBGene00017660	F21C10.11	179293		-0.936909	0.0122141	-0.903397	0.0457254	1.49148	13.8072	4.89418e-05	0.000817147	-0.936909	-4.69948	0.000151431	0.00884711	1.07676	0.0122141	0.0542743	0.957276	0.984742	-5.57883	-0.903397	-4.39342	0.000304362	0.00499808	0.415584	0.0457254	0.258111	0.799063	0.958598	-5.88593	0.824699	0.862016	0.994547	1.4001	1.70308	2.28402	2.1799	1.36779	0.740235	1.03898	1.24633	1.23656	2.01146	1.9254	2.12435	1.81145
WBGene00000644	WBGene00000644	WBGene00000644	col-68	173395	COLlagen [Source:UniProtKB/TrEMBL;Acc:O44796]	0.606049	0.0515615	0.323431	-0.231056	3.7754	9.8322	0.000381397	0.00392527	0.606049	4.69028	0.000154628	0.00884711	0.834162	0.0515615	0.443026	0.662689	0.855141	-6.29937	0.323431	2.58776	0.0179366	0.0900051	-3.96641	-0.231056	-1.68641	0.10787	0.6129	-5.02155	3.91884	3.90461	3.92183	4.16849	3.73918	3.48926	3.92255	3.42859	3.84856	3.95889	4.12541	4.24696	3.34396	3.16699	3.79841	3.40087
WBGene00011474	WBGene00011474	WBGene00011474	aldo-1	176788	Fructose-bisphosphate aldolase 1 [Source:UniProtKB/Swiss-Prot;Acc:P54216]	-0.209424	-0.0733927	-0.0491557	0.0868761	7.39616	7.74518	0.00137118	0.0106241	-0.209424	-4.68979	0.000154803	0.00884711	0.222393	-0.0733927	-1.64156	0.116931	0.381069	-5.71155	-0.0491557	-1.09847	0.285561	0.524222	-7.04811	0.0868761	1.94372	0.0667057	0.542248	-5.36111	7.41953	7.29126	7.36647	7.39546	7.38498	7.3481	7.41764	7.51322	7.26843	7.20618	7.39159	7.32257	7.51856	7.47172	7.55057	7.4705
WBGene00006444	WBGene00006444	WBGene00006444	shn-1	174739	SHaNk (SH3/ankyrin domain scaffold protein) related [Source:UniProtKB/TrEMBL;Acc:Q7JMK1]	0.586369	-0.29129	0.630197	-0.247462	5.45205	20.1575	3.70566e-06	0.000156717	0.586369	4.68569	0.000156251	0.00889326	0.532737	-0.29129	-2.59685	0.0175911	0.150011	-3.78317	0.630197	5.33014	3.67245e-05	0.00138411	1.75724	-0.247462	-1.89477	0.0732557	0.554875	-5.05759	6.0156	5.78569	5.77498	6.06084	5.26933	5.33231	5.48834	4.93633	5.30849	5.68685	5.74263	5.74835	4.83077	4.92342	5.33423	4.98731
WBGene00007872	WBGene00007872	WBGene00007872	C32H11.9	183133	Downstream Of DAF-16 (Regulated by DAF-16) [Source:UniProtKB/TrEMBL;Acc:Q9U3N6]	3.23708	-0.336926	2.95834	-0.615674	-2.93484	14.6732	3.29679e-05	0.000611543	3.23708	4.68214	0.000157515	0.00893944	-1.81077	-0.336926	-0.834813	0.414072	0.693867	-4.80165	2.95834	4.57127	0.000202739	0.00385008	-1.03702	-0.615674	-0.718667	0.480986	0.866847	-4.67953	-0.740202	-1.34946	-1.03186	-1.99309	-3.76415	-4.14398	-6.33342	-3.9234	-1.45333	-1.27625	-2.97119	-0.958259	-6.33342	-4.12098	-6.33342	-6.33342
WBGene00012113	WBGene00012113	WBGene00012113	T28B8.1	172599		-0.270821	0.128405	-0.312512	0.0867143	6.46668	18.8586	5.95749e-06	0.000213949	-0.270821	-4.67864	0.000158776	0.00898518	0.31496	0.128405	2.16293	0.0433411	0.230849	-4.69792	-0.312512	-5.28628	4.04786e-05	0.00147773	1.52095	0.0867143	1.50468	0.148649	0.661595	-5.92339	6.13941	6.30921	6.3407	6.2009	6.5992	6.54561	6.45865	6.6852	6.30955	6.36787	6.50438	6.37891	6.76617	6.67065	6.59189	6.59518
WBGene00006925	WBGene00006925	WBGene00006925	vit-1	181034	Vitellogenin-1 [Source:UniProtKB/Swiss-Prot;Acc:P55155]	-0.837908	0.165258	-1.12074	-0.117572	9.95914	20.1088	3.77063e-06	0.000157775	-0.837908	-4.67563	0.000159865	0.00902095	-0.15736	0.165258	0.864419	0.39801	0.68242	-6.94585	-1.12074	-6.19836	5.59225e-06	0.000421624	3.06228	-0.117572	-0.699398	0.492675	0.87078	-7.34142	9.34741	9.54501	9.51434	9.10867	10.6046	10.3603	10.2814	10.8342	10.1688	9.29853	9.53319	9.12898	10.7818	10.0669	10.3136	10.4582
WBGene00022679	WBGene00022679	WBGene00022679	ZK180.5	177218		1.13592	-0.496735	1.08395	-0.548703	6.65607	18.6731	6.38785e-06	0.000222505	1.13592	4.67316	0.000160765	0.00904588	0.340592	-0.496735	-2.38318	0.0276202	0.184636	-4.41616	1.08395	4.88695	9.90348e-05	0.00243882	0.551109	-0.548703	-2.15488	0.0440463	0.488248	-4.78176	7.67815	7.404	7.20447	7.60329	6.43645	6.27153	7.05344	5.67407	6.80714	7.15155	6.94341	6.93612	5.35141	5.39143	6.68466	5.90243
WBGene00000402	WBGene00000402	WBGene00000402	cdh-10	183476	CaDHerin family [Source:UniProtKB/TrEMBL;Acc:Q5F4U0]	1.3968	-0.793464	1.82927	-0.360994	4.09506	27.3396	3.81993e-07	3.22704e-05	1.3968	4.66931	0.000162177	0.00909945	0.800169	-0.793464	-3.69401	0.00151495	0.0476073	-1.30621	1.82927	6.96059	1.15895e-06	0.000155511	5.50308	-0.360994	-1.07668	0.294943	0.781227	-5.72953	5.52563	4.90402	5.13504	5.73511	3.42254	3.86215	4.02818	2.37923	4.49762	4.50582	4.43279	4.56531	3.16655	2.68091	4.02316	2.63338
WBGene00001795	WBGene00001795	WBGene00001795	gtl-1	178031	GTL-1; Gon-Two Like (TRP subfamily) [Source:UniProtKB/TrEMBL;Acc:G5ECM4]	-0.249631	0.0102453	-0.27715	-0.0172737	6.43545	16.1737	1.72337e-05	0.000405196	-0.249631	-4.66535	0.000163645	0.00915576	0.297799	0.0102453	0.189015	0.852061	0.944388	-6.85393	-0.27715	-5.17142	5.22795e-05	0.00166535	1.25743	-0.0172737	-0.326607	0.747492	0.94449	-6.9774	6.22356	6.39884	6.29225	6.26502	6.72805	6.5027	6.55152	6.53845	6.25728	6.41196	6.26407	6.29526	6.62055	6.56542	6.48906	6.55967
WBGene00003104	WBGene00003104	WBGene00003104	mab-7	180440	Protein male abnormal 7 [Source:UniProtKB/Swiss-Prot;Acc:Q95Q39]	1.55452	-0.404364	1.0608	-0.898077	3.85373	15.4618	2.33174e-05	0.00049306	1.55452	4.66306	0.000164499	0.00917756	0.844319	-0.404364	-1.70816	0.103695	0.359522	-5.12466	1.0608	3.95741	0.000827719	0.00998013	-1.06551	-0.898077	-2.52057	0.0206951	0.393008	-3.48916	4.9429	4.55334	4.54883	4.84439	4.15553	3.62971	4.28907	2.42307	3.98016	4.38105	4.42121	4.49206	2.09736	2.45051	3.75016	2.67283
WBGene00021095	WBGene00021095	WBGene00021095	mlt-8	173448		1.32838	-0.623023	1.12945	-0.821957	5.69738	19.4058	4.86364e-06	0.000186728	1.32838	4.65616	0.000167103	0.0092966	0.48511	-0.623023	-2.74371	0.0128137	0.127943	-3.5734	1.12945	4.63092	0.000176981	0.00354861	0.102447	-0.821957	-2.75034	0.0126303	0.334206	-3.43708	6.81639	6.27421	6.49529	6.95777	5.67564	5.63377	6.10741	4.45969	5.687	6.11297	6.01335	6.22057	4.53617	4.41185	5.46704	4.28167
WBGene00001479	WBGene00001479	WBGene00001479	fmo-4	179845	Flavin-containing monooxygenase [Source:UniProtKB/TrEMBL;Acc:G5EDG8]	0.507909	-0.255138	0.478438	-0.284609	6.1335	18.5915	6.58806e-06	0.000225746	0.507909	4.65236	0.000168553	0.00932931	0.341391	-0.255138	-2.54069	0.0198298	0.158687	-3.99329	0.478438	4.60977	0.000185711	0.00365683	0.00657121	-0.284609	-2.53488	0.0200758	0.392309	-4.02849	6.5627	6.41178	6.37553	6.70883	6.07714	6.11762	6.18325	5.69955	6.06315	6.34246	6.28339	6.3337	5.64678	5.62939	6.06364	5.63253
WBGene00000704	WBGene00000704	WBGene00000704	col-130	178193	COLlagen [Source:UniProtKB/TrEMBL;Acc:Q19218]	0.940234	-0.327216	0.858793	-0.408657	6.35393	16.4562	1.53245e-05	0.00037738	0.940234	4.64882	0.000169917	0.00932931	0.314732	-0.327216	-1.83995	0.0812599	0.318366	-5.32759	0.858793	4.54563	0.000214947	0.0039589	-0.176399	-0.408657	-1.92702	0.0688803	0.547877	-5.14655	7.07104	6.76299	6.92167	7.13612	6.11712	6.0001	6.74269	5.50929	6.36556	6.7947	6.70555	6.71868	5.43627	5.42663	6.35332	5.59708
WBGene00000747	WBGene00000747	WBGene00000747	col-174	181014	COLlagen [Source:UniProtKB/TrEMBL;Acc:Q9GYP3]	1.08491	-0.275972	0.934069	-0.426808	3.78661	15.5012	2.29244e-05	0.000487359	1.08491	4.64753	0.000170414	0.00932931	0.774771	-0.275972	-1.49363	0.151497	0.43371	-5.38846	0.934069	4.45622	0.000263637	0.00453236	0.110231	-0.426808	-1.68329	0.108479	0.613711	-4.95615	4.59957	4.2162	4.28685	4.67604	3.47111	3.44314	4.1339	2.7897	3.80553	4.3245	4.23971	4.28876	2.98691	2.7694	3.75628	2.77305
WBGene00017948	WBGene00017948	WBGene00017948	mth-1	185152	MeTHuselah (Drosophila aging-associated GPCR) homolog [Source:UniProtKB/TrEMBL;Acc:Q19931]	0.377964	-0.21607	0.317139	-0.276895	4.55786	19.4027	4.86912e-06	0.000186728	0.377964	4.64945	0.000169673	0.00932931	0.607014	-0.21607	-2.91144	0.00887217	0.107041	-2.96168	0.317139	4.1462	0.000536494	0.00741999	-0.763682	-0.276895	-3.3211	0.00354528	0.183865	-2.11166	4.87407	4.83125	4.88947	4.74189	4.47825	4.44817	4.71852	4.41696	4.46573	4.69614	4.64015	4.723	4.21923	4.15873	4.41231	4.19851
WBGene00003458	WBGene00003458	WBGene00003458	msp-65	177311	Major sperm protein 19/31/40/45/50/51/53/59/61/65/81/113/142 [Source:UniProtKB/Swiss-Prot;Acc:P53017]	-0.449921	0.0787559	-0.301962	0.226715	5.32504	11.8726	0.000125972	0.00167088	-0.449921	-4.651	0.000169077	0.00932931	0.430348	0.0787559	0.779232	0.445325	0.717856	-6.3463	-0.301962	-3.01358	0.00707443	0.0467655	-3.40596	0.226715	2.36584	0.0286339	0.436999	-4.2922	4.95507	5.30684	5.08605	4.99783	5.35595	5.25099	5.3321	5.67407	5.27602	4.8937	5.36143	5.20125	5.56811	5.58402	5.63754	5.712
WBGene00004902	WBGene00004902	WBGene00004902	snf-3	173493	Sodium- and chloride-dependent betaine transporter [Source:UniProtKB/Swiss-Prot;Acc:G5EBN9]	-0.248505	0.0145707	-0.153554	0.109522	5.27096	10.7491	0.000228247	0.00260722	-0.248505	-4.64724	0.000170526	0.00932931	0.438882	0.0145707	0.268189	0.791409	0.917757	-6.62608	-0.153554	-2.82819	0.0106554	0.0620963	-3.7978	0.109522	2.04955	0.0542946	0.50869	-4.84255	5.16346	5.15738	5.19692	5.1316	5.20854	5.37899	5.33369	5.33474	5.19775	5.20537	5.18092	5.12255	5.33382	5.37272	5.55744	5.45156
WBGene00003400	WBGene00003400	WBGene00003400	dapk-1	187322	Death-associated protein kinase dapk-1 [Source:UniProtKB/Swiss-Prot;Acc:O44997]	0.363046	-0.157887	0.370989	-0.149944	7.32783	17.7	9.28858e-06	0.000280504	0.363046	4.64493	0.000171428	0.00935277	0.141188	-0.157887	-2.11849	0.0473695	0.240996	-4.94804	0.370989	4.85273	0.000106997	0.00255833	0.398167	-0.149944	-1.87444	0.0761394	0.563837	-5.43307	7.63483	7.53947	7.51355	7.68467	7.24473	7.13437	7.41764	7.06142	7.28059	7.50767	7.42048	7.52891	6.97418	6.95005	7.28711	7.06371
WBGene00017537	WBGene00017537	WBGene00017537	F17A9.5	184611		-0.312171	0.396601	-0.53739	0.171383	6.02706	37.2169	3.31046e-08	6.60421e-06	-0.312171	-4.64198	0.000172582	0.00938981	0.284333	0.396601	5.56238	2.20085e-05	0.00398779	2.71466	-0.53739	-7.55119	3.61189e-07	7.69004e-05	6.41081	0.171383	2.55387	0.0192815	0.387823	-4.05414	5.44163	5.72996	5.73283	5.51734	6.19872	6.11762	6.01555	6.3201	6.10293	6.01542	5.91906	6.00683	6.33027	6.38111	6.24105	6.35763
WBGene00019759	WBGene00019759	WBGene00019759	M03F4.6	180768		0.677617	-0.483694	0.732064	-0.429247	4.03911	25.5781	6.35988e-07	4.63497e-05	0.677617	4.63986	0.000173415	0.00940917	0.709457	-0.483694	-3.97028	0.00080361	0.0342792	-0.620749	0.732064	5.66497	1.75868e-05	0.000872836	2.74603	-0.429247	-2.81902	0.0108717	0.316223	-3.01989	4.74684	4.3897	4.5668	4.87699	3.87174	3.80404	4.31178	3.53897	4.01206	4.18853	4.14432	4.26801	3.33515	3.29837	3.73164	3.52102
WBGene00011536	WBGene00011536	WBGene00011536	T06E4.9	179348		1.12441	-0.180758	0.877318	-0.427852	1.23175	13.9213	4.64168e-05	0.000786219	1.12441	4.63485	0.000175405	0.0094911	0.891626	-0.180758	-0.99247	0.33329	0.6275	-5.32045	0.877318	4.10985	0.000583196	0.00787048	-0.184489	-0.427852	-1.60287	0.125259	0.634192	-4.48653	2.25326	1.51737	1.90785	1.61216	1.02288	0.370863	1.57562	0.740821	1.50315	1.5733	1.86342	1.67513	0.320969	0.584741	0.690793	0.349154
WBGene00020560	WBGene00020560	WBGene00020560	T19C3.2	175215		1.34167	-0.540086	1.19984	-0.681917	4.39133	18.7611	6.17967e-06	0.000218685	1.34167	4.62369	0.000179916	0.00970856	0.646371	-0.540086	-2.48178	0.0224643	0.167267	-3.8782	1.19984	4.89741	9.67245e-05	0.00241285	0.965826	-0.681917	-2.19104	0.0409557	0.481572	-4.22962	5.50094	4.91542	5.15745	5.68241	4.2925	4.1724	4.70388	3.09086	4.51775	4.76999	4.91523	4.85961	3.25331	3.1154	4.29949	2.99679
WBGene00006914	WBGene00006914	WBGene00006914	vha-5	177626	V-type proton ATPase subunit a [Source:UniProtKB/TrEMBL;Acc:G5EEK9]	-0.161597	0.0929095	-0.210615	0.0438919	8.2433	21.4544	2.35837e-06	0.000115865	-0.161597	-4.61818	0.000182188	0.00978242	-0.0568466	0.0929095	2.62919	0.0164126	0.144743	-4.05756	-0.210615	-5.95588	9.37385e-06	0.000581782	2.76588	0.0438919	1.25346	0.225061	0.732816	-6.49667	8.08937	8.08835	8.1103	8.129	8.34882	8.37229	8.2204	8.32307	8.26109	8.20004	8.13483	8.17849	8.3513	8.35318	8.36997	8.36124
WBGene00009337	WBGene00009337	WBGene00009337	uig-1	179808	UNC-112-Interacting Guanine nucleotide exchange factor [Source:UniProtKB/TrEMBL;Acc:D4YWB9]	0.370767	-0.176574	0.377229	-0.170112	5.09837	18.326	7.28832e-06	0.000241319	0.370767	4.61797	0.000182275	0.00978242	0.429057	-0.176574	-2.37503	0.0280923	0.186136	-4.13101	0.377229	4.88394	9.97108e-05	0.00244632	0.818832	-0.170112	-2.0502	0.0542261	0.508442	-4.74712	5.39326	5.34106	5.37191	5.38963	4.95323	5.04449	5.17644	4.77371	4.99564	5.32981	5.22599	5.26545	4.78296	4.78405	4.89805	4.83913
WBGene00021581	WBGene00021581	WBGene00021581	clec-70	189944	C-type LECtin [Source:UniProtKB/TrEMBL;Acc:Q9N3X0]	-2.17042	-0.656231	-1.75583	-0.241649	0.473706	14.4034	3.72229e-05	0.000668928	-2.17042	-4.61252	0.000184553	0.00987781	0.558932	-0.656231	-1.21269	0.239934	0.539347	-4.66573	-1.75583	-4.45181	0.000266308	0.00456561	0.548531	-0.241649	-0.833056	0.415038	0.838567	-5.46125	0.244778	-0.779778	0.200503	-0.456407	1.53045	1.78957	1.23904	1.80338	0.579238	-1.98461	-1.2677	-1.12385	2.27375	1.06053	1.52241	0.642007
WBGene00018958	WBGene00018958	WBGene00018958	F56C11.6	171610	Carboxylic ester hydrolase [Source:UniProtKB/TrEMBL;Acc:Q86S38]	0.453611	-0.190946	0.434741	-0.209816	4.34699	17.2554	1.10759e-05	0.000311609	0.453611	4.60889	0.000186083	0.00993283	0.553011	-0.190946	-2.15087	0.0444019	0.233346	-4.40352	0.434741	4.65974	0.000165747	0.00338522	0.455151	-0.209816	-2.04664	0.0546065	0.509919	-4.58014	4.74334	4.63284	4.6086	4.69279	4.21854	4.10735	4.53771	4.01539	4.35319	4.62299	4.48564	4.42618	4.05718	3.90025	4.18618	3.94823
WBGene00015541	WBGene00015541	WBGene00015541	C06E7.4	177356		1.13442	-0.577679	1.05996	-0.652139	3.65324	21.1716	2.59792e-06	0.000123636	1.13442	4.60203	0.000189017	0.0100622	0.721607	-0.577679	-3.12543	0.00551056	0.0852345	-2.41764	1.05996	5.15498	5.42352e-05	0.00171658	1.68838	-0.652139	-2.48479	0.0223223	0.400786	-3.54386	4.68242	4.31247	4.34006	4.67266	3.60049	3.48926	3.88411	2.62427	3.57301	3.9477	4.2441	3.9619	2.54231	2.53147	3.55332	2.46382
WBGene00004216	WBGene00004216	WBGene00004216	ptr-1	191746	PaTched Related family [Source:UniProtKB/TrEMBL;Acc:Q18129]	1.26143	-0.506254	1.00368	-0.764008	4.8644	17.4299	1.0333e-05	0.000299234	1.26143	4.59753	0.000190963	0.0101385	0.496692	-0.506254	-2.36492	0.0286884	0.187119	-4.17594	1.00368	4.31443	0.000364713	0.00568067	-0.465242	-0.764008	-2.64282	0.0159389	0.363717	-3.49414	5.98329	5.43751	5.48608	5.89272	4.8095	4.69197	5.30164	3.79953	4.8966	5.25311	5.24144	5.34486	3.57112	3.50149	4.84735	3.75957
WBGene00000742	WBGene00000742	WBGene00000742	col-169	180909	COLlagen [Source:UniProtKB/TrEMBL;Acc:Q86NE4]	1.01211	-0.585086	1.12699	-0.470203	4.31575	23.166	1.33943e-06	7.85212e-05	1.01211	4.59459	0.000192245	0.0101658	0.571632	-0.585086	-3.35116	0.00331173	0.0681632	-2.0483	1.12699	5.83164	1.22486e-05	0.000705278	3.06384	-0.470203	-1.9979	0.0600672	0.522841	-4.57997	5.26715	4.94687	5.14255	5.21048	4.03144	3.81766	4.59173	3.52563	4.31022	4.72264	4.42508	4.77392	3.39574	2.87953	4.2042	3.78979
WBGene00004300	WBGene00004300	WBGene00004300	ram-2	174687		0.82997	-0.316446	0.729744	-0.416672	6.76753	16.0939	1.78189e-05	0.000415984	0.82997	4.59399	0.000192507	0.0101658	0.124058	-0.316446	-1.94901	0.0660306	0.287945	-5.19587	0.729744	4.29809	0.000378635	0.00583311	-0.807904	-0.416672	-2.22389	0.0383212	0.473879	-4.70344	7.40574	7.23869	7.17146	7.47119	6.67287	6.53397	7.06303	6.02408	6.72677	7.11992	7.05752	7.11405	5.80355	5.90696	6.72657	6.24107
WBGene00007197	WBGene00007197	WBGene00007197	B0513.5	178350	Proline dehydrogenase 1, mitochondrial [Source:UniProtKB/Swiss-Prot;Acc:O45228]	-0.255992	0.0825059	-0.315696	0.0228019	5.87501	18.0231	8.18963e-06	0.000260693	-0.255992	-4.59087	0.000193881	0.0101884	0.210163	0.0825059	1.44714	0.163959	0.45063	-5.74039	-0.315696	-5.58976	2.07276e-05	0.000967777	2.28826	0.0228019	0.412975	0.684192	0.930273	-6.85088	5.66736	5.70784	5.77304	5.59245	6.03332	6.08889	5.85587	6.0627	5.84143	5.74078	5.76876	5.73632	6.11805	6.03247	6.0083	5.96733
WBGene00000641	WBGene00000641	WBGene00000641	col-65	187138	COLlagen [Source:UniProtKB/TrEMBL;Acc:Q9XUT4]	0.943824	-0.303049	0.776049	-0.470824	5.55676	15.2035	2.60828e-05	0.000529164	0.943824	4.59068	0.000193966	0.0101884	0.318003	-0.303049	-1.71589	0.102247	0.357719	-5.39697	0.776049	4.11663	0.000574178	0.00779919	-1.03037	-0.470824	-2.1807	0.0418193	0.484919	-4.55501	6.34645	6.00857	6.06381	6.17729	5.34078	5.27916	5.99666	4.76238	5.64997	6.0568	5.85307	5.78532	4.4449	4.63238	5.53448	4.96894
WBGene00006649	WBGene00006649	WBGene00006649	tth-1	181097	Thymosin beta [Source:UniProtKB/Swiss-Prot;Acc:O17389]	0.650645	-0.232925	0.598834	-0.284737	3.72433	16.3574	1.5964e-05	0.000385742	0.650645	4.58863	0.000194876	0.010209	0.633102	-0.232925	-1.9138	0.070645	0.297376	-4.69567	0.598834	4.55652	0.000209677	0.00391607	0.34994	-0.284737	-1.8955	0.0731542	0.554875	-4.66214	4.34596	3.95409	4.06777	4.25674	3.69214	3.44314	3.75751	3.25349	3.6193	3.94019	4.18598	3.98242	3.38724	3.02242	3.50325	3.15374
WBGene00000229	WBGene00000229	WBGene00000229	atp-2	175716	ATP synthase subunit beta, mitochondrial [Source:UniProtKB/Swiss-Prot;Acc:P46561]	-0.105102	-0.0557578	-0.0174305	0.0319135	11.2924	7.38388	0.00174205	0.012838	-0.105102	-4.58225	0.000197727	0.010331	-0.559093	-0.0557578	-2.44408	0.0243191	0.172895	-4.86372	-0.0174305	-0.760785	0.456011	0.679458	-7.92612	0.0319135	1.38549	0.181758	0.696027	-6.7591	11.3436	11.2719	11.2485	11.3018	11.3375	11.2673	11.3291	11.2921	11.2306	11.2123	11.2406	11.2501	11.3643	11.3305	11.3467	11.3106
WBGene00005657	WBGene00005657	WBGene00005657	srr-6	182569	Serpentine Receptor, class R [Source:UniProtKB/TrEMBL;Acc:O16246]	1.1683	-1.07818	1.42997	-0.816512	1.43165	40.642	1.6093e-08	3.76845e-06	1.1683	4.57794	0.000199682	0.0104056	0.761701	-1.07818	-6.30595	4.45759e-06	0.00135442	3.91566	1.42997	7.53582	3.72091e-07	7.69004e-05	6.70229	-0.816512	-3.04502	0.006596	0.247194	-2.26076	2.7206	2.17803	2.92649	2.65097	1.02288	1.31355	1.44086	0.914684	1.65632	1.80589	1.31469	1.27033	0.696171	0.188015	0.528624	0.139866
WBGene00001072	WBGene00001072	WBGene00001072	dpy-10	174106	Cuticle collagen dpy-10 [Source:UniProtKB/Swiss-Prot;Acc:P35800]	1.31284	-0.829139	1.44445	-0.697535	3.53564	26.6584	4.63757e-07	3.75377e-05	1.31284	4.57385	0.000201551	0.0104478	0.695108	-0.829139	-4.0987	0.000598315	0.0291052	-0.309721	1.44445	6.21966	5.34607e-06	0.000410836	4.02907	-0.697535	-2.25835	0.0357257	0.458766	-3.90329	4.9337	4.3262	4.5029	4.91746	2.97194	3.68029	3.64961	2.28734	3.77983	3.98831	3.74673	3.68351	2.17843	2.00855	3.37388	2.50811
WBGene00018543	WBGene00018543	WBGene00018543	ugt-32	185911	UDP-GlucuronosylTransferase [Source:UniProtKB/TrEMBL;Acc:O01558]	-1.02203	1.77842	-0.813712	1.98673	0.819796	30.7743	1.51848e-07	1.77455e-05	-1.02203	-4.57396	0.0002015	0.0104478	0.817376	1.77842	4.6932	0.000153608	0.014243	-0.037015	-0.813712	-1.94608	0.066403	0.214923	-4.13684	1.98673	6.97351	1.1292e-06	0.000986043	4.43726	-0.740202	-0.56178	0.00349865	-1.21659	0.681294	0.320731	-0.304292	0.595126	1.09021	1.27214	1.55972	1.20198	2.198	2.88834	1.68524	2.20143
WBGene00018427	WBGene00018427	WBGene00018427	F44E7.5	178967		-0.343682	0.103071	-0.538561	-0.0918076	4.78705	23.8931	1.06356e-06	6.60547e-05	-0.343682	-4.57244	0.000202201	0.0104541	0.361972	0.103071	1.32107	0.20198	0.495805	-5.67266	-0.538561	-7.12221	8.38443e-07	0.000128406	5.72275	-0.0918076	-1.26343	0.221533	0.73043	-5.94216	4.66771	4.59364	4.3939	4.44644	4.96458	4.93211	5.24209	5.0595	4.66745	4.65315	4.55793	4.56531	4.95964	5.01072	4.8416	5.02591
WBGene00003525	WBGene00003525	WBGene00003525	nas-6	181796	Zinc metalloproteinase nas-6 [Source:UniProtKB/Swiss-Prot;Acc:Q9U3S9]	1.34691	-0.339316	1.32469	-0.361539	2.24253	16.7673	1.34877e-05	0.000352964	1.34691	4.56987	0.000203389	0.0104835	0.804594	-0.339316	-1.62268	0.120934	0.386729	-4.8806	1.32469	5.07415	6.49914e-05	0.00191294	1.7929	-0.361539	-1.0837	0.291897	0.77947	-5.25964	3.10615	2.78672	3.19839	3.21193	2.20237	1.99533	2.26214	0.433048	2.47274	2.7442	2.94962	2.90511	0.99366	1.26376	2.10529	1.16899
WBGene00012814	WBGene00012814	WBGene00012814	Y43F8B.3	180277		0.939844	-0.307692	0.914867	-0.33267	4.9015	16.4731	1.52174e-05	0.00037568	0.939844	4.56891	0.000203832	0.0104835	0.382582	-0.307692	-1.78013	0.090858	0.337007	-5.18661	0.914867	4.80962	0.000117959	0.00273843	0.685178	-0.33267	-1.50871	0.147624	0.660388	-5.49074	5.77081	5.19529	5.4849	5.66044	4.55162	4.63669	5.0965	4.02016	4.82478	5.31537	5.39734	5.37234	4.00257	4.00116	4.85307	4.22971
WBGene00008167	WBGene00008167	WBGene00008167	acox-1.5	176353	Probable peroxisomal acyl-coenzyme A oxidase 5 [Source:UniProtKB/Swiss-Prot;Acc:P34355]	0.302574	-0.140981	0.375745	-0.06781	5.40608	19.9027	4.05992e-06	0.000166443	0.302574	4.56235	0.000206906	0.0105592	0.241381	-0.140981	-2.25744	0.0357919	0.209094	-4.40203	0.375745	5.79671	1.32096e-05	0.000739063	2.81054	-0.06781	-0.989136	0.334877	0.801288	-6.29139	5.59532	5.65849	5.65517	5.67231	5.3731	5.15233	5.41533	5.14925	5.45955	5.63895	5.41496	5.49524	5.13997	5.20305	5.30531	5.16151
WBGene00005643	WBGene00005643	WBGene00005643	srp-2	178586	SeRPin [Source:UniProtKB/TrEMBL;Acc:O17365]	-0.761634	0.536771	-1.05914	0.239264	3.59185	20.2919	3.53257e-06	0.000151013	-0.761634	-4.56293	0.000206632	0.0105592	0.533068	0.536771	2.70129	0.014049	0.133978	-3.06804	-1.05914	-5.57012	2.16381e-05	0.000989243	2.70934	0.239264	1.5276	0.142889	0.655264	-5.38456	2.50577	3.05757	3.15747	2.60923	4.02604	4.05847	3.49946	4.25255	3.90401	3.19898	3.25812	3.17846	4.21443	4.19468	4.02316	4.30278
WBGene00013352	WBGene00013352	WBGene00013352	lon-8	190397		1.40374	-0.609016	1.19569	-0.817074	4.5964	18.8211	6.04183e-06	0.000216171	1.40374	4.5646	0.000205848	0.0105592	0.48778	-0.609016	-2.66384	0.0152331	0.139284	-3.55876	1.19569	4.71962	0.00014466	0.00309986	0.510549	-0.817074	-2.50386	0.0214405	0.395008	-3.68774	5.86734	5.24312	5.3265	5.85155	4.63571	4.46269	4.94911	3.25349	4.68141	5.06744	4.95325	5.07556	3.2719	3.19566	4.46558	3.22625
WBGene00013385	WBGene00013385	WBGene00013385	Y62E10A.19	3565328		1.32039	-0.531295	1.06933	-0.782357	1.94698	18.6455	6.45475e-06	0.000223652	1.32039	4.55975	0.000208136	0.0105945	0.786157	-0.531295	-2.66284	0.0152662	0.139407	-3.05112	1.06933	4.66162	0.00016504	0.00337992	0.905082	-0.782357	-2.51635	0.0208807	0.393008	-3.18773	3.37428	2.58448	2.63442	2.7439	1.75632	1.67452	2.31448	1.03258	2.21219	2.10346	2.52817	2.28325	0.45717	0.448429	1.63298	1.27534
WBGene00013181	WBGene00013181	WBGene00013181	Y53H1B.2	173020		-0.383773	0.0667556	-0.231446	0.219083	5.22302	11.1696	0.000181947	0.00220322	-0.383773	-4.55756	0.000209179	0.0106202	0.236698	0.0667556	0.764387	0.453912	0.72314	-6.34353	-0.231446	-2.66078	0.0153341	0.0802248	-4.12452	0.219083	2.61295	0.0169947	0.374946	-3.78549	4.9337	5.12632	5.11686	4.92315	5.3386	5.32597	5.0079	5.43093	5.21293	4.94899	5.23924	5.01709	5.48887	5.56903	5.41383	5.4666
WBGene00018027	WBGene00018027	WBGene00018027	F35A5.5	185250		2.05858	-0.301179	1.31806	-1.04169	-1.08802	13.4232	5.86245e-05	0.000933994	2.05858	4.55485	0.000210474	0.0106586	-0.637825	-0.301179	-1.10018	0.284832	0.583206	-4.80178	1.31806	3.79064	0.00121389	0.0132914	-0.950107	-1.04169	-2.08245	0.0508836	0.503483	-3.94999	0.395271	-0.205091	-0.164197	-0.456407	-1.39747	-1.63692	-1.28237	-1.58448	-0.981972	-0.0993209	-0.394633	-0.0571728	-1.63669	-2.07242	-2.97923	-3.84192
WBGene00000606	WBGene00000606	WBGene00000606	col-17	173839	COLlagen [Source:UniProtKB/TrEMBL;Acc:P91248]	1.40521	-0.863274	1.43342	-0.835068	5.3301	23.997	1.02954e-06	6.47561e-05	1.40521	4.55264	0.00021154	0.0106699	0.333733	-0.863274	-3.69328	0.00151749	0.0476073	-1.48265	1.43342	5.62349	1.92535e-05	0.00093329	2.40225	-0.835068	-2.56964	0.018644	0.38378	-3.70593	6.87601	6.10133	6.25187	6.73736	5.39634	5.07694	5.64215	3.95196	5.5579	5.68797	5.49816	5.64916	3.79971	3.71955	5.06514	4.26025
WBGene00045063	WBGene00045063	WBGene00045063	Y37A1A.4	4927018		0.570702	-0.206718	0.641591	-0.135829	4.16176	17.8585	8.73034e-06	0.000270944	0.570702	4.55215	0.000211777	0.0106699	0.460074	-0.206718	-1.87115	0.0766151	0.309754	-4.85873	0.641591	5.35387	3.48431e-05	0.00135463	2.06162	-0.135829	-1.01599	0.322245	0.795098	-5.94278	4.58006	4.51489	4.59114	4.57848	3.92503	3.96773	4.16273	3.59754	4.13011	4.4408	4.49303	4.44108	3.48609	3.71955	4.21313	3.72871
WBGene00009090	WBGene00009090	WBGene00009090	fipr-3	259352	FIP (Fungus-Induced Protein) Related [Source:UniProtKB/TrEMBL;Acc:Q8I4K7]	-0.354423	0.243603	-0.345445	0.25258	3.97986	18.8723	5.92707e-06	0.000213949	-0.354423	-4.54984	0.000212895	0.0106989	0.438475	0.243603	2.92714	0.00856961	0.105386	-2.75262	-0.345445	-4.12756	0.000559956	0.00765868	-0.627188	0.25258	3.22168	0.00443829	0.20625	-2.28266	3.72636	3.77043	3.65414	3.55011	3.98759	3.96773	4.08953	4.03906	3.86612	3.79374	4.00127	4.08086	4.45307	4.15873	4.312	4.20749
WBGene00021335	WBGene00021335	WBGene00021335	spp-23	259362	SaPosin-like Protein family [Source:UniProtKB/TrEMBL;Acc:Q6AW11]	-0.785122	-0.302765	-0.431415	0.0509417	3.11858	9.47834	0.00046844	0.00459367	-0.785122	-4.54444	0.000215531	0.0108039	0.622551	-0.302765	-1.66995	0.111123	0.371128	-4.78066	-0.431415	-2.61134	0.0170536	0.0868736	-3.76078	0.0509417	0.326984	0.747211	0.94449	-6.29769	3.07303	3.02426	3.07199	2.65097	3.75888	3.24234	3.0679	3.65382	3.10771	2.56053	2.31109	2.49801	3.74087	3.38183	3.30875	3.40868
WBGene00001523	WBGene00001523	WBGene00001523	gbh-2	174358	Gamma Butyrobetaine Hydroxylase [Source:UniProtKB/TrEMBL;Acc:Q21526]	-0.335831	0.118109	-0.478633	-0.0246933	4.79956	20.5591	3.21443e-06	0.000141707	-0.335831	-4.5365	0.000219473	0.0108132	0.27318	0.118109	1.53035	0.14221	0.421233	-5.39975	-0.478633	-6.35128	4.05312e-06	0.0003542	4.12858	-0.0246933	-0.342336	0.73581	0.94122	-6.67774	4.47833	4.6602	4.62584	4.33564	5.04701	5.06176	4.92196	5.05254	4.81758	4.48533	4.62003	4.6953	5.0048	4.96565	4.9814	5.02844
WBGene00013058	WBGene00013058	WBGene00013058	clec-247	190117	C-type LECtin [Source:UniProtKB/TrEMBL;Acc:Q9XWQ0]	0.965968	-0.450591	1.21582	-0.200737	1.83655	22.152	1.86525e-06	9.90289e-05	0.965968	4.53635	0.000219549	0.0108132	0.740151	-0.450591	-2.79788	0.0113863	0.120681	-2.77162	1.21582	6.24866	5.02881e-06	0.00040048	4.27416	-0.200737	-0.838841	0.411862	0.837046	-5.40006	2.88228	2.54978	2.3217	2.7439	1.33432	1.5495	1.67904	0.78629	1.96086	2.03462	2.27723	2.37923	1.57562	0.668948	1.30583	1.24075
WBGene00194916	WBGene00194916	WBGene00194916	F35D2.6	13185826		1.80763	-0.639919	1.7615	-0.686044	0.240685	20.2763	3.55223e-06	0.000151526	1.80763	4.53808	0.000218683	0.0108132	0.273357	-0.639919	-2.6905	0.0143809	0.1348	-2.866	1.7615	5.59235	2.06102e-05	0.000964576	2.74707	-0.686044	-1.52905	0.142531	0.655264	-4.40075	1.92238	0.935524	1.66258	1.22694	0.0742118	-0.665015	0.219409	-1.01752	0.544765	0.981621	1.21089	0.493252	-0.40648	-1.42285	-0.516896	-1.74137
WBGene00007170	WBGene00007170	WBGene00007170	B0393.5	175632		1.00073	-0.479919	1.04372	-0.436927	4.45156	19.8433	4.14776e-06	0.000168153	1.00073	4.54002	0.000217716	0.0108132	0.419423	-0.479919	-2.7166	0.0135906	0.132118	-3.40323	1.04372	5.33421	3.63945e-05	0.00137699	1.94429	-0.436927	-1.85194	0.0794473	0.569499	-4.85476	5.5718	4.82884	5.01257	5.51169	4.10512	4.30079	4.67164	3.42859	4.5507	4.81584	4.89025	4.64791	3.63714	3.62785	4.11652	3.49191
WBGene00015545	WBGene00015545	WBGene00015545	C06G1.1	181720		0.803604	-0.336714	0.790119	-0.350198	5.60307	17.3091	1.08413e-05	0.000308969	0.803604	4.54231	0.000216585	0.0108132	0.191763	-0.336714	-2.17858	0.0419976	0.226874	-4.61986	0.790119	4.79932	0.00012074	0.00278252	0.526896	-0.350198	-1.885	0.0746299	0.559199	-5.08482	6.36481	6.05775	6.02616	6.27284	5.35595	5.23247	5.94675	4.91346	5.63058	6.01899	5.81227	5.86898	4.85563	4.70647	5.56094	5.01827
WBGene00013263	WBGene00013263	WBGene00013263	Y57A10A.23	174863		1.21829	-0.53881	1.09159	-0.665508	6.49393	17.5283	9.93821e-06	0.000291649	1.21829	4.54097	0.000217246	0.0108132	0.0731854	-0.53881	-2.38513	0.0275079	0.184327	-4.3934	1.09159	4.54371	0.000215892	0.00396639	-0.215804	-0.665508	-2.37283	0.0282209	0.436462	-4.34277	7.59456	7.03219	7.18388	7.59886	6.58271	6.32734	6.80689	5.21307	6.61802	6.87368	6.798	6.91893	5.34264	5.20657	6.39216	5.40936
WBGene00016258	WBGene00016258	WBGene00016258	vha-16	172134	Vacuolar H ATPase [Source:UniProtKB/TrEMBL;Acc:Q95YD5]	-0.157972	-0.0681903	-0.106545	-0.016763	8.37615	11.0314	0.000195912	0.00232109	-0.157972	-4.53952	0.000217964	0.0108132	-0.247597	-0.0681903	-1.96396	0.064153	0.28307	-5.32745	-0.106545	-3.07862	0.00611923	0.0425152	-3.75954	-0.016763	-0.48327	0.634359	0.91914	-7.18068	8.35176	8.35686	8.30502	8.36647	8.5476	8.4093	8.43616	8.4155	8.29681	8.28529	8.27627	8.23543	8.50654	8.42381	8.41152	8.39309
WBGene00018297	WBGene00018297	WBGene00018297	F41F3.3	178856		0.96699	-0.479686	0.98152	-0.465155	7.82027	18.5311	6.74061e-06	0.000228348	0.96699	4.53425	0.000220601	0.0108198	-0.15046	-0.479686	-2.5338	0.0201221	0.159895	-4.27066	0.98152	4.93048	8.97708e-05	0.00230556	0.491965	-0.465155	-2.09558	0.0495771	0.50081	-5.07677	8.80034	8.43972	8.30786	8.69837	7.59728	7.47529	8.18702	6.9472	7.83853	8.28825	8.09499	8.04767	6.70421	6.8397	7.78715	7.06927
WBGene00000779	WBGene00000779	WBGene00000779	cpn-3	171986	CalPoNin [Source:UniProtKB/TrEMBL;Acc:O01542]	-0.254007	-0.137667	-0.140806	-0.0244654	7.16753	10.4109	0.000274976	0.00301542	-0.254007	-4.5339	0.000220778	0.0108198	-0.0984418	-0.137667	-2.45764	0.0236362	0.17062	-4.25343	-0.140806	-2.54009	0.0198549	0.096847	-4.71745	-0.0244654	-0.441284	0.663928	0.92668	-7.03525	7.26742	7.10618	7.10423	7.08121	7.22244	7.16533	7.29967	7.42434	7.06795	6.88692	7.07241	6.96927	7.22615	7.22893	7.31122	7.24478
WBGene00012433	WBGene00012433	WBGene00012433	Y11D7A.9	189434		1.14189	-0.598011	1.10291	-0.636987	4.19098	20.7978	2.95683e-06	0.000134867	1.14189	4.53153	0.000221977	0.0108516	0.46915	-0.598011	-3.10343	0.00578892	0.087543	-2.56297	1.10291	5.17766	5.15558e-05	0.0016479	1.63252	-0.636987	-2.37818	0.0279086	0.435544	-3.86064	5.24502	4.81674	4.94719	5.25852	4.09998	4.15462	4.47874	2.93809	4.20653	4.58257	4.51862	4.5413	3.03123	3.09271	3.96092	3.16301
WBGene00010317	WBGene00010317	WBGene00010317	idh-1	177775	Isocitrate dehydrogenase [NADP] [Source:UniProtKB/TrEMBL;Acc:H9G2T4]	-0.24002	0.262551	-0.417469	0.0851027	8.07205	33.3432	8.03486e-08	1.21136e-05	-0.24002	-4.52697	0.000224298	0.0109261	-0.250157	0.262551	4.81462	0.00011663	0.0120599	0.814022	-0.417469	-7.66866	2.88044e-07	6.80183e-05	6.36822	0.0851027	1.60803	0.124119	0.633326	-6.00339	7.74319	7.88738	7.79011	7.675	8.21229	8.26017	8.05169	8.26327	8.12643	7.96036	7.98457	8.08225	8.30973	8.34421	8.19543	8.26557
WBGene00016319	WBGene00016319	WBGene00016319	C32D5.12	174053		0.855272	-0.512422	1.0139	-0.353793	1.96983	24.2208	9.60258e-07	6.18266e-05	0.855272	4.52421	0.000225715	0.0109261	0.714454	-0.512422	-3.55937	0.00206148	0.0551668	-1.26968	1.0139	6.16988	5.93979e-06	0.000437727	4.1144	-0.353793	-1.72599	0.100377	0.604468	-4.46869	2.93239	2.50219	2.50992	2.92491	1.6478	1.75223	1.96753	1.2099	1.96086	2.1301	2.43911	2.26662	1.03778	1.39318	1.55086	1.20532
WBGene00022180	WBGene00022180	WBGene00022180	Y71H2AM.15	175391		0.91326	-0.474708	1.02931	-0.358661	3.55688	21.3533	2.44113e-06	0.000118167	0.91326	4.52629	0.000224648	0.0109261	0.545091	-0.474708	-2.97342	0.00773472	0.101122	-2.70509	1.02931	5.72953	1.52815e-05	0.000802688	2.98987	-0.358661	-1.64572	0.116065	0.623456	-4.96021	4.37795	4.14825	4.14455	4.50452	3.29341	3.27562	3.81313	2.49331	3.60263	3.8589	3.88805	3.90928	2.78167	2.68091	3.39757	2.71123
WBGene00008448	WBGene00008448	WBGene00008448	E01G4.6	174990		1.46164	-0.608737	1.45804	-0.612336	8.2605	17.6579	9.44348e-06	0.000282901	1.46164	4.52522	0.000225197	0.0109261	-0.21402	-0.608737	-2.23843	0.0372057	0.212149	-4.93368	1.45804	4.93857	8.81498e-05	0.00227459	0.44643	-0.612336	-1.78609	0.0898604	0.588051	-5.62662	9.70996	8.83487	9.01328	9.71084	8.13745	8.04498	8.45194	6.62781	8.4534	8.73684	8.73086	8.82908	6.99322	6.92833	8.18497	6.7789
WBGene00007687	WBGene00007687	WBGene00007687	C18E9.7	174432		0.833838	-0.330734	0.864475	-0.300097	4.88952	17.514	9.99449e-06	0.000292431	0.833838	4.5189	0.000228467	0.0110323	0.267844	-0.330734	-2.10626	0.0485367	0.244541	-4.62976	0.864475	5.05098	6.84572e-05	0.00196231	1.23288	-0.300097	-1.52579	0.143338	0.655264	-5.47399	5.61463	5.30857	5.44295	5.57449	4.60701	4.69443	5.02567	4.04375	4.77174	5.31537	5.33081	5.24011	4.07317	4.16599	4.89251	4.11981
WBGene00015400	WBGene00015400	WBGene00015400	cyp-35A2	182177	CYtochrome P450 family [Source:UniProtKB/TrEMBL;Acc:O02628]	1.28561	0.0476486	0.649448	-0.588512	3.76644	9.49907	0.000462777	0.00455625	1.28561	4.50891	0.00023374	0.0112594	0.47075	0.0476486	0.209303	0.836412	0.938108	-6.43283	0.649448	2.55555	0.0192124	0.0945774	-4.04794	-0.588512	-1.91896	0.069951	0.549406	-4.59086	4.16396	3.94077	4.14156	4.70934	3.41428	2.84133	3.98443	4.07156	4.14169	4.84829	3.8073	4.15052	3.70027	2.71101	2.95144	2.6598
WBGene00000718	WBGene00000718	WBGene00000718	col-145	179297	Putative cuticle collagen 145 [Source:UniProtKB/Swiss-Prot;Acc:Q17459]	0.728862	-0.267488	0.658791	-0.337558	6.61405	15.362	2.43451e-05	0.000506063	0.728862	4.50669	0.000234925	0.011289	-0.0593636	-0.267488	-1.82016	0.0843321	0.323724	-5.38166	0.658791	4.29301	0.000383072	0.00588769	-0.7936	-0.337558	-2.0134	0.0582794	0.518711	-5.06324	7.20573	7.00683	7.09729	7.0793	6.32523	6.20917	6.93516	6.23964	6.61023	7.07563	6.74789	6.88049	5.76634	5.85735	6.67096	6.11427
WBGene00003995	WBGene00003995	WBGene00003995	pgp-1	178215	Multidrug resistance protein pgp-1 [Source:UniProtKB/Swiss-Prot;Acc:P34712]	0.589569	-0.30454	0.622859	-0.271251	4.05176	19.2554	5.14036e-06	0.000193728	0.589569	4.50228	0.000237306	0.0113511	0.381475	-0.30454	-2.68537	0.0145413	0.13534	-3.348	0.622859	5.15925	5.37201e-05	0.001703	1.63561	-0.271251	-1.97508	0.0627878	0.52996	-4.61368	4.45709	4.33642	4.59771	4.65909	3.98201	3.85337	4.20839	3.48484	4.27648	4.33026	4.02187	4.14598	3.42095	3.65907	3.89033	3.48454
WBGene00006861	WBGene00006861	WBGene00006861	cal-5	192083	CALmodulin related genes [Source:UniProtKB/TrEMBL;Acc:Q18136]	-0.288714	0.164128	-0.334588	0.118254	5.71265	18.4262	7.01475e-06	0.0002355	-0.288714	-4.5011	0.000237942	0.0113511	0.0251543	0.164128	2.47341	0.0228643	0.168685	-3.98837	-0.334588	-5.06424	6.64516e-05	0.00193178	1.14442	0.118254	1.85221	0.0794064	0.569499	-5.2691	5.4524	5.53829	5.49666	5.39578	5.79811	5.7614	5.67755	6.02052	5.74128	5.56887	5.6662	5.56663	5.96935	5.9338	5.83841	5.97129
WBGene00007543	WBGene00007543	WBGene00007543	fipr-7	259643	FIP (Fungus-Induced Protein) Related [Source:UniProtKB/TrEMBL;Acc:Q7YTS1]	-0.423122	0.233932	-0.491972	0.165082	4.00134	17.6212	9.58066e-06	0.000284538	-0.423122	-4.50119	0.000237894	0.0113511	0.329747	0.233932	2.30646	0.0323716	0.198696	-3.94976	-0.491972	-4.92016	9.18853e-05	0.00233858	1.15867	0.165082	1.78555	0.0899489	0.588051	-5.03972	3.47913	3.98904	3.66252	3.40317	4.26521	4.03923	4.11189	4.20312	3.92762	3.75575	3.92678	3.96706	4.38638	4.20177	4.38887	4.29437
WBGene00003669	WBGene00003669	WBGene00003669	nhr-79	180265	Nuclear hormone receptor family member nhr-79 [Source:UniProtKB/Swiss-Prot;Acc:O18141]	0.464656	0.187891	0.233741	-0.0430247	2.62581	8.86175	0.000677374	0.00615348	0.464656	4.49868	0.000239263	0.0113866	0.581183	0.187891	1.95784	0.0649155	0.285112	-4.34252	0.233741	2.23957	0.0371199	0.147687	-4.31701	-0.0430247	-0.387136	0.702906	0.934443	-5.99435	2.67718	2.73618	2.62587	2.81905	2.27713	2.47947	2.6045	2.47953	2.76998	3.10138	2.88364	2.81645	2.34572	2.49732	2.43022	2.41812
WBGene00019644	WBGene00019644	WBGene00019644	cpt-4	178889	Carnitine Palmitoyl Transferase [Source:UniProtKB/TrEMBL;Acc:O44619]	0.713685	-0.369278	0.925201	-0.157762	4.47337	21.8755	2.04556e-06	0.000104663	0.713685	4.49652	0.000240448	0.0113881	0.288993	-0.369278	-2.73164	0.0131543	0.129834	-3.35765	0.925201	6.2166	5.38081e-06	0.000411449	3.8811	-0.157762	-0.925352	0.366248	0.818994	-6.08017	5.137	4.89483	4.98109	5.30936	4.2925	4.05847	4.6361	3.52563	4.67345	4.68045	4.82729	4.61872	3.76732	3.93468	4.25263	3.96951
WBGene00012747	WBGene00012747	WBGene00012747	Y40H7A.10	189809		-0.771376	-0.0396056	-0.833195	-0.101425	4.49928	14.8761	3.01215e-05	0.000574782	-0.771376	-4.49694	0.000240214	0.0113881	0.257106	-0.0396056	-0.214443	0.832459	0.936202	-6.39245	-0.833195	-4.9014	9.58578e-05	0.00241098	0.99276	-0.101425	-0.651849	0.522212	0.882897	-6.50077	4.01498	4.35997	4.16534	3.8776	5.16491	4.76408	4.76392	5.19633	4.55287	3.91743	4.0472	3.67092	5.24015	4.60325	4.62458	5.01059
WBGene00012352	WBGene00012352	WBGene00012352	dkf-1	173234	Serine/threonine-protein kinase dkf-1 [Source:UniProtKB/Swiss-Prot;Acc:Q9XUJ7]	0.400915	-0.138597	0.379149	-0.160363	3.46728	15.2162	2.59383e-05	0.000528126	0.400915	4.48344	0.00024774	0.0117054	0.429208	-0.138597	-1.71453	0.102499	0.358254	-4.92243	0.379149	4.43573	0.000276282	0.00469585	0.138884	-0.160363	-1.71262	0.102857	0.607669	-4.9169	3.84882	3.51866	3.80936	3.73611	3.33775	3.33365	3.36324	3.34749	3.55146	3.50406	3.6442	3.68977	3.10567	3.05409	3.29199	3.31204
WBGene00015476	WBGene00015476	WBGene00015476	C05D9.9	180466		-0.481365	0.305927	-0.589244	0.198048	4.13369	18.6311	6.48998e-06	0.000224086	-0.481365	-4.47847	0.000250569	0.0118108	0.248395	0.305927	2.59214	0.0177692	0.150749	-3.4284	-0.589244	-5.07904	6.42825e-05	0.00190199	1.49571	0.198048	1.8812	0.0751701	0.561289	-4.92629	3.47913	3.7654	3.95632	3.54274	4.3237	4.36404	4.1266	4.44204	4.21204	3.85492	4.15834	3.85467	4.68578	4.49495	4.30784	4.55233
WBGene00005018	WBGene00005018	WBGene00005018	sqt-3	179693	Cuticle collagen 1 [Source:UniProtKB/Swiss-Prot;Acc:P08124]	1.35495	-0.709827	1.42922	-0.635552	6.52542	19.9827	3.94488e-06	0.000163336	1.35495	4.47314	0.000253638	0.0118359	-0.0768519	-0.709827	-2.85622	0.0100196	0.113143	-3.46744	1.42922	5.31056	3.83545e-05	0.0014232	1.52709	-0.635552	-1.98589	0.0614854	0.527335	-5.02963	7.93088	7.19726	7.37796	7.86874	6.42107	6.38336	6.76754	4.92621	6.80305	6.90004	6.89119	6.85707	5.34922	5.07964	6.37237	5.27695
WBGene00010727	WBGene00010727	WBGene00010727	K09G1.1	179346		-0.196198	0.070604	-0.216049	0.0507531	7.1789	15.8537	1.97194e-05	0.000442565	-0.196198	-4.47229	0.000254129	0.0118359	-0.250342	0.070604	1.59101	0.127909	0.398542	-5.75031	-0.216049	-4.87579	0.000101564	0.00247335	0.484701	0.0507531	1.15868	0.260772	0.754393	-6.4611	7.03351	7.06019	7.09999	6.95777	7.29113	7.2498	7.18004	7.31854	7.2177	7.08715	7.06188	7.06378	7.32794	7.26573	7.30183	7.34332
WBGene00008150	WBGene00008150	WBGene00008150	mam-2	177854	MAM (Meprin, A5-protein, PTPmu) domain protein [Source:UniProtKB/TrEMBL;Acc:Q8I4M2]	1.48389	-0.490212	1.22113	-0.752976	4.07788	16.0265	1.83312e-05	0.000421489	1.48389	4.47131	0.000254697	0.0118359	0.368889	-0.490212	-2.03514	0.0558536	0.263026	-4.64366	1.22113	4.41962	0.000286649	0.00479773	-0.0522592	-0.752976	-2.10088	0.0490582	0.499433	-4.30481	5.26715	4.50888	4.94891	5.34158	3.88376	4.10365	4.39615	2.54713	4.25798	4.63001	4.56496	4.60224	2.83265	2.43856	3.93418	2.96536
WBGene00000734	WBGene00000734	WBGene00000734	col-161	179812	COLlagen [Source:UniProtKB/TrEMBL;Acc:O17686]	0.634309	-0.125335	0.562768	-0.196876	9.03553	13.0608	6.97291e-05	0.00105853	0.634309	4.47482	0.000252668	0.0118359	-0.474935	-0.125335	-0.946723	0.355522	0.64703	-6.85435	0.562768	4.06877	0.000640899	0.00836048	-1.63593	-0.196876	-1.33656	0.196962	0.708215	-6.44886	9.47768	9.33099	9.34978	9.44528	8.90541	8.64161	9.29542	8.47203	9.0259	9.51827	9.21636	9.33613	8.37245	8.48025	8.98641	8.71387
WBGene00011624	WBGene00011624	WBGene00011624	T08G5.3	179901		1.47787	0.0385644	0.943478	-0.495825	0.244351	10.5199	0.000258863	0.00287383	1.47787	4.47486	0.00025264	0.0118359	0.301018	0.0385644	0.163282	0.872	0.952279	-5.51227	0.943478	3.2641	0.00403315	0.0315791	-1.84743	-0.495825	-1.34037	0.195742	0.708215	-4.6118	0.876806	0.424955	0.795585	1.22694	0.625157	-0.308763	0.0445347	-0.869139	0.799919	0.952063	1.01935	0.603341	-1.16725	-0.976559	0.470247	-0.920207
WBGene00010698	WBGene00010698	WBGene00010698	K08H10.6	187181		0.760693	-0.0723869	0.132185	-0.700895	1.45619	10.3506	0.000284367	0.00310118	0.760693	4.47279	0.000253839	0.0118359	0.595591	-0.0723869	-0.51075	0.615338	0.828547	-5.63533	0.132185	0.9038	0.377282	0.612326	-5.92264	-0.700895	-4.03133	0.000698458	0.0762129	-0.402159	1.55762	1.6972	1.75951	1.82158	1.70308	1.52757	1.8124	1.27514	1.53862	1.90178	1.53127	1.57059	0.802298	0.963834	1.12845	0.588
WBGene00000636	WBGene00000636	WBGene00000636	col-60	172445	COLlagen [Source:UniProtKB/TrEMBL;Acc:Q19725]	0.749999	-0.140422	0.646161	-0.244261	8.13208	12.7232	8.21909e-05	0.00119146	0.749999	4.46127	0.000260613	0.0120824	-0.380445	-0.140422	-0.902233	0.378093	0.667253	-6.77283	0.646161	3.95427	0.000833708	0.0100217	-1.77293	-0.244261	-1.39314	0.17947	0.692704	-6.24078	8.67489	8.50645	8.47477	8.56669	7.95308	7.8091	8.42486	7.39391	8.15456	8.62802	8.37011	8.50357	7.36305	7.40269	8.15082	7.73562
WBGene00011733	WBGene00011733	WBGene00011733	T12D8.5	176797		0.541089	-0.326681	0.565487	-0.302283	3.49474	20.4136	3.38358e-06	0.000146547	0.541089	4.4529	0.000265646	0.0121242	0.374877	-0.326681	-3.1178	0.0056055	0.0857541	-2.35378	0.565487	5.12042	5.85923e-05	0.00179133	1.65568	-0.302283	-2.391	0.0271739	0.430381	-3.75604	3.78889	3.83429	3.97998	4.14434	3.43891	3.18745	3.54944	3.32456	3.83793	3.59771	3.39072	3.52469	3.26264	3.08507	2.80561	3.13503
WBGene00020554	WBGene00020554	WBGene00020554	T19A5.3	179273		1.21118	-0.467916	1.21307	-0.466023	4.93492	17.2781	1.09762e-05	0.000310128	1.21118	4.453	0.000265586	0.0121242	0.138076	-0.467916	-2.16383	0.0432627	0.230618	-4.56728	1.21307	4.99596	7.74645e-05	0.00211024	1.09639	-0.466023	-1.58751	0.128701	0.638652	-5.35178	5.96685	5.57325	5.68941	5.90428	4.84372	4.63669	5.2251	3.43574	4.965	5.44967	5.34109	5.5165	3.76075	3.7537	4.80369	4.08124
WBGene00018682	WBGene00018682	WBGene00018682	aagr-4	180400	Acid Alpha Glucosidase Relate [Source:UniProtKB/TrEMBL;Acc:O17352]	0.795521	-0.430166	0.823243	-0.402444	6.82396	18.7121	6.29464e-06	0.00022047	0.795521	4.45847	0.000262285	0.0121242	-0.190821	-0.430166	-2.69333	0.0142932	0.134736	-3.80539	0.823243	4.9378	8.83013e-05	0.00227459	0.646392	-0.402444	-2.17858	0.0419981	0.484919	-4.79344	7.68821	7.20518	7.28808	7.64089	6.73801	6.63359	7.04862	6.01217	6.87549	7.13644	7.0349	6.99979	6.01559	5.95702	6.74515	6.16126
WBGene00007765	WBGene00007765	WBGene00007765	C27B7.9	3565797		-0.78018	0.15369	-0.901657	0.0322134	2.16127	14.6716	3.29913e-05	0.000611543	-0.78018	-4.4559	0.00026383	0.0121242	0.537041	0.15369	0.767409	0.452156	0.721739	-5.49117	-0.901657	-4.86344	0.000104438	0.00251849	1.36487	0.0322134	0.204067	0.840445	0.966784	-6.09503	1.15519	1.67591	2.06782	1.52506	2.54258	2.71117	2.28855	2.7897	2.10978	1.5733	2.03533	1.54322	2.92951	2.47411	2.5478	2.53691
WBGene00017773	WBGene00017773	WBGene00017773	dct-6	175846		0.36928	-0.193274	0.383004	-0.179551	6.8866	17.6551	9.4539e-06	0.000282901	0.36928	4.45574	0.000263928	0.0121242	-0.229383	-0.193274	-2.46055	0.0234919	0.170103	-4.24892	0.383004	4.7562	0.000133138	0.00296845	0.235206	-0.179551	-2.11848	0.0473707	0.495274	-4.94756	7.20445	7.07195	7.1388	7.28105	6.83012	6.82725	6.96872	6.504	6.82251	7.04227	7.02218	7.04134	6.51232	6.57158	6.79803	6.54646
WBGene00020014	WBGene00020014	WBGene00020014	R11G11.6	187825		1.29413	-0.269723	1.02579	-0.538069	0.387123	13.807	4.8946e-05	0.000817147	1.29413	4.45263	0.000265813	0.0121242	0.307996	-0.269723	-1.29749	0.209807	0.505946	-4.83638	1.02579	4.14145	0.000542378	0.00746999	-0.081092	-0.538069	-1.67975	0.109177	0.613924	-4.27657	0.975692	0.862016	1.23826	1.22694	0.566746	0.214917	0.16344	-0.734609	0.645808	0.891064	1.09904	0.705622	-0.0893027	-0.636199	0.0595077	-1.27314
WBGene00000687	WBGene00000687	WBGene00000687	col-113	177487	COLlagen [Source:UniProtKB/TrEMBL;Acc:Q18450]	0.709111	-0.0594833	0.539665	-0.228929	5.6897	11.229	0.000176287	0.00214918	0.709111	4.45329	0.000265412	0.0121242	-0.0457918	-0.0594833	-0.410926	0.685669	0.866594	-6.73546	0.539665	3.50372	0.00234073	0.0211964	-2.42541	-0.228929	-1.36505	0.187991	0.701783	-5.8892	6.09336	6.02234	5.96226	6.06084	5.47587	5.48237	5.93113	5.01722	5.66208	6.14842	6.02742	6.08837	4.98521	5.06806	5.76594	5.23803
WBGene00000715	WBGene00000715	WBGene00000715	col-142	188514	COLlagen [Source:UniProtKB/TrEMBL;Acc:O17036]	-0.586187	0.686598	-1.02052	0.252266	8.39681	31.4453	1.28062e-07	1.56125e-05	-0.586187	-4.44973	0.00026758	0.0121735	-0.491302	0.686598	4.77743	0.000126882	0.0124672	0.722488	-1.02052	-7.19841	7.20641e-07	0.000118444	5.40684	0.252266	1.94637	0.0663668	0.540964	-5.54391	7.44564	7.84865	7.93268	7.31823	8.66819	8.72363	8.34691	8.99765	8.67416	8.18582	8.34352	8.12844	9.0994	8.86965	8.84443	8.92089
WBGene00000929	WBGene00000929	WBGene00000929	dao-3	181065	Dauer or Aging adult Overexpression [Source:UniProtKB/TrEMBL;Acc:Q21285]	0.570386	-0.382563	0.688189	-0.264761	4.85949	22.6085	1.60463e-06	8.97777e-05	0.570386	4.44801	0.000268629	0.0121735	0.107133	-0.382563	-3.39897	0.00297111	0.0646249	-2.00152	0.688189	5.79028	1.33948e-05	0.000741467	2.87809	-0.264761	-1.97882	0.0623348	0.52996	-4.78971	5.58948	5.12829	5.24654	5.55813	4.75495	4.64435	4.99393	4.26063	4.96174	5.0308	4.95593	4.95355	4.4408	4.21933	4.55607	4.44629
WBGene00020143	WBGene00020143	WBGene00020143	T01C8.2	181725		-0.418016	0.128798	-0.468518	0.0782964	3.66319	15.1408	2.68078e-05	0.000534974	-0.418016	-4.44783	0.000268742	0.0121735	0.285351	0.128798	1.29166	0.211779	0.508961	-5.44023	-0.468518	-4.82865	0.000112986	0.00266603	1.00985	0.0782964	0.859202	0.400811	0.833462	-6.09853	3.43637	3.32709	3.44175	3.30201	3.84741	3.99994	3.65976	3.89602	3.72699	3.46797	3.42977	3.33026	4.04643	3.90894	3.78051	3.98526
WBGene00000665	WBGene00000665	WBGene00000665	col-90	176117	Putative cuticle collagen 90 [Source:UniProtKB/Swiss-Prot;Acc:P34340]	0.946377	-0.335536	0.923162	-0.358751	5.21004	15.9371	1.90349e-05	0.000432114	0.946377	4.44563	0.000270095	0.0122068	0.0481815	-0.335536	-1.86057	0.0781633	0.312752	-5.11288	0.923162	4.70261	0.000150358	0.00317262	0.379598	-0.358751	-1.58344	0.129625	0.640152	-5.4548	5.93495	5.72608	5.76139	5.98808	5.0336	4.82828	5.48406	4.27665	5.16975	5.85299	5.40324	5.62326	4.23353	4.28083	5.20595	4.5488
WBGene00004773	WBGene00004773	WBGene00004773	sem-4	172435	SEM-4 long form [Source:UniProtKB/TrEMBL;Acc:G5EFF4]	0.429711	-0.13007	0.480271	-0.0795105	4.00152	16.1608	1.73267e-05	0.000406415	0.429711	4.4418	0.000272472	0.0122861	0.23357	-0.13007	-1.48395	0.154026	0.437447	-5.38621	0.480271	5.11733	5.89995e-05	0.00179821	1.56867	-0.0795105	-0.776518	0.446888	0.851682	-6.13279	4.31324	4.19764	4.26501	4.40639	3.81641	3.66027	4.03599	3.70799	3.95084	4.24751	4.28727	4.20828	3.65849	3.72939	3.90142	3.61853
WBGene00020930	WBGene00020930	WBGene00020930	hlh-30	177157	Helix Loop Helix [Source:UniProtKB/TrEMBL;Acc:H2KZZ1]	0.314941	-0.219194	0.384439	-0.149696	5.52504	21.8869	2.03779e-06	0.000104536	0.314941	4.43614	0.00027602	0.0123489	-0.059781	-0.219194	-3.30607	0.00366803	0.0706767	-2.2896	0.384439	5.62016	1.93942e-05	0.000933662	2.3949	-0.149696	-2.0517	0.0540661	0.508442	-4.83289	5.87856	5.73254	5.82995	5.79217	5.48772	5.41677	5.52211	5.25613	5.45839	5.57858	5.74419	5.61013	5.11959	5.24309	5.38647	5.33753
WBGene00005016	WBGene00005016	WBGene00005016	sqt-1	174731	Cuticle collagen sqt-1 [Source:UniProtKB/Swiss-Prot;Acc:P12114]	1.37803	-0.538496	1.41686	-0.499671	6.27174	17.1532	1.15387e-05	0.000317838	1.37803	4.43643	0.000275841	0.0123489	-0.130887	-0.538496	-2.11008	0.0481698	0.243437	-4.88911	1.41686	5.02518	7.25402e-05	0.00203316	0.932423	-0.499671	-1.50077	0.149653	0.662542	-5.74109	7.51253	6.88571	7.02723	7.59485	6.16466	6.09822	6.40309	4.5282	6.52492	6.71664	6.75943	6.81049	5.15507	4.91051	6.24324	5.00802
WBGene00006912	WBGene00006912	WBGene00006912	vha-3	177018//187779	V-type proton ATPase 16 kDa proteolipid subunit 2/3 [Source:UniProtKB/Swiss-Prot;Acc:P34546]	-0.214428	-0.117485	-0.236518	-0.139574	7.75455	19.5883	4.54961e-06	0.00017793	-0.214428	-4.43315	0.000277918	0.0123489	-0.403018	-0.117485	-2.43209	0.0249385	0.175404	-4.37927	-0.236518	-4.97396	8.13946e-05	0.00218416	0.619064	-0.139574	-2.93128	0.00849148	0.28186	-3.50819	7.71216	7.69937	7.74175	7.64089	7.96302	7.81901	7.93874	8.03892	7.68748	7.53191	7.59254	7.50694	7.83257	7.7272	7.85253	7.78633
WBGene00004122	WBGene00004122	WBGene00004122	pqn-35	173800	Prion-like-(Q/N-rich)-domain-bearing protein [Source:UniProtKB/TrEMBL;Acc:Q20040]	0.754166	-0.283149	0.758855	-0.27846	5.3049	16.0408	1.82214e-05	0.000420853	0.754166	4.43292	0.000278066	0.0123489	-0.0104234	-0.283149	-1.9004	0.0724755	0.300397	-5.04942	0.758855	4.74514	0.00013652	0.00301287	0.46197	-0.27846	-1.54893	0.137696	0.649903	-5.5447	5.88175	5.75175	5.81311	5.84408	5.18689	5.08071	5.45521	4.47712	5.12378	5.62848	5.78692	5.70888	4.60743	4.69397	5.17887	4.65111
WBGene00000729	WBGene00000729	WBGene00000729	col-156	186439	COLlagen [Source:UniProtKB/TrEMBL;Acc:Q20927]	0.841266	-0.25201	0.852894	-0.240383	5.64702	15.2574	2.54774e-05	0.000519813	0.841266	4.43264	0.000278242	0.0123489	-0.0724815	-0.25201	-1.51343	0.146429	0.426959	-5.71014	0.852894	4.73943	0.000138298	0.00303745	0.391923	-0.240383	-1.19187	0.24781	0.746504	-6.06964	6.48719	6.14556	5.88917	6.34348	5.32104	5.26597	5.83251	4.88239	5.74414	6.24223	5.91356	5.85096	4.82133	4.77695	5.66545	5.16382
WBGene00015453	WBGene00015453	WBGene00015453	C04G6.2	182236		1.40944	-0.49992	1.0349	-0.874457	4.10146	15.7051	2.10056e-05	0.000459933	1.40944	4.43297	0.000278033	0.0123489	0.284523	-0.49992	-2.14965	0.0445104	0.233736	-4.43447	1.0349	4.02253	0.000712721	0.00902323	-0.978114	-0.874457	-2.59909	0.0175068	0.377198	-3.40209	5.19202	4.74443	4.78397	5.20348	4.35423	3.84452	4.60229	2.8228	4.16174	4.71165	4.51499	4.47043	2.41427	2.7502	3.92334	3.10651
WBGene00006957	WBGene00006957	WBGene00006957	wsp-1	177616	WASP (Actin cytoskeleton modulator) homolog [Source:UniProtKB/TrEMBL;Acc:Q8MQE6]	0.362825	-0.144229	0.275013	-0.232041	4.81677	14.3164	3.87206e-05	0.000686108	0.362825	4.4354	0.00027649	0.0123489	0.068908	-0.144229	-1.90443	0.0719208	0.299165	-4.90874	0.275013	3.5224	0.00224306	0.0205953	-2.22342	-0.232041	-2.76322	0.0122809	0.331349	-3.33949	5.16346	4.99923	5.04977	5.00052	4.51347	4.74044	4.90072	4.90833	4.90511	4.98227	4.87618	4.84007	4.45307	4.46876	4.50609	4.74972
WBGene00002130	WBGene00002130	WBGene00002130	inx-8	178101	Innexin-8 [Source:UniProtKB/Swiss-Prot;Acc:Q23593]	-0.276383	0.197886	-0.423091	0.0511776	5.51632	23.5362	1.1902e-06	7.25507e-05	-0.276383	-4.4267	0.000282049	0.0123754	-0.109937	0.197886	3.05232	0.00648948	0.0926064	-2.77256	-0.423091	-6.58913	2.4717e-06	0.000247798	4.51453	0.0511776	0.828242	0.417692	0.839951	-6.52789	5.26715	5.32062	5.27551	5.09427	5.7332	5.6755	5.56459	5.71286	5.55682	5.43104	5.3755	5.37428	5.75316	5.74787	5.56966	5.80223
WBGene00020195	WBGene00020195	WBGene00020195	T03G6.3	180561		-0.215245	0.128452	-0.234584	0.109113	6.59081	17.854	8.74586e-06	0.000270944	-0.215245	-4.42504	0.000283118	0.0123754	-0.28272	0.128452	2.58938	0.0178746	0.151254	-3.90965	-0.234584	-4.7233	0.000143457	0.00309569	0.223677	0.109113	2.24042	0.0370557	0.467039	-4.72798	6.42839	6.52699	6.43421	6.25265	6.70369	6.66155	6.59448	6.64565	6.53099	6.61539	6.4804	6.53726	6.80259	6.74164	6.77334	6.72048
WBGene00015954	WBGene00015954	WBGene00015954	C18B2.3	180651		-0.20041	0.0225422	-0.206273	0.0166795	5.81695	13.484	5.69579e-05	0.000913083	-0.20041	-4.42295	0.000284478	0.0123754	-0.160236	0.0225422	0.49254	0.627912	0.83531	-6.64463	-0.206273	-4.52954	0.000222984	0.0040403	-0.103165	0.0166795	0.369987	0.715435	0.937362	-6.84944	5.78281	5.68671	5.68633	5.66893	5.8918	5.82348	5.96119	5.96475	5.74509	5.72667	5.7239	5.70271	5.90083	5.94546	5.98634	5.86885
WBGene00138719	WBGene00138719	WBGene00138719	F26F2.10	13218867		1.77073	-0.588051	1.31512	-1.04367	0.92661	17.2231	1.12202e-05	0.00031388	1.77073	4.42383	0.000283905	0.0123754	0.32246	-0.588051	-2.44084	0.0244849	0.17345	-3.33259	1.31512	4.50853	0.000233942	0.00417375	0.676071	-1.04367	-2.41179	0.0260204	0.42327	-3.32388	2.45526	1.85709	1.72792	2.02573	1.06569	0.719341	1.21171	-0.498188	1.1828	1.29587	1.34769	1.81899	-0.66478	-0.740977	0.882052	-1.08591
WBGene00001725	WBGene00001725	WBGene00001725	grl-16	171649	GRound-Like (Grd related) [Source:UniProtKB/TrEMBL;Acc:V6CM29]	1.05173	-0.428226	0.95655	-0.523406	8.16889	15.6077	2.18996e-05	0.000473214	1.05173	4.42583	0.000282606	0.0123754	-0.44462	-0.428226	-2.03789	0.0555529	0.262402	-5.25098	0.95655	4.31594	0.000363454	0.00566999	-0.965342	-0.523406	-2.11169	0.0480154	0.49735	-5.09324	9.11431	8.74317	8.68564	9.04667	7.96373	7.90898	8.61356	7.15863	8.12916	8.68036	8.49988	8.53603	6.97702	7.0936	8.12001	7.4303
WBGene00007030	WBGene00007030	WBGene00007030	epc-1	176679	Enhancer of PolyComb-like; Enhancer of polycomb [Source:UniProtKB/TrEMBL;Acc:G5EC14]	0.179518	-0.0578405	0.171187	-0.066172	7.31286	14.1466	4.18397e-05	0.000724169	0.179518	4.42782	0.000281324	0.0123754	-0.361029	-0.0578405	-1.46425	0.159279	0.444714	-5.9761	0.171187	4.25757	0.000415499	0.00621534	-0.958963	-0.066172	-1.6049	0.124809	0.634126	-5.86763	7.41072	7.3865	7.43533	7.4876	7.15217	7.32126	7.30938	7.23543	7.38263	7.32624	7.42435	7.35834	7.22735	7.14963	7.17793	7.21891
WBGene00019868	WBGene00019868	WBGene00019868	R04B3.3	180551		0.84902	-0.190824	0.699153	-0.340691	2.17707	13.1852	6.56742e-05	0.00101096	0.84902	4.42304	0.00028442	0.0123754	0.487367	-0.190824	-1.22931	0.233782	0.532486	-5.2969	0.699153	3.98757	0.000772311	0.00949869	-0.596764	-0.340691	-1.63364	0.118596	0.625775	-4.66341	2.88228	2.65146	2.57351	2.55164	1.67571	2.10306	2.30157	1.58919	2.23399	2.51071	2.63898	2.55392	1.27745	1.23642	2.21602	1.76353
WBGene00008652	WBGene00008652	WBGene00008652	F10D11.6	172635		0.92275	-0.295515	0.77954	-0.438725	7.12024	13.956	4.56769e-05	0.000777452	0.92275	4.42833	0.000280996	0.0123754	-0.304205	-0.295515	-1.57927	0.130579	0.403714	-5.83381	0.77954	3.97065	0.000802925	0.00977065	-1.60789	-0.438725	-2.02478	0.0569974	0.515992	-5.10967	7.86711	7.54755	7.54986	7.85095	7.00871	6.89841	7.48733	6.21075	7.13792	7.5996	7.37117	7.49672	6.07767	6.30831	7.1257	6.38362
WBGene00022175	WBGene00022175	WBGene00022175	Y71H2AM.10	175386		0.534204	0.148679	0.223885	-0.16164	2.63821	7.75103	0.00136594	0.0105876	0.534204	4.42693	0.000281902	0.0123754	0.429274	0.148679	1.35109	0.192346	0.484854	-5.21634	0.223885	1.88748	0.0742784	0.231096	-4.94402	-0.16164	-1.25754	0.223613	0.731614	-5.31214	2.8171	2.80644	2.55563	2.89048	2.65899	2.56809	2.63569	2.20603	2.97159	2.87596	2.89485	2.80498	2.51135	2.21872	2.56185	2.18333
WBGene00021598	WBGene00021598	WBGene00021598	Y46E12BR.1	266874		-0.625473	0.0679009	-0.522452	0.170921	2.12972	11.0959	0.000189257	0.00226261	-0.625473	-4.41429	0.000290169	0.0125953	0.448752	0.0679009	0.437272	0.666784	0.857052	-5.71033	-0.522452	-3.51667	0.00227256	0.0207504	-1.58478	0.170921	1.27272	0.218286	0.726906	-5.29119	1.81964	1.81875	1.93578	1.55468	2.48066	2.20331	2.35252	2.30307	1.86631	1.87052	1.86342	1.88587	2.31019	2.17619	2.85207	2.71123
WBGene00006626	WBGene00006626	WBGene00006626	tsn-1	173811	Tudor Staphylococcal Nuclease homolog [Source:UniProtKB/TrEMBL;Acc:Q19328]	0.23117	-0.111549	0.228607	-0.114113	9.0308	16.1634	1.7308e-05	0.000406415	0.23117	4.40716	0.000294944	0.0127544	-0.635361	-0.111549	-2.20334	0.0399509	0.220681	-5.02035	0.228607	4.43203	0.000278631	0.0047074	-0.798326	-0.114113	-2.13798	0.0455624	0.490978	-5.22195	9.26183	9.16195	9.07363	9.33424	8.97742	8.93872	9.09543	8.86371	9.07759	9.07757	9.07785	9.12134	8.80387	8.79446	8.93995	8.89263
WBGene00002162	WBGene00002162	WBGene00002162	isp-1	177609	Cytochrome b-c1 complex subunit Rieske, mitochondrial [Source:UniProtKB/TrEMBL;Acc:O44512]	-0.147381	-0.072125	-0.058815	0.0164413	8.30418	7.98333	0.00117466	0.00943068	-0.147381	-4.40688	0.000295128	0.0127544	-0.543181	-0.072125	-2.16363	0.0432794	0.230645	-4.96719	-0.058815	-1.76473	0.0934834	0.267115	-6.27781	0.0164413	0.491718	0.628483	0.917471	-7.16419	8.33615	8.27448	8.27596	8.27211	8.39256	8.2728	8.36292	8.36722	8.27562	8.20846	8.19671	8.17208	8.38638	8.32325	8.37867	8.37052
WBGene00008605	WBGene00008605	WBGene00008605	mlt-9	181607		1.18267	-0.721425	1.53873	-0.36536	4.27637	24.3939	9.1018e-07	5.91318e-05	1.18267	4.39804	0.000301162	0.0128289	0.148036	-0.721425	-3.55686	0.00207336	0.0552617	-1.61926	1.53873	6.48899	3.0411e-06	0.000288758	4.49093	-0.36536	-1.23583	0.231403	0.735602	-5.63241	5.61079	4.92221	5.13805	5.70735	3.66455	4.05465	4.35614	2.8658	4.31279	4.75936	4.73051	4.61872	3.34396	3.21679	4.06321	3.03766
WBGene00004183	WBGene00004183	WBGene00004183	prk-2	175437	Serine/threonine-protein kinase prk-2 [Source:UniProtKB/Swiss-Prot;Acc:Q20443]	0.591041	-0.530037	0.668688	-0.45239	3.65722	28.0322	3.14869e-07	2.77619e-05	0.591041	4.40285	0.000297863	0.0128289	0.250492	-0.530037	-4.73275	0.000140413	0.0135276	1.10314	0.668688	5.71097	1.59105e-05	0.000818314	2.91346	-0.45239	-3.2659	0.0040168	0.195013	-2.02994	4.18478	4.14438	4.2203	4.41045	3.59319	3.44899	3.95176	3.229	3.53399	3.86288	3.74053	3.70836	3.14654	3.06966	3.33352	2.91141
WBGene00007811	WBGene00007811	WBGene00007811	C29F7.2	181463		0.513617	-0.264119	0.561564	-0.216173	4.33656	18.3164	7.31529e-06	0.000241332	0.513617	4.39719	0.000301746	0.0128289	0.0834168	-0.264119	-2.55342	0.0192998	0.156603	-3.6584	0.561564	5.12406	5.81168e-05	0.00178786	1.50407	-0.216173	-1.76769	0.0929729	0.59542	-5.02501	4.86119	4.6411	4.65132	4.83838	4.18496	3.99994	4.55413	3.92172	4.33817	4.68719	4.41344	4.43365	3.92834	3.84702	4.07305	3.99567
WBGene00012544	WBGene00012544	WBGene00012544	Y37D8A.2	176698	Putative phospholipase B-like 1 [Source:UniProtKB/Swiss-Prot;Acc:Q9XWV2]	-0.19384	0.0642653	-0.217626	0.0404788	6.77363	15.3467	2.45077e-05	0.000506304	-0.19384	-4.39611	0.000302495	0.0128289	-0.369582	0.0642653	1.4409	0.165693	0.453099	-5.90389	-0.217626	-4.89084	9.81686e-05	0.00242695	0.574318	0.0404788	0.920218	0.368856	0.819707	-6.64785	6.64576	6.65492	6.63118	6.62667	6.87294	6.8462	6.80461	6.9111	6.82655	6.63529	6.6504	6.68621	6.85131	6.94847	6.85261	6.93104
WBGene00010917	WBGene00010917	WBGene00010917	M110.9	3564934		1.2695	-0.0432753	1.02038	-0.292392	1.10525	11.5588	0.000148189	0.00188076	1.2695	4.39582	0.000302696	0.0128289	0.40626	-0.0432753	-0.202682	0.841512	0.939996	-5.74566	1.02038	3.83688	0.00109166	0.0122274	-0.741496	-0.292392	-0.887507	0.38577	0.827302	-5.16697	1.79277	1.49322	1.50376	2.08783	0.93325	0.511584	1.46422	-0.393079	1.35185	1.66725	1.81704	1.86392	0.45717	0.399972	0.58473	-0.0186896
WBGene00015074	WBGene00015074	WBGene00015074	natc-2	178916	N-alpha-AcetylTransferase C complex subunit [Source:UniProtKB/TrEMBL;Acc:O16486]	-0.2516	0.0359484	-0.17785	0.109698	5.81775	10.6522	0.00024067	0.00271613	-0.2516	-4.4014	0.000298852	0.0128289	-0.214287	0.0359484	0.618302	0.543629	0.783991	-6.57187	-0.17785	-3.06301	0.00633646	0.043583	-3.40241	0.109698	1.92164	0.0695931	0.548759	-5.16397	5.67105	5.71829	5.71883	5.64159	5.95294	5.82348	5.77881	5.93982	5.78809	5.59301	5.8299	5.70734	6.08163	5.99523	5.90328	5.93525
WBGene00009454	WBGene00009454	WBGene00009454	F36A2.7	172692		-0.17666	-0.086873	-0.102574	-0.012787	7.58319	9.70253	0.000411031	0.00415662	-0.17666	-4.40218	0.000298322	0.0128289	-0.456705	-0.086873	-2.16918	0.0428001	0.229141	-4.85646	-0.102574	-2.57166	0.0185641	0.0923528	-4.70981	-0.012787	-0.319931	0.75247	0.945567	-7.1374	7.57645	7.58623	7.51239	7.55097	7.71583	7.5862	7.63225	7.70596	7.48674	7.41558	7.51431	7.45924	7.68431	7.5667	7.71239	7.62389
WBGene00017250	WBGene00017250	WBGene00017250	F08D12.7	173621		-0.406021	-0.0198044	-0.232065	0.154152	3.13815	8.816	0.000696556	0.00628173	-0.406021	-4.39711	0.000301801	0.0128289	0.270097	-0.0198044	-0.206753	0.838376	0.939137	-6.10705	-0.232065	-2.45783	0.0236268	0.109903	-4.04254	0.154152	1.69552	0.106104	0.61061	-4.95012	2.98081	3.1608	2.88413	2.92491	3.24766	3.222	3.27356	3.11779	3.04126	2.76984	2.90597	3.16954	3.34396	3.39426	3.44381	3.29528
WBGene00006893	WBGene00006893	WBGene00006893	spon-1	174169	SPONdin (Extracellular matrix glycoprotein) family [Source:UniProtKB/TrEMBL;Acc:Q19305]	-0.22526	-0.0453887	-0.106376	0.0734949	5.7303	7.92471	0.00121998	0.00971161	-0.22526	-4.39899	0.000300509	0.0128289	-0.200236	-0.0453887	-0.880783	0.389308	0.676417	-6.36238	-0.106376	-2.06886	0.0522684	0.185046	-5.36889	0.0734949	1.43847	0.166373	0.680006	-5.8783	5.77768	5.60176	5.6853	5.62074	5.74148	5.8358	5.70231	5.82059	5.59733	5.70357	5.60268	5.58184	5.89484	5.77068	5.89498	5.84746
WBGene00004037	WBGene00004037	WBGene00004037	plc-2	180029	Phosphoinositide phospholipase C [Source:UniProtKB/TrEMBL;Acc:Q9XWB7]	0.363694	-0.177185	0.498464	-0.042415	4.6803	20.5111	3.26916e-06	0.00014348	0.363694	4.39283	0.000304773	0.0128892	-0.00874146	-0.177185	-2.32462	0.031183	0.195095	-4.15199	0.498464	6.18377	5.76759e-06	0.000429849	3.77863	-0.042415	-0.488377	0.630804	0.918543	-6.49042	5.09087	4.83366	5.08293	4.92881	4.50183	4.41868	4.66157	4.3504	4.67145	4.9731	4.84473	4.75018	4.42011	4.49783	4.45809	4.38822
WBGene00003048	WBGene00003048	WBGene00003048	lit-1	176808	Serine/threonine kinase NLK [Source:UniProtKB/Swiss-Prot;Acc:Q9U9Y8]	0.549906	-0.296867	0.574357	-0.272415	5.54181	17.9863	8.30733e-06	0.000262512	0.549906	4.38798	0.000308172	0.0130051	-0.160164	-0.296867	-2.62589	0.0165294	0.144898	-3.7364	0.574357	4.85299	0.000106934	0.00255833	0.661725	-0.272415	-2.09357	0.0497748	0.50081	-4.73978	6.11792	5.83455	5.89984	6.06213	5.17227	5.47093	5.7577	5.10283	5.50956	5.6238	5.85019	5.75731	5.05128	4.96565	5.45015	5.03603
WBGene00018656	WBGene00018656	WBGene00018656	F49H12.5	180520		0.827118	-0.530448	0.91009	-0.447477	4.15614	21.9526	1.99343e-06	0.000103269	0.827118	4.38262	0.000311976	0.0130636	0.119459	-0.530448	-3.46432	0.00256066	0.0604023	-1.76081	0.91009	5.50155	2.5153e-05	0.00108465	2.36455	-0.447477	-2.25042	0.0363085	0.463838	-4.12115	5.22506	4.55917	4.66181	5.08415	3.98759	3.95135	4.29559	3.464	4.3306	4.28652	4.29997	4.35714	3.16655	3.30497	4.07305	3.43186
WBGene00004127	WBGene00004127	WBGene00004127	abu-12	180399	Activated in Blocked Unfolded protein response [Source:UniProtKB/TrEMBL;Acc:A0A131MD32]	1.60407	-0.494852	1.31534	-0.783585	3.7617	15.4186	2.37561e-05	0.000498601	1.60407	4.38369	0.000311214	0.0130636	0.239541	-0.494852	-1.94431	0.0666298	0.288865	-4.74357	1.31534	4.40256	0.000298065	0.0049303	-0.0213844	-0.783585	-1.96895	0.0635373	0.532276	-4.43757	5.0489	4.43159	4.61076	4.94288	3.62931	3.47787	4.27923	2.1375	3.94755	4.39759	4.39382	4.27218	2.15858	2.16173	3.92877	2.33858
WBGene00011768	WBGene00011768	WBGene00011768	oac-46	174415	O-ACyltransferase homolog [Source:UniProtKB/TrEMBL;Acc:Q94056]	0.337456	-0.141525	0.297192	-0.18179	5.58015	14.7318	3.21164e-05	0.0006015	0.337456	4.38428	0.000310796	0.0130636	-0.189431	-0.141525	-1.95785	0.0649142	0.285112	-4.96241	0.297192	3.98985	0.000768283	0.00949536	-1.31062	-0.18179	-2.29996	0.032807	0.453858	-4.39685	5.81321	5.75048	5.7894	5.88691	5.4699	5.51479	5.68378	5.34617	5.45839	5.7397	5.77939	5.72875	5.30477	5.28871	5.45956	5.26194
WBGene00011895	WBGene00011895	WBGene00011895	T21C9.9	179479		0.658369	-0.141224	0.536337	-0.263256	5.4933	12.2936	0.000101736	0.00140609	0.658369	4.38231	0.000312204	0.0130636	-0.168566	-0.141224	-1.04113	0.310727	0.606308	-6.2377	0.536337	3.74067	0.0013613	0.0144469	-1.86248	-0.263256	-1.6741	0.110295	0.614671	-5.41752	6.05005	5.80543	5.73481	5.89562	5.37948	5.22568	5.71818	4.93381	5.42205	6.00646	5.69854	5.76622	4.84945	4.89747	5.44637	5.05606
WBGene00011794	WBGene00011794	WBGene00011794	nep-21	179925	Neprilysin-21 [Source:UniProtKB/Swiss-Prot;Acc:Q22523]	0.397302	-0.14057	0.490304	-0.0475684	4.53514	17.387	1.05105e-05	0.00030304	0.397302	4.37421	0.000318045	0.013163	-0.0236799	-0.14057	-1.68707	0.10774	0.366369	-5.20875	0.490304	5.53392	2.34265e-05	0.00102816	2.39193	-0.0475684	-0.497094	0.624757	0.916509	-6.44874	4.90262	4.80207	4.80683	4.8202	4.37566	4.37329	4.55956	4.01061	4.65337	4.74004	4.71479	4.6447	4.14048	4.33339	4.49516	4.17581
WBGene00015418	WBGene00015418	WBGene00015418	pac-1	176201	GTPase-activating protein pac-1 [Source:UniProtKB/Swiss-Prot;Acc:P34288]	0.167187	-0.0525957	0.197334	-0.0224481	7.43788	16.0331	1.828e-05	0.000421272	0.167187	4.37793	0.000315346	0.013163	-0.493508	-0.0525957	-1.41139	0.174101	0.463886	-6.06528	0.197334	5.19114	5.00284e-05	0.00163983	1.16053	-0.0224481	-0.576786	0.570773	0.90082	-6.97547	7.49909	7.57513	7.57671	7.56196	7.29788	7.36714	7.39541	7.3647	7.41251	7.55943	7.54842	7.50162	7.34176	7.31638	7.37525	7.31087
WBGene00006913	WBGene00006913	WBGene00006913	vha-4	174272	VHA-4; Vacuolar H ATPase [Source:UniProtKB/TrEMBL;Acc:G5EDB8]	-0.20893	-0.0608127	-0.228114	-0.0799972	7.40665	15.5878	2.2087e-05	0.00047521	-0.20893	-4.37697	0.000316043	0.013163	-0.490268	-0.0608127	-1.27055	0.219043	0.517058	-6.21312	-0.228114	-4.8181	0.000115714	0.00270456	0.313909	-0.0799972	-1.69434	0.106331	0.610627	-5.7731	7.285	7.3754	7.38463	7.24914	7.55001	7.52422	7.55108	7.60252	7.31424	7.2229	7.29072	7.23869	7.62182	7.41188	7.50677	7.37556
WBGene00000082	WBGene00000082	WBGene00000082	adt-1	181412	ADAMTS family; ADT-1 [Source:UniProtKB/TrEMBL;Acc:G5ECS8]	0.848513	-0.432384	0.858573	-0.422325	6.33835	17.5367	9.90534e-06	0.000291117	0.848513	4.37256	0.000319246	0.013163	-0.310654	-0.432384	-2.53299	0.0201566	0.159895	-4.06411	0.858573	4.77477	0.000127647	0.0028902	0.345789	-0.422325	-2.0895	0.0501778	0.50081	-4.8671	7.11644	6.7849	6.92516	7.12073	6.20949	6.10101	6.66294	5.45577	6.19473	6.75245	6.58011	6.69944	5.46483	5.48005	6.17976	5.6817
WBGene00021389	WBGene00021389	WBGene00021389	Y38A10A.2	178994		1.26606	-0.429468	1.16148	-0.534042	3.67025	15.8096	2.00915e-05	0.000447871	1.26606	4.37397	0.000318219	0.013163	0.205185	-0.429468	-1.988	0.0612337	0.276839	-4.62595	1.16148	4.6397	0.00017348	0.0035069	0.54563	-0.534042	-1.69063	0.107048	0.611925	-4.8873	4.63025	4.35328	4.33483	4.71919	3.43891	3.69019	3.88411	2.1375	3.71154	4.24141	4.22647	4.13685	2.54231	2.55379	3.61524	2.47873
WBGene00000653	WBGene00000653	WBGene00000653	col-77	174336	COLlagen [Source:UniProtKB/TrEMBL;Acc:Q21562]	0.855912	-0.287039	0.773531	-0.36942	9.32163	14.0851	4.30386e-05	0.000739549	0.855912	4.37322	0.000318768	0.013163	-0.734346	-0.287039	-1.61898	0.121732	0.388152	-6.08346	0.773531	4.15298	0.000528207	0.00733105	-1.49352	-0.36942	-1.81203	0.0856245	0.580107	-5.78045	10.0198	9.70645	9.79542	9.99737	9.20839	9.00879	9.68011	8.45387	9.30284	9.84637	9.55686	9.64572	8.42011	8.48625	9.28967	8.7276
WBGene00017819	WBGene00017819	WBGene00017819	F26D11.2	184973		1.42328	-0.494333	0.808015	-1.1096	0.11054	15.3539	2.44314e-05	0.000506063	1.42328	4.37531	0.000317246	0.013163	-0.0525162	-0.494333	-2.28836	0.0335978	0.202613	-3.50236	0.808015	3.39501	0.002998	0.0252928	-1.59745	-1.1096	-3.26072	0.00406406	0.195292	-2.2366	0.975692	0.659973	1.09702	0.943206	-0.307592	0.900911	0.0445347	-0.393079	0.397991	0.540105	0.593559	0.174498	-1.63669	-0.740977	-0.923426	-0.920207
WBGene00004232	WBGene00004232	WBGene00004232	ptr-18	174940	PaTched Related family [Source:UniProtKB/TrEMBL;Acc:Q9XWL9]	1.24136	-0.516305	1.28455	-0.473112	5.18505	17.3641	1.06065e-05	0.000305153	1.24136	4.37008	0.000321067	0.0132057	-0.0938093	-0.516305	-2.28064	0.0341338	0.204084	-4.40107	1.28455	5.06576	6.62251e-05	0.00193178	1.20697	-0.473112	-1.54527	0.138576	0.651484	-5.46409	6.31493	5.78196	5.95631	6.30151	5.05765	4.93002	5.46971	3.59115	5.25751	5.7451	5.69374	5.56152	4.10463	3.98893	5.02007	4.17581
WBGene00018639	WBGene00018639	WBGene00018639	tbc-16	180856	TBC (Tre-2/Bub2/Cdc16) domain family [Source:UniProtKB/TrEMBL;Acc:Q20600]	0.74195	0.245188	0.276785	-0.219977	1.57904	7.36111	0.00176888	0.0129582	0.74195	4.36933	0.000321617	0.0132057	0.392257	0.245188	1.63258	0.118822	0.383533	-4.61319	0.276785	1.65658	0.113826	0.30135	-5.0012	-0.219977	-1.18957	0.248691	0.746666	-5.09459	1.89738	1.44369	1.64577	1.9159	1.36892	1.73319	1.44086	1.06983	1.99956	1.94743	2.01493	1.79599	1.38384	0.895569	1.0509	1.55414
WBGene00018713	WBGene00018713	WBGene00018713	F52G3.5	181742		1.71906	-0.325576	1.22667	-0.81797	0.705408	13.004	7.16682e-05	0.0010772	1.71906	4.36802	0.000322585	0.013218	0.20919	-0.325576	-1.27777	0.216536	0.514117	-4.96102	1.22667	3.86567	0.00102185	0.0116724	-0.658486	-0.81797	-1.87331	0.0763029	0.56447	-4.05496	1.76539	1.284	1.59414	1.74657	0.566746	0.466185	1.18384	-1.01752	1.04159	1.38705	1.28091	1.36714	0.247722	-1.60866	0.136606	-0.400147
WBGene00017716	WBGene00017716	WBGene00017716	F22F4.1	180868		1.26085	-0.617089	1.6059	-0.272037	3.40991	21.721	2.15468e-06	0.000108558	1.26085	4.36322	0.000326151	0.0132545	0.223677	-0.617089	-2.94193	0.00829374	0.104093	-2.78353	1.6059	6.22547	5.28097e-06	0.000409017	4.09297	-0.272037	-0.835363	0.41377	0.838063	-5.79068	4.78824	4.06061	4.2203	4.78314	3.12146	3.14486	3.18497	1.71209	3.86961	3.58332	3.94846	3.85467	2.67395	2.1905	3.31705	2.0697
WBGene00021136	WBGene00021136	WBGene00021136	W10G11.3	173704		-0.484795	0.296159	-0.632656	0.148297	4.65111	18.2695	7.44786e-06	0.000244317	-0.484795	-4.35962	0.000328847	0.0132545	-0.116818	0.296159	2.44897	0.0240705	0.172119	-3.80853	-0.632656	-5.33611	3.62416e-05	0.00137384	1.96494	0.148297	1.3653	0.187914	0.701783	-5.80058	4.1214	4.54456	4.22879	3.9294	4.81891	4.90259	4.69897	5.01484	4.64118	4.23529	4.68926	4.54476	5.23542	4.96565	4.87854	4.95567
WBGene00008655	WBGene00008655	WBGene00008655	lips-3	184306	LIPaSe related [Source:UniProtKB/TrEMBL;Acc:Q19310]	1.45264	-0.583122	1.0994	-0.936361	3.71755	16.6501	1.41495e-05	0.000359505	1.45264	4.36209	0.000326996	0.0132545	0.204836	-0.583122	-2.48817	0.0221634	0.166407	-3.73467	1.0994	4.20604	0.000467638	0.00672355	-0.482052	-0.936361	-2.6559	0.0154963	0.363006	-3.20257	4.91825	4.463	4.5029	4.74832	4.09482	3.56119	4.14478	2.28734	3.68804	4.13033	4.3209	4.19076	2.13846	2.37731	3.42088	2.46382
WBGene00017658	WBGene00017658	WBGene00017658	F21C10.9	184767		0.59488	-0.123065	0.54277	-0.175174	2.55648	13.0206	7.10958e-05	0.00107167	0.59488	4.36028	0.00032835	0.0132545	0.303939	-0.123065	-1.03818	0.31206	0.607192	-5.56435	0.54277	4.18909	0.000486189	0.0068932	-0.220307	-0.175174	-1.19887	0.245141	0.744737	-5.33399	3.02765	2.67311	3.00107	2.91353	2.20237	2.52446	2.32727	2.33402	2.91198	2.86807	2.7294	2.51219	2.39744	1.83716	2.25111	2.33858
WBGene00006728	WBGene00006728	WBGene00006728	ubq-2	176718	Ubiquitin-60S ribosomal protein L40 Ubiquitin 60S ribosomal protein L40 [Source:UniProtKB/Swiss-Prot;Acc:P49632]	-0.168172	-0.0239206	-0.135806	0.00844571	9.71853	10.5258	0.000258015	0.00286603	-0.168172	-4.36524	0.000324646	0.0132545	-0.836482	-0.0239206	-0.619842	0.542636	0.783613	-7.15799	-0.135806	-3.52724	0.00221844	0.0204167	-2.95727	0.00844571	0.219736	0.828392	0.965178	-7.47286	9.71858	9.6848	9.60048	9.61831	9.8943	9.6758	9.77588	9.82473	9.66175	9.59677	9.63142	9.62333	9.85204	9.79547	9.75354	9.78899
WBGene00001699	WBGene00001699	WBGene00001699	grd-10	184239	GRounDhog (Hedgehog-like family) [Source:UniProtKB/TrEMBL;Acc:O44471]	-0.460979	0.100097	-0.364856	0.19622	3.42317	11.2417	0.000175106	0.00213868	-0.460979	-4.36227	0.000326858	0.0132545	0.133651	0.100097	0.888457	0.385271	0.672853	-5.79975	-0.364856	-3.29506	0.00376052	0.0299627	-2.36756	0.19622	1.89387	0.0733826	0.55529	-4.72392	3.13852	2.98152	3.40727	3.06529	3.5258	3.51735	3.33185	3.79398	3.35655	3.14775	3.21406	3.35408	3.55602	3.73428	3.83357	3.7838
WBGene00018760	WBGene00018760	WBGene00018760	irg-3	178726	Infection Response protein [Source:UniProtKB/TrEMBL;Acc:A0A0M7RF66]	-0.683822	0.057419	-0.50267	0.23857	2.661	10.0785	0.000331373	0.00351295	-0.683822	-4.35975	0.000328751	0.0132545	0.262172	0.057419	0.334545	0.741589	0.895091	-5.89752	-0.50267	-3.06069	0.00636932	0.0436698	-2.68283	0.23857	1.6042	0.124965	0.634192	-5.00063	2.58622	2.36258	2.40396	1.93855	2.86693	2.72086	2.484	3.34749	2.54429	2.21965	2.61206	2.16256	3.09527	3.13033	3.02426	3.02755
WBGene00012445	WBGene00012445	WBGene00012445	Y16B4A.2	181572	Carboxypeptidase [Source:UniProtKB/TrEMBL;Acc:K8ESM2]	-0.299998	-0.211373	-0.100408	-0.0117824	8.01988	8.85783	0.000678994	0.00615964	-0.299998	-4.36433	0.000325318	0.0132545	-0.597405	-0.211373	-3.08054	0.00609312	0.0896047	-3.08451	-0.100408	-1.4819	0.154564	0.362804	-6.6666	-0.0117824	-0.173575	0.864013	0.972932	-7.24073	8.06221	7.9966	8.01658	8.02405	8.14089	8.06415	8.24799	8.03834	7.85731	7.75451	7.86891	7.76745	8.20388	7.85347	8.29758	8.12301
WBGene00004118	WBGene00004118	WBGene00004118	pqn-29	184312	Prion-like-(Q/N-rich)-domain-bearing protein [Source:UniProtKB/TrEMBL;Acc:K8F812]	1.98835	-0.0829924	1.68198	-0.389359	-0.432259	12.1336	0.000110283	0.00150525	1.98835	4.35531	0.000332112	0.0133524	-0.295318	-0.0829924	-0.290676	0.77441	0.91031	-5.39066	1.68198	4.11061	0.000582172	0.00787048	-0.283273	-0.389359	-0.717679	0.481582	0.867022	-4.90276	0.714476	0.424955	0.453233	0.470404	-0.202259	-1.45125	-0.227452	-3.06594	0.234577	0.617459	0.354705	0.493252	-1.94478	-2.37566	-1.74453	-0.294919
WBGene00008205	WBGene00008205	WBGene00008205	sams-1	181370	Probable S-adenosylmethionine synthase 1 [Source:UniProtKB/Swiss-Prot;Acc:O17680]	-0.331834	-0.0793711	-0.0286129	0.22385	6.75792	6.95813	0.00232745	0.0160612	-0.331834	-4.35463	0.000332627	0.0133524	-0.463721	-0.0793711	-1.03078	0.315434	0.610527	-6.39212	-0.0286129	-0.371146	0.714585	0.855171	-7.49314	0.22385	2.93398	0.00844099	0.281604	-3.36579	6.79624	6.57018	6.63171	6.85289	6.68665	6.73337	6.64899	6.86548	6.76705	6.47372	6.71664	6.53466	7.01407	6.77824	7.05484	6.99922
WBGene00000699	WBGene00000699	WBGene00000699	col-125	178029	COLlagen [Source:UniProtKB/TrEMBL;Acc:Q18302]	0.809614	-0.48026	0.848201	-0.441673	7.81026	18.6765	6.37972e-06	0.000222505	0.809614	4.35211	0.000334553	0.0134025	-0.569366	-0.48026	-2.86756	0.00977296	0.112349	-3.57734	0.848201	4.87079	0.000102717	0.00248915	0.356849	-0.441673	-2.29984	0.0328156	0.453858	-4.7117	8.61191	8.36082	8.37807	8.53755	7.58031	7.3844	8.25408	7.20802	7.86279	8.18065	7.92055	7.96405	6.83264	6.81797	7.74545	7.32332
WBGene00000611	WBGene00000611	WBGene00000611	col-34	177188	Cuticle collagen 34 [Source:UniProtKB/Swiss-Prot;Acc:P34687]	0.516852	-0.264248	0.599619	-0.181481	3.75255	18.5568	6.67525e-06	0.000226912	0.516852	4.34834	0.000337457	0.0134448	0.0841028	-0.264248	-2.53966	0.019873	0.158903	-3.5706	0.599619	5.36528	3.39745e-05	0.00132608	2.16069	-0.181481	-1.44414	0.164791	0.678755	-5.34684	4.35517	4.02737	4.11738	4.19224	3.4948	3.53944	3.87107	3.27757	3.76867	4.01357	4.02697	3.79212	3.31736	3.20978	3.62865	3.38512
WBGene00002983	WBGene00002983	WBGene00002983	lgx-1	180825	Lin-12 and Glp-1 X-hybridizing [Source:UniProtKB/TrEMBL;Acc:H2KZ94]	1.09462	-0.426457	1.19796	-0.323117	5.50037	16.8416	1.30858e-05	0.000347366	1.09462	4.34884	0.000337068	0.0134448	-0.218977	-0.426457	-2.03428	0.0559474	0.263337	-4.88849	1.19796	5.13744	5.6404e-05	0.00175984	1.3209	-0.323117	-1.18955	0.248701	0.746666	-6.00771	6.58146	6.04639	6.18945	6.36245	5.15255	5.21542	5.73628	4.12563	5.49497	5.90212	6.12464	5.97774	4.57036	4.34303	5.44448	4.73115
WBGene00022680	WBGene00022680	WBGene00022680	ZK180.6	177219		1.41092	-0.527811	1.30181	-0.63692	5.99591	15.5634	2.23193e-05	0.000478098	1.41092	4.34808	0.000337651	0.0134448	-0.279116	-0.527811	-2.01305	0.0583196	0.269511	-5.0178	1.30181	4.51218	0.000232001	0.00414716	-0.20171	-0.63692	-1.84027	0.0812121	0.573798	-5.1745	7.16112	6.68919	6.82886	7.10768	5.85718	5.83468	6.44771	4.28459	6.11326	6.36507	6.59822	6.61899	4.76338	4.61656	5.92653	4.71549
WBGene00017434	WBGene00017434	WBGene00017434	F13H8.1	184436		-0.618162	0.128969	-0.293826	0.453304	1.68226	10.0907	0.000329091	0.00349626	-0.618162	-4.34519	0.000339896	0.0135069	0.329982	0.128969	0.821316	0.42153	0.699967	-5.38441	-0.293826	-1.87072	0.0766773	0.235616	-4.66125	0.453304	3.18541	0.00481603	0.213109	-2.00097	1.27653	1.31188	1.38726	1.52506	1.85724	1.69434	1.8124	1.30669	1.24853	1.6304	1.61499	1.62381	2.32806	2.04052	2.21602	1.94635
WBGene00000741	WBGene00000741	WBGene00000741	col-168	180908	COLlagen [Source:UniProtKB/TrEMBL;Acc:Q22380]	0.720051	-0.325366	0.753595	-0.291823	5.91873	16.5598	1.46837e-05	0.000366165	0.720051	4.34074	0.000343381	0.013618	-0.326666	-0.325366	-2.20262	0.0400092	0.220798	-4.62193	0.753595	4.82515	0.000113885	0.00268084	0.534267	-0.291823	-1.68235	0.108664	0.613924	-5.47514	6.59124	6.33405	6.40392	6.4877	5.75298	5.41229	6.21629	5.36877	5.94172	6.25288	6.0489	6.26208	5.04858	5.17452	5.93735	5.46098
WBGene00002039	WBGene00002039	WBGene00002039	hum-6	180539	Unconventional myosin heavy chain 6 [Source:UniProtKB/Swiss-Prot;Acc:P91443]	0.520866	-0.346586	0.663518	-0.203935	6.00793	21.373	2.42474e-06	0.000117842	0.520866	4.33827	0.000345325	0.0136677	-0.354529	-0.346586	-3.17018	0.00498382	0.0806807	-2.67594	0.663518	5.80485	1.29791e-05	0.00072953	2.72049	-0.203935	-1.63655	0.117981	0.624365	-5.57548	6.50282	6.33405	6.48234	6.59494	5.83879	5.83245	6.11757	5.42195	5.91666	6.24299	6.25214	6.13495	5.56057	5.43567	5.9306	5.52346
WBGene00017814	WBGene00017814	WBGene00017814	F26A10.2	181025		1.34089	-0.566738	1.33724	-0.570381	3.77916	17.7866	8.97906e-06	0.000273771	1.34089	4.33679	0.000346497	0.0136867	0.112567	-0.566738	-2.51734	0.0208372	0.161958	-3.69825	1.33724	5.06779	6.59248e-05	0.0019311	1.48658	-0.570381	-1.68533	0.10808	0.613109	-4.9058	5.03464	4.5298	4.53976	4.87992	3.38922	3.53944	4.10447	2.33402	3.69591	4.23529	4.38192	4.44478	2.63139	2.30019	3.72541	2.67283
WBGene00000685	WBGene00000685	WBGene00000685	col-111	177230	COLlagen [Source:UniProtKB/TrEMBL;Acc:U4PM21]	1.0798	-0.371368	1.04462	-0.406554	5.06468	15.1976	2.61501e-05	0.000529164	1.0798	4.33573	0.000347341	0.0136926	-0.165023	-0.371368	-1.81098	0.0857917	0.326431	-5.17879	1.04462	4.60844	0.000186276	0.00366039	0.192142	-0.406554	-1.52197	0.144287	0.655693	-5.49391	5.97285	5.6116	5.61148	5.98672	4.97865	4.79883	5.36969	3.70207	5.17961	5.54803	5.31003	5.61343	4.2939	4.06082	4.95504	4.03152
WBGene00119204	WBGene00119204	WBGene00119204	ZC116.5	13215857		-1.04127	0.239603	-1.1988	0.082069	1.74716	13.3757	5.99612e-05	0.000946979	-1.04127	-4.33211	0.000350238	0.0137312	0.303885	0.239603	0.824453	0.419789	0.698587	-5.30189	-1.1988	-4.53727	0.000219086	0.0039997	0.714717	0.082069	0.395217	0.697032	0.932681	-5.95997	0.714476	1.56447	1.38726	0.270706	2.38248	2.55731	1.71842	2.49331	1.31141	1.27214	1.4424	1.23656	2.88189	2.16173	2.00606	2.44875
WBGene00009904	WBGene00009904	WBGene00009904	F49E12.12	3565627		0.940877	-0.486117	0.79479	-0.632204	2.60946	18.1906	7.67686e-06	0.000248554	0.940877	4.33362	0.000349028	0.0137312	0.272506	-0.486117	-2.93444	0.0084324	0.104479	-2.60465	0.79479	4.41742	0.000288099	0.00480977	0.243687	-0.632204	-2.77063	0.0120842	0.328736	-2.82879	3.37428	3.03266	3.19839	3.55744	2.85477	2.40924	2.70594	1.93033	2.38777	2.98943	3.083	2.79341	1.60525	1.64263	2.25111	1.88048
WBGene00010509	WBGene00010509	WBGene00010509	K02E2.8	186883		1.92864	-0.473661	1.19984	-1.20246	-0.0868895	14.1303	4.21552e-05	0.000726497	1.92864	4.3319	0.000350406	0.0137312	-0.303306	-0.473661	-1.79759	0.0879602	0.331276	-4.19628	1.19984	3.78139	0.00123992	0.0134701	-0.816056	-1.20246	-2.51021	0.0211541	0.393021	-3.33292	0.927096	0.615933	1.07208	1.07169	0.232887	0.0400487	0.273288	-1.83682	0.0985933	0.760738	0.647567	0.374062	-1.94478	-1.60866	-1.08912	-1.48834
WBGene00003432	WBGene00003432	WBGene00003432	msp-36	177874	Major sperm protein 10/36/56/76 [Source:UniProtKB/Swiss-Prot;Acc:P05634]	-0.31021	0.253307	-0.295181	0.268336	7.57616	19.9845	3.94226e-06	0.000163336	-0.31021	-4.32913	0.000352633	0.0137849	-0.643853	0.253307	3.42162	0.00282203	0.0629571	-2.27535	-0.295181	-3.96389	0.000815484	0.00985668	-1.64549	0.268336	3.72137	0.0014229	0.109347	-1.75429	7.26681	7.4766	7.33961	7.08057	7.68141	7.54926	7.42547	7.73741	7.59363	7.42435	7.64161	7.55569	7.88257	7.87717	7.75618	7.92859
WBGene00017510	WBGene00017510	WBGene00017510	nhr-178	184560	Nuclear Hormone Receptor family [Source:UniProtKB/TrEMBL;Acc:O44635]	1.29729	-0.240377	0.93647	-0.601197	-0.176027	12.3438	9.92067e-05	0.00137981	1.29729	4.32847	0.000353173	0.0137849	-0.165472	-0.240377	-1.12736	0.273457	0.572299	-4.88739	0.93647	3.72568	0.00140891	0.0148168	-0.93633	-0.601197	-1.83326	0.0822869	0.575981	-4.08504	0.595129	0.319064	0.764782	0.197485	-0.421225	-0.231927	-0.562915	-0.611561	-0.161103	0.540105	0.2186	0.549346	-1.63669	-0.740977	-1.27633	-0.771593
WBGene00003778	WBGene00003778	WBGene00003778	nnt-1	180884	Nicotinamide Nucleotide Transhydrogenase [Source:UniProtKB/TrEMBL;Acc:Q18031]	0.489252	-0.483027	0.762086	-0.210193	3.72379	32.1228	1.08149e-07	1.41337e-05	0.489252	4.32657	0.000354714	0.0138177	0.052387	-0.483027	-4.99137	7.82689e-05	0.00925635	1.65615	0.762086	7.38433	4.99708e-07	9.77152e-05	6.38436	-0.210193	-1.77183	0.0922656	0.593103	-4.86026	4.27006	4.15211	4.16239	4.56762	3.57107	3.42546	3.72887	3.2934	3.80917	3.78119	3.89365	3.66459	3.37008	3.10787	3.38182	3.37718
WBGene00045497	WBGene00045497	WBGene00045497	K03A11.6	6418858		1.70102	-0.383224	1.5536	-0.530641	0.171059	14.5906	3.42104e-05	0.000629688	1.70102	4.32177	0.000358633	0.0139429	-0.0540681	-0.383224	-1.52983	0.142339	0.421233	-4.57856	1.5536	4.62974	0.000177456	0.00355452	0.86356	-0.530641	-1.17264	0.255258	0.750145	-4.71903	1.38845	0.899238	1.12154	1.29871	-0.421225	-0.389922	0.516086	-1.58448	0.397991	0.981621	0.97779	0.846613	-0.292828	-1.60866	-0.021945	-1.74137
WBGene00009586	WBGene00009586	WBGene00009586	F40F9.10	179363		1.02693	-0.568064	1.07622	-0.518773	1.0078	21.0969	2.66563e-06	0.000125428	1.02693	4.31843	0.000361391	0.0140225	0.216449	-0.568064	-3.31312	0.00360989	0.0700884	-1.74366	1.07622	5.50575	2.49217e-05	0.00107939	2.7468	-0.518773	-2.02917	0.0565102	0.515992	-3.88257	2.27283	1.49322	1.80563	1.77201	0.978761	0.866379	0.644296	0.433048	1.06611	1.43056	1.28091	1.20198	-0.187479	0.448429	0.638736	-0.196847
WBGene00010330	WBGene00010330	WBGene00010330	F59D12.2	181657		1.31103	-0.328201	1.12694	-0.512291	1.71511	13.9223	4.63942e-05	0.000786219	1.31103	4.31109	0.000367515	0.0142322	0.27055	-0.328201	-1.53635	0.14074	0.419095	-4.86515	1.12694	4.30648	0.000371423	0.0057489	0.183044	-0.512291	-1.50854	0.147668	0.660388	-4.66848	2.79018	2.26615	2.47228	2.47625	0.837681	1.61336	2.01575	0.693872	1.62366	2.20719	2.76649	2.28325	0.320969	0.895569	1.27206	0.792863
WBGene00016644	WBGene00016644	WBGene00016644	abhd-3.2	180450	ABHydrolase Domain containing homolog [Source:UniProtKB/TrEMBL;Acc:G8JY22]	-0.43617	0.0354012	-0.614965	-0.143394	5.63343	18.8331	6.01464e-06	0.000215588	-0.43617	-4.3083	0.000369879	0.01424	-0.384185	0.0354012	0.337306	0.739539	0.893601	-6.64335	-0.614965	-6.10454	6.82346e-06	0.000479585	3.45034	-0.143394	-1.48035	0.154973	0.667769	-5.8365	5.36845	5.4264	5.337	5.26973	6.10946	5.92449	5.84813	6.01217	5.70076	5.1705	5.4052	5.22513	6.04291	5.61884	5.76291	5.90657
WBGene00006952	WBGene00006952	WBGene00006952	wrt-6	180638	Warthog protein 6 Warthog protein 6 N-product Warthog protein 6 C-product [Source:UniProtKB/Swiss-Prot;Acc:P91573]	1.32542	-0.492364	1.3781	-0.439688	5.46296	16.2318	1.68203e-05	0.000398323	1.32542	4.30876	0.00036949	0.01424	-0.284863	-0.492364	-2.00109	0.0596948	0.273037	-4.95601	1.3781	4.96094	8.38161e-05	0.00222197	0.925091	-0.439688	-1.31822	0.202912	0.713369	-5.82033	6.6764	6.05156	6.16016	6.74059	5.21331	5.30679	5.67254	3.70799	5.71923	5.98837	5.99393	5.87722	4.2939	4.23322	5.42348	4.34002
WBGene00007903	WBGene00007903	WBGene00007903	lgc-21	181516	Ligand-Gated ion Channel [Source:UniProtKB/TrEMBL;Acc:Q93323]	0.933465	-0.262585	0.696459	-0.499591	5.05759	12.5664	8.87972e-05	0.00126624	0.933465	4.30797	0.000370154	0.01424	-0.231475	-0.262585	-1.43131	0.16839	0.456639	-5.71631	0.696459	3.54562	0.00212729	0.0198273	-2.23242	-0.499591	-2.19341	0.0407609	0.481188	-4.4303	5.98031	5.53829	5.31458	5.64676	4.75168	4.93002	5.4033	4.41334	5.04272	5.54679	5.3246	5.44252	3.77386	4.23322	5.04528	4.52385
WBGene00009326	WBGene00009326	WBGene00009326	F32D8.1	185203		1.35693	0.0390814	0.618313	-0.699535	-0.288502	8.57443	0.000808297	0.00706474	1.35693	4.30745	0.0003706	0.01424	-0.2323	0.0390814	0.168131	0.868235	0.950667	-5.34597	0.618313	2.28852	0.0335866	0.138889	-3.59454	-0.699535	-2.03467	0.0559043	0.514228	-3.86472	0.244778	0.263054	-0.0502629	0.270706	-0.421225	-0.665015	0.273288	-1.18292	0.0502598	0.129163	0.418227	0.310559	-1.38296	-1.60866	-0.77482	-0.920207
WBGene00000673	WBGene00000673	WBGene00000673	col-98	176724	COLlagen [Source:UniProtKB/TrEMBL;Acc:O17805]	-0.697208	0.431126	-0.895081	0.233254	7.42318	17.9464	8.43689e-06	0.000265332	-0.697208	-4.30406	0.000373485	0.0142676	-0.684634	0.431126	2.46929	0.0230637	0.169194	-4.22052	-0.895081	-5.24383	4.44863e-05	0.00153871	1.31102	0.233254	1.4784	0.155489	0.66811	-6.13337	6.63634	6.82656	7.1324	6.59227	7.72963	7.8037	7.33177	8.00807	7.80729	7.06876	7.08836	6.93875	8.22877	7.80893	7.87801	7.88936
WBGene00004219	WBGene00004219	WBGene00004219	ptr-4	180876	PaTched Related family [Source:UniProtKB/TrEMBL;Acc:Q95YD0]	1.32528	-0.609917	1.39219	-0.543	5.38961	17.8332	8.81696e-06	0.000271661	1.32528	4.30475	0.000372897	0.0142676	-0.269834	-0.609917	-2.51439	0.0209679	0.162511	-3.99529	1.39219	5.13007	5.73415e-05	0.00177507	1.31175	-0.543	-1.6403	0.117195	0.623713	-5.35954	6.63728	5.90028	6.27117	6.75501	5.18931	5.24764	5.60192	3.76588	5.54597	5.83488	5.86736	5.82847	4.28934	4.10306	5.2864	4.10065
WBGene00000893	WBGene00000893	WBGene00000893	cyn-17	178969	CYclophyliN [Source:UniProtKB/TrEMBL;Acc:A9D417]	1.31506	-0.405285	1.38461	-0.33573	3.92273	15.7578	2.05392e-05	0.000452778	1.31506	4.30421	0.000373359	0.0142676	-0.00799365	-0.405285	-1.75586	0.0950236	0.343839	-5.06941	1.38461	4.997	7.72841e-05	0.00210927	1.31985	-0.33573	-0.982151	0.338219	0.802471	-5.8138	4.85146	4.463	4.94891	4.9203	3.72589	3.81766	3.97633	1.98984	4.08284	4.49561	4.60646	4.4668	3.19605	2.65016	3.79841	2.74864
WBGene00019203	WBGene00019203	WBGene00019203	ttr-47	179270	TransThyretin-Related family domain [Source:UniProtKB/TrEMBL;Acc:O61977]	-0.279188	0.214918	-0.414283	0.0798223	5.39933	22.1346	1.87604e-06	9.93344e-05	-0.279188	-4.30034	0.000376684	0.0142834	-0.379863	0.214918	3.17886	0.00488751	0.0802397	-2.48367	-0.414283	-6.17148	5.91973e-06	0.000437727	3.64812	0.0798223	1.23904	0.230237	0.735204	-6.08749	5.09912	5.18966	5.10154	5.0816	5.58658	5.53279	5.53319	5.48708	5.51514	5.24247	5.36949	5.17697	5.7432	5.57177	5.52555	5.62584
WBGene00004398	WBGene00004398	WBGene00004398	rol-8	174226	Cuticle collagen 6 [Source:UniProtKB/Swiss-Prot;Acc:P18831]	1.36683	-0.60964	1.44863	-0.527849	6.34517	17.1876	1.13805e-05	0.000314694	1.36683	4.29957	0.000377349	0.0142834	-0.451972	-0.60964	-2.33667	0.030417	0.192791	-4.48248	1.44863	5.04913	6.87427e-05	0.00196715	0.972419	-0.527849	-1.55447	0.136371	0.649079	-5.67788	7.64144	6.93359	7.16484	7.74171	6.16712	6.16457	6.55967	4.62523	6.57916	6.82048	6.79651	6.77857	5.44449	4.97808	6.25193	4.87057
WBGene00011559	WBGene00011559	WBGene00011559	umps-1	176453	Uridine 5'-monophosphate synthase Orotate phosphoribosyltransferase Orotidine 5'-phosphate decarboxylase [Source:UniProtKB/Swiss-Prot;Acc:G5EDZ2]	0.378962	-0.217819	0.424686	-0.172096	6.7467	17.8215	8.85735e-06	0.000272057	0.378962	4.30066	0.000376411	0.0142834	-0.563449	-0.217819	-2.61919	0.0167687	0.146217	-3.91783	0.424686	4.97119	8.19043e-05	0.00219486	0.744949	-0.172096	-1.90668	0.0716125	0.552249	-5.29109	7.12925	6.99183	6.98943	7.13306	6.59464	6.53741	6.94142	6.42624	6.66843	6.97405	6.81948	6.90152	6.44223	6.40969	6.59701	6.38856
WBGene00019184	WBGene00019184	WBGene00019184	H10E21.4	175168		0.846756	-0.376108	0.773634	-0.44923	5.1662	15.6503	2.15039e-05	0.000466705	0.846756	4.29938	0.000377514	0.0142834	-0.272636	-0.376108	-2.23796	0.0372415	0.212149	-4.43746	0.773634	4.32591	0.000355243	0.0055887	-0.482788	-0.44923	-2.17838	0.0420152	0.484919	-4.48446	5.90703	5.6186	5.65097	5.9014	5.13004	4.99939	5.43319	4.31594	5.17398	5.62028	5.36546	5.36649	4.25237	4.22281	5.17887	4.51302
WBGene00006439	WBGene00006439	WBGene00006439	ant-1.1	176773	Adenine Nucleotide Translocator [Source:UniProtKB/TrEMBL;Acc:Q86CZ8]	-0.140626	-0.10469	-0.057135	-0.0211994	11.054	9.71092	0.00040904	0.00414284	-0.140626	-4.30011	0.000376888	0.0142834	-1.17095	-0.10469	-3.2218	0.00443715	0.0764528	-3.20341	-0.057135	-1.762	0.0939558	0.267885	-6.68227	-0.0211994	-0.649587	0.523641	0.883029	-7.46853	11.1474	11.0379	11.0016	11.05	11.1217	11.0345	11.1312	11.1664	10.9755	10.8756	10.9972	10.9591	11.1085	11.0765	11.0953	11.0852
WBGene00005002	WBGene00005002	WBGene00005002	spp-17	171681	SaPosin-like Protein family [Source:UniProtKB/TrEMBL;Acc:Q8WSN3]	0.638231	-0.590892	0.881339	-0.347784	4.3056	29.0879	2.36232e-07	2.34452e-05	0.638231	4.28761	0.000387836	0.0146084	-0.131593	-0.590892	-4.72749	0.0001421	0.0136236	1.01585	0.881339	6.66718	2.10479e-06	0.000228405	4.83787	-0.347784	-2.24449	0.0367495	0.465597	-4.18488	5.24006	5.00778	4.80683	4.9203	4.16541	3.96773	4.09702	4.17348	4.77546	4.25962	4.32505	4.06652	4.09943	3.4429	3.70024	3.82524
WBGene00012635	WBGene00012635	WBGene00012635	Y38H8A.1	178317		1.11275	-0.7658	1.42585	-0.452698	1.8398	26.1982	5.29876e-07	4.07201e-05	1.11275	4.28706	0.000388326	0.0146084	0.221717	-0.7658	-4.19534	0.000479258	0.0260219	0.0294015	1.42585	6.56516	2.59711e-06	0.000255188	4.9039	-0.452698	-1.58846	0.128485	0.63804	-4.59516	3.08415	2.66232	2.62587	3.17426	1.4027	1.86146	1.61789	0.645344	2.08601	2.07632	2.07529	2.06972	1.08059	0.495312	1.73568	0.642007
WBGene00008215	WBGene00008215	WBGene00008215	C49F8.3	181459		1.02096	-0.370708	0.881498	-0.510172	5.00316	14.3804	3.76121e-05	0.000672471	1.02096	4.2885	0.000387048	0.0146084	-0.2568	-0.370708	-1.88429	0.0747306	0.305512	-5.03893	0.881498	4.13581	0.000549439	0.00754618	-0.885689	-0.510172	-2.02616	0.0568447	0.515992	-4.69923	5.90232	5.3958	5.51182	5.91431	4.94178	4.78965	5.36969	3.93692	4.99404	5.48879	5.27399	5.43696	4.00257	4.06859	4.91183	4.10065
WBGene00001303	WBGene00001303	WBGene00001303	emo-1	179510	Protein transport protein Sec61 subunit gamma [Source:UniProtKB/Swiss-Prot;Acc:Q19967]	-0.182151	-0.0528531	-0.208949	-0.0796511	7.35906	15.9329	1.90688e-05	0.000432387	-0.182151	-4.28404	0.00039103	0.0146705	-0.696997	-0.0528531	-1.24198	0.229176	0.527618	-6.24298	-0.208949	-4.95454	8.50335e-05	0.00223029	0.63163	-0.0796511	-1.89034	0.0738762	0.557648	-5.45033	7.35498	7.29126	7.27482	7.22574	7.60637	7.42464	7.46543	7.49579	7.22078	7.18648	7.24053	7.29258	7.48509	7.39691	7.36778	7.4139
WBGene00009835	WBGene00009835	WBGene00009835	F47H4.2	180150		-0.723552	-0.213857	-0.614473	-0.104778	2.88067	11.5459	0.00014919	0.00188721	-0.723552	-4.28356	0.000391461	0.0146705	0.084956	-0.213857	-1.20511	0.242778	0.542253	-5.31653	-0.614473	-3.80593	0.00117204	0.012939	-1.14684	-0.104778	-0.689283	0.498876	0.873545	-6.0482	2.85656	2.42772	2.5466	2.85521	3.4948	3.24234	3.54397	2.73277	2.3583	2.60869	2.31109	2.40986	3.35272	2.99005	3.37388	2.94402
WBGene00003446	WBGene00003446	WBGene00003446	msp-53	177275	Major sperm protein 19/31/40/45/50/51/53/59/61/65/81/113/142 [Source:UniProtKB/Swiss-Prot;Acc:P53017]	-0.332799	0.222632	-0.316494	0.238937	6.3166	16.8284	1.31559e-05	0.000347366	-0.332799	-4.28186	0.000392987	0.0146998	-0.578662	0.222632	2.75275	0.0125641	0.12653	-3.52973	-0.316494	-3.90329	0.000937269	0.0109403	-1.6011	0.238937	3.06569	0.00629855	0.242016	-3.03229	5.97434	6.20993	6.09123	5.86048	6.31639	6.24825	6.30303	6.58583	6.35067	6.07233	6.34087	6.31562	6.61236	6.63249	6.49731	6.65057
WBGene00000399	WBGene00000399	WBGene00000399	cdh-7	175143	CaDHerin family [Source:UniProtKB/TrEMBL;Acc:O62328]	1.3109	-0.838719	1.77919	-0.370437	3.55152	25.3612	6.78472e-07	4.83748e-05	1.3109	4.27945	0.000395165	0.0147497	0.0279087	-0.838719	-3.86268	0.00102889	0.0390031	-0.841272	1.77919	6.71604	1.9042e-06	0.000217387	5.08332	-0.370437	-1.08359	0.291942	0.779486	-5.58756	4.97014	4.45365	4.52145	5.12914	3.20999	3.18745	3.4824	1.82533	3.87309	4.0419	3.72805	3.89853	2.61692	1.95924	3.58805	2.3055
WBGene00004230	WBGene00004230	WBGene00004230	ptr-16	191750	PaTched Related family [Source:UniProtKB/TrEMBL;Acc:A0A0K3AV55]	1.25606	-0.583678	1.2402	-0.599533	4.15413	17.8156	8.8779e-06	0.000272265	1.25606	4.27791	0.000396563	0.0147497	-0.0893823	-0.583678	-2.65329	0.0155834	0.140713	-3.49399	1.2402	4.97736	8.07755e-05	0.00217346	1.19723	-0.599533	-1.89681	0.0729725	0.554614	-4.68049	5.29135	4.68439	4.95233	5.44009	4.07924	4.02364	4.40825	2.68555	4.29215	4.58257	4.52945	4.5619	3.0421	3.06189	4.01297	2.79705
WBGene00000663	WBGene00000663	WBGene00000663	col-88	175170	COLlagen [Source:UniProtKB/TrEMBL;Acc:O44904]	0.722618	-0.173159	0.690231	-0.205546	8.01565	12.8448	7.74381e-05	0.0011422	0.722618	4.27861	0.000395923	0.0147497	-0.784277	-0.173159	-1.10743	0.281766	0.58026	-6.55215	0.690231	4.20052	0.000473596	0.00678775	-1.19181	-0.205546	-1.16599	0.257874	0.752461	-6.50408	8.55107	8.33961	8.39073	8.56214	7.72838	7.60662	8.33824	7.34537	8.00825	8.5398	8.26767	8.32503	7.30217	7.3314	8.06282	7.5499
WBGene00008449	WBGene00008449	WBGene00008449	E01G6.1	181387		1.11418	-0.418478	1.22537	-0.307285	6.06916	15.9884	1.86278e-05	0.000425562	1.11418	4.27351	0.00040058	0.0148433	-0.49078	-0.418478	-1.89123	0.073752	0.303459	-5.22242	1.22537	5.02211	7.30423e-05	0.00204332	0.965672	-0.307285	-1.09643	0.286429	0.774505	-6.22615	7.06684	6.67048	6.72668	7.01682	5.68939	5.73294	6.30626	4.71025	5.88256	6.54165	6.73936	6.70099	4.98803	5.05051	5.97194	5.30651
WBGene00011235	WBGene00011235	WBGene00011235	suro-1	172557	Putative carboxypeptidase suro-1 [Source:UniProtKB/Swiss-Prot;Acc:Q9XU75]	0.983102	-0.460162	0.888915	-0.55435	6.01803	15.7874	2.0282e-05	0.000450079	0.983102	4.2738	0.000400313	0.0148433	-0.471815	-0.460162	-2.34146	0.0301173	0.191629	-4.39451	0.888915	4.27473	0.000399461	0.00604086	-0.755272	-0.55435	-2.31115	0.0320606	0.451725	-4.39399	7.06543	6.59804	6.42992	6.84916	5.88882	5.87215	6.39476	5.07562	6.02379	6.41535	6.25214	6.34464	4.7862	5.1325	5.95874	5.19577
WBGene00003075	WBGene00003075	WBGene00003075	lrx-1	192091	LRP X(Cross)-hybridizing [Source:UniProtKB/TrEMBL;Acc:Q22179]	1.27961	-0.359068	1.20006	-0.438618	3.01737	14.4596	3.62889e-05	0.000657529	1.27961	4.2712	0.000402711	0.0148824	0.0808184	-0.359068	-1.63336	0.118655	0.383347	-5.03982	1.20006	4.55807	0.000208935	0.00390765	0.509434	-0.438618	-1.31803	0.202976	0.713369	-5.21858	4.13216	3.58299	3.64993	3.96292	2.84252	2.57879	3.37561	1.48273	3.01001	3.57849	3.68351	3.63897	2.03342	1.76247	2.82903	2.08927
WBGene00006950	WBGene00006950	WBGene00006950	wrt-4	181664	Warthog protein 4 Warthog protein 4 N-product Warthog protein 4 C-product [Source:UniProtKB/Swiss-Prot;Acc:Q94129]	1.3695	-0.437413	1.12618	-0.680724	6.58563	13.364	6.02959e-05	0.000948879	1.3695	4.27073	0.000403143	0.0148824	-0.557648	-0.437413	-1.62927	0.119524	0.384587	-5.71393	1.12618	3.9	0.000944391	0.0109845	-1.69992	-0.680724	-2.01491	0.058108	0.517898	-5.00197	7.64144	7.19679	7.28435	7.637	6.52923	6.5257	7.09377	4.96133	6.74966	7.01081	7.14696	7.09002	5.30251	5.31672	6.56075	5.319
WBGene00006672	WBGene00006672	WBGene00006672	twk-18	181139	TWiK family of potassium channels protein 18 [Source:UniProtKB/Swiss-Prot;Acc:Q18120]	-0.259045	0.11305	-0.345207	0.0268887	5.34255	17.2801	1.09674e-05	0.000310128	-0.259045	-4.26508	0.000408402	0.0149688	-0.444402	0.11305	1.80842	0.0862021	0.327214	-5.10482	-0.345207	-5.57414	2.14484e-05	0.000987428	2.34666	0.0268887	0.447131	0.659775	0.925846	-6.73649	5.10732	5.10258	5.32518	4.95404	5.44377	5.45794	5.45667	5.57554	5.22386	5.24856	5.29952	5.24011	5.50271	5.5089	5.54689	5.47964
WBGene00003057	WBGene00003057	WBGene00003057	lon-3	179673	Cuticle collagen lon-3 [Source:UniProtKB/Swiss-Prot;Acc:Q23628]	1.24674	-0.505459	1.41811	-0.33409	5.56384	17.0569	1.1994e-05	0.000327858	1.24674	4.26496	0.000408516	0.0149688	-0.410911	-0.505459	-2.12825	0.0464569	0.23869	-4.74733	1.41811	5.28177	4.08868e-05	0.00147848	1.63715	-0.33409	-1.05055	0.306484	0.784762	-6.1525	6.73844	6.13487	6.26568	6.8655	5.33423	5.38815	5.60324	3.81607	5.7991	5.99019	6.12345	6.01058	4.74354	4.4149	5.50388	4.28167
WBGene00006921	WBGene00006921	WBGene00006921	vha-12	180692	Probable V-type proton ATPase subunit B [Source:UniProtKB/Swiss-Prot;Acc:Q19626]	-0.16278	-0.085611	-0.0942556	-0.0170869	8.66389	9.349	0.000505543	0.00488478	-0.16278	-4.26619	0.000407368	0.0149688	-0.913873	-0.085611	-2.25071	0.0362871	0.210179	-4.85541	-0.0942556	-2.48642	0.0222457	0.105284	-5.03171	-0.0170869	-0.449336	0.658211	0.925846	-7.23797	8.6804	8.67034	8.59072	8.63045	8.77584	8.63441	8.79746	8.73701	8.55202	8.53451	8.59271	8.54468	8.7732	8.63873	8.75805	8.71091
WBGene00019234	WBGene00019234	WBGene00019234	ugt-8	186768	UDP-GlucuronosylTransferase [Source:UniProtKB/TrEMBL;Acc:Q9TXZ4]	0.368865	0.13982	0.142044	-0.0870017	4.46516	7.07164	0.00215267	0.0150977	0.368865	4.26729	0.00040634	0.0149688	-0.264813	0.13982	1.69536	0.106135	0.363856	-5.15908	0.142044	1.64139	0.116967	0.306257	-5.80338	-0.0870017	-0.963166	0.347418	0.810612	-6.11504	4.35975	4.41241	4.57792	4.72896	4.44215	4.38858	4.46144	4.22392	4.56797	4.79518	4.49672	4.78856	4.36056	4.25722	4.23521	4.33182
WBGene00015163	WBGene00015163	WBGene00015163	B0361.9	176033		0.445191	-0.130059	0.267393	-0.307857	3.02738	11.5844	0.000146224	0.0018627	0.445191	4.26066	0.000412563	0.0150891	0.0189787	-0.130059	-1.39481	0.178973	0.469426	-5.25677	0.267393	2.75721	0.0124428	0.0691849	-3.45579	-0.307857	-2.8549	0.0100487	0.303923	-2.78536	3.32824	3.14539	3.19261	3.45121	3.02713	2.859	3.08306	3.026	3.25359	3.06732	3.12168	3.05795	2.61692	2.49732	2.80561	2.86675
WBGene00012255	WBGene00012255	WBGene00012255	lpr-6	181296	LiPocalin-Related protein [Source:UniProtKB/TrEMBL;Acc:Q23162]	1.23256	-0.807968	1.54615	-0.494381	3.161	24.6522	8.40762e-07	5.68666e-05	1.23256	4.2559	0.000417093	0.0152243	0.0413872	-0.807968	-3.92337	0.000895024	0.0368265	-0.640942	1.54615	6.3668	3.92356e-06	0.00034749	4.40771	-0.494381	-1.55995	0.135074	0.646406	-4.92988	4.52398	4.01046	4.14156	4.42255	3.0907	2.79618	3.27356	1.56331	3.47571	3.49896	3.31764	3.43075	2.3804	1.53456	3.00383	2.0697
WBGene00022577	WBGene00022577	WBGene00022577	nstp-3	191128	Nucleotide Sugar TransPorter family [Source:UniProtKB/TrEMBL;Acc:O01879]	1.4748	-0.632753	1.30097	-0.806582	0.854374	17.6741	9.38334e-06	0.000281643	1.4748	4.25299	0.000419884	0.0152243	0.0295005	-0.632753	-2.80736	0.0111528	0.119352	-2.67388	1.30097	4.76646	0.000130074	0.0029226	1.22023	-0.806582	-2.12594	0.0466715	0.493448	-3.72887	1.92238	1.85709	1.72792	1.96084	0.15573	0.794732	1.34348	-0.393079	0.912354	1.17313	1.50225	1.45787	-0.529857	-0.976559	0.741037	-0.196847
WBGene00020040	WBGene00020040	WBGene00020040	R12E2.15	172000		1.16801	-0.808621	1.04196	-0.934666	4.4307	22.2677	1.79503e-06	9.63366e-05	1.16801	4.25289	0.00041998	0.0152243	-0.177337	-0.808621	-3.91845	0.000905204	0.0368492	-0.822524	1.04196	4.76427	0.000130724	0.00293386	0.624805	-0.934666	-3.29076	0.00379731	0.189865	-2.06385	5.81655	5.22491	5.153	5.42614	4.26979	4.15104	5.11322	3.70799	4.29215	4.67594	4.74297	4.63177	3.08479	2.94009	4.18164	3.4622
WBGene00019565	WBGene00019565	WBGene00019565	cyp-35A3	187209	CYtochrome P450 family [Source:UniProtKB/TrEMBL;Acc:Q9N5I1]	2.53936	0.302515	1.53642	-0.700428	0.0137736	9.45779	0.00047413	0.0046288	2.53936	4.25339	0.000419503	0.0152243	-0.317206	0.302515	0.883949	0.387639	0.674586	-5.22226	1.53642	3.1255	0.00550959	0.0394398	-2.09767	-0.700428	-1.00998	0.325044	0.796677	-4.7897	0.465012	0.702709	0.701131	1.6943	-0.421225	-1.28677	-0.765305	-0.117123	0.770386	2.37251	0.354705	0.93349	-0.40648	-1.42285	-2.05155	-1.74137
WBGene00018946	WBGene00018946	WBGene00018946	F56C3.9	186367		-0.421412	-0.121148	-0.297101	0.00316353	3.28216	9.31428	0.000516048	0.00496469	-0.421412	-4.25275	0.000420113	0.0152243	-0.0661292	-0.121148	-1.19297	0.247391	0.546822	-5.47339	-0.297101	-3.03021	0.00681741	0.0455779	-2.92845	0.00316353	0.0331274	0.973914	0.995258	-6.35415	3.23151	3.10614	3.15153	3.15505	3.34645	3.28871	3.69966	3.45699	3.01001	2.91479	3.21406	3.05795	3.59346	3.38806	3.33352	3.53536
WBGene00021869	WBGene00021869	WBGene00021869	vrp-1	177081	Vitellogenin Regulating Protein [Source:UniProtKB/TrEMBL;Acc:H2L0R3]	-0.296259	0.107597	-0.568355	-0.1645	5.08876	28.3302	2.90086e-07	2.70245e-05	-0.296259	-4.24906	0.000423683	0.0152919	-0.425162	0.107597	1.49264	0.151752	0.433885	-5.51089	-0.568355	-8.14932	1.16327e-07	3.65768e-05	7.68016	-0.1645	-2.44431	0.0243076	0.414572	-4.10268	4.83838	4.88327	4.87151	4.6659	5.4699	5.261	5.43023	5.41654	5.10615	4.89564	4.79774	4.86515	5.2043	5.17272	5.22814	5.30442
WBGene00013477	WBGene00013477	WBGene00013477	Y69E1A.5	190551		-0.225627	0.229508	-0.315325	0.13981	5.55206	24.5822	8.58991e-07	5.7368e-05	-0.225627	-4.2489	0.000423843	0.0152919	-0.527089	0.229508	4.16797	0.000510338	0.0269175	-0.331629	-0.315325	-5.70695	1.60505e-05	0.000823368	2.61296	0.13981	2.62321	0.0166248	0.369337	-3.82145	5.17651	5.386	5.37447	5.24041	5.64244	5.63761	5.55511	5.65275	5.60467	5.52186	5.56283	5.43137	5.78587	5.76591	5.80041	5.68813
WBGene00001428	WBGene00001428	WBGene00001428	fkb-3	179113	Peptidylprolyl isomerase [Source:UniProtKB/TrEMBL;Acc:O16309]	1.05972	-0.536889	1.04622	-0.550388	5.28069	17.2393	1.11476e-05	0.000312291	1.05972	4.24843	0.000424303	0.0152919	-0.390141	-0.536889	-2.63016	0.0163787	0.144669	-3.72343	1.04622	4.7441	0.000136842	0.00301287	0.446542	-0.550388	-2.09248	0.0498825	0.50081	-4.63297	6.31138	5.79929	5.8829	6.38736	5.20615	5.22738	5.55647	4.02964	5.42916	5.61558	5.52365	5.58015	4.36489	4.22281	5.14661	4.19851
WBGene00015781	WBGene00015781	WBGene00015781	C14F11.6	180896		1.2287	-0.761673	1.64131	-0.349056	2.7328	24.4763	8.87389e-07	5.82257e-05	1.2287	4.24654	0.000426138	0.0153022	0.0754099	-0.761673	-3.74397	0.00135104	0.0450727	-0.975917	1.64131	6.58534	2.49108e-06	0.000248479	4.91532	-0.349056	-1.08004	0.29348	0.780326	-5.38372	4.13751	3.5715	3.65414	4.05907	2.63076	2.57879	2.42572	0.994341	3.10771	3.10809	3.09277	2.88345	1.66273	1.26376	2.6167	1.88048
WBGene00018073	WBGene00018073	WBGene00018073	F35H10.10	177627	CELF35-1 [Source:UniProtKB/TrEMBL;Acc:G5ECZ3]	0.4857	-0.271982	0.624684	-0.132998	7.36164	18.7994	6.09131e-06	0.000217547	0.4857	4.24691	0.000425784	0.0153022	-0.770351	-0.271982	-2.53996	0.0198606	0.158869	-4.16847	0.624684	5.62286	1.92801e-05	0.00093329	2.13027	-0.132998	-1.12582	0.274093	0.766816	-6.46831	7.91111	7.64493	7.61202	7.96874	7.18652	7.14341	7.41127	6.82589	7.33708	7.5579	7.60369	7.5241	6.86132	6.92405	7.3522	6.92015
WBGene00017991	WBGene00017991	WBGene00017991	clec-180	177534	C-type lectin domain-containing protein 180 [Source:UniProtKB/Swiss-Prot;Acc:Q19970]	1.18686	-0.735174	1.61195	-0.310084	4.09436	23.538	1.18954e-06	7.25507e-05	1.18686	4.24567	0.000426997	0.0153052	-0.161568	-0.735174	-3.50981	0.00230843	0.0578571	-1.69347	1.61195	6.4891	3.04043e-06	0.000288758	4.52712	-0.310084	-1.00091	0.329297	0.79951	-5.83433	5.39549	4.79715	5.0321	5.51734	3.65757	3.87957	4.13753	2.36432	4.48858	4.33026	4.56145	4.31326	3.23448	2.87953	3.91242	2.98639
WBGene00000696	WBGene00000696	WBGene00000696	col-122	177789	COLlagen [Source:UniProtKB/TrEMBL;Acc:Q22183]	-0.280284	0.366236	-0.525957	0.120562	10.2535	34.1253	6.67297e-08	1.06283e-05	-0.280284	-4.24254	0.000430068	0.0153596	-1.21232	0.366236	5.32166	3.74216e-05	0.00539471	1.69039	-0.525957	-7.66024	2.92737e-07	6.80183e-05	6.06806	0.120562	1.82949	0.0828711	0.576154	-5.97611	9.7763	9.95469	10.0439	9.66288	10.3631	10.4013	10.2611	10.5761	10.3549	10.1931	10.217	10.1705	10.5738	10.4844	10.5037	10.5183
WBGene00018531	WBGene00018531	WBGene00018531	F47B3.7	171983	Protein-tyrosine-phosphatase [Source:UniProtKB/TrEMBL;Acc:O01556]	-0.445629	0.128839	-0.27019	0.304277	4.48341	10.71	0.000233179	0.00264824	-0.445629	-4.2427	0.000429912	0.0153596	-0.347674	0.128839	1.16338	0.258906	0.558439	-5.80062	-0.27019	-2.43942	0.0245582	0.112823	-4.39577	0.304277	2.89651	0.00916932	0.292263	-3.06697	4.45281	4.23452	4.09898	4.22945	4.40929	4.41271	4.7282	4.44912	4.37052	4.31001	4.38986	4.40353	4.84945	4.89091	4.43538	5.05606
WBGene00016598	WBGene00016598	WBGene00016598	C42D4.13	183405		1.23476	-0.422358	1.08211	-0.575012	1.72443	14.9575	2.90566e-05	0.00056139	1.23476	4.24049	0.000432099	0.0154042	0.12498	-0.422358	-2.03652	0.0557017	0.262653	-4.11226	1.08211	4.41775	0.000287879	0.00480977	0.416181	-0.575012	-1.80242	0.087173	0.58322	-4.29066	2.76275	2.08417	2.40396	2.87882	1.49956	1.65442	1.8124	0.543097	1.76513	2.14324	2.18892	2.31596	0.696171	0.297882	1.55086	0.885327
WBGene00011398	WBGene00011398	WBGene00011398	qdpr-1	176762	Quinoid DihydroPteridine Reductase [Source:UniProtKB/TrEMBL;Acc:Q9XVJ3]	-0.25338	0.0472996	-0.326191	-0.0255115	5.50933	15.8212	1.99928e-05	0.000446675	-0.25338	-4.23516	0.000437415	0.0155377	-0.535585	0.0472996	0.77559	0.447422	0.718831	-6.39474	-0.326191	-5.42759	2.96033e-05	0.0012097	1.98506	-0.0255115	-0.432958	0.669861	0.927517	-6.77408	5.2175	5.35619	5.37447	5.40394	5.72321	5.72934	5.53595	5.69955	5.46301	5.41488	5.42273	5.23371	5.66799	5.69111	5.57313	5.63586
WBGene00018206	WBGene00018206	WBGene00018206	ugt-61	185500	UDP-glucuronosyltransferase [Source:UniProtKB/TrEMBL;Acc:O16276]	-0.389955	0.233287	-0.416888	0.206354	3.93396	15.5393	2.25521e-05	0.000481517	-0.389955	-4.23556	0.00043701	0.0155377	-0.257229	0.233287	2.35952	0.0290113	0.188292	-3.84384	-0.416888	-4.24427	0.000428364	0.00634338	-0.354938	0.206354	2.25839	0.0357225	0.458766	-4.21026	3.58473	3.56573	3.83553	3.40317	4.02604	3.83562	4.11558	4.19049	3.97045	3.74286	3.84246	3.8435	4.33426	4.3139	4.10217	4.21642
WBGene00009813	WBGene00009813	WBGene00009813	haly-1	181279	Histidine ammonia-lyase [Source:UniProtKB/Swiss-Prot;Acc:Q20502]	-0.269382	0.1436	-0.359545	0.0534365	6.21459	17.7491	9.11145e-06	0.000277274	-0.269382	-4.23387	0.000438709	0.0155557	-0.662615	0.1436	2.1957	0.0405728	0.22234	-4.59637	-0.359545	-5.53758	2.32388e-05	0.00102816	2.12168	0.0534365	0.846323	0.407779	0.834911	-6.63421	5.94414	5.96425	6.02453	6.00024	6.27367	6.44682	6.19899	6.46171	6.23515	6.04372	6.17148	6.05728	6.37073	6.29264	6.41265	6.53133
WBGene00006039	WBGene00006039	WBGene00006039	ssp-10	177834	Sperm-specific class P protein 10 [Source:UniProtKB/Swiss-Prot;Acc:Q21289]	-0.314516	0.111617	-0.280447	0.145686	6.45227	12.4545	9.38719e-05	0.00132616	-0.314516	-4.23236	0.000440229	0.0155816	-0.704284	0.111617	1.46105	0.160145	0.445705	-5.81859	-0.280447	-3.68517	0.00154595	0.0158036	-2.12693	0.145686	1.96844	0.0635998	0.532276	-5.1976	6.08231	6.4381	6.2936	6.13992	6.59828	6.53946	6.35158	6.64873	6.47201	6.2657	6.29929	6.39526	6.78004	6.64489	6.56163	6.72205
WBGene00020426	WBGene00020426	WBGene00020426	T10H10.2	180538	Sulfhydryl oxidase [Source:UniProtKB/TrEMBL;Acc:P91442]	0.660826	-0.198436	0.69314	-0.166122	3.09524	14.4083	3.71397e-05	0.00066865	0.660826	4.22923	0.000443401	0.0156658	-0.059638	-0.198436	-1.49832	0.150283	0.431909	-5.18014	0.69314	4.71695	0.000145538	0.0031108	0.85117	-0.166122	-0.984577	0.337055	0.801753	-5.6788	3.87468	3.31337	3.29317	3.75538	2.85477	2.83241	2.95704	2.62427	3.17124	3.37078	3.51214	3.27311	2.51135	2.47411	3.13174	2.53691
WBGene00022125	WBGene00022125	WBGene00022125	Y71F9B.1	190590		-0.447508	0.159919	-0.436219	0.171208	3.27498	12.6079	8.69927e-05	0.0012441	-0.447508	-4.22828	0.000444373	0.0156721	-0.139138	0.159919	1.40403	0.176252	0.466446	-5.20274	-0.436219	-3.90812	0.000926945	0.0108583	-0.972037	0.171208	1.65614	0.113916	0.619122	-5.06158	2.77653	3.06578	3.14556	2.84326	3.43075	3.65015	3.26693	3.33225	3.28003	3.26657	3.03315	2.90511	3.53309	3.60131	3.69387	3.54248
WBGene00012531	WBGene00012531	WBGene00012531	Y32F6B.1	179463	Solute carrier organic anion transporter family member [Source:UniProtKB/TrEMBL;Acc:O62421]	0.309184	-0.0629181	0.2306	-0.141502	6.49216	10.6744	0.00023777	0.00269263	0.309184	4.22483	0.0004479	0.0157683	-0.706889	-0.0629181	-0.89632	0.381163	0.66951	-6.51436	0.2306	3.2088	0.00456905	0.0344554	-3.21384	-0.141502	-1.89212	0.0736267	0.55671	-5.28612	6.6718	6.72462	6.63757	6.58959	6.57902	6.28139	6.58852	6.26295	6.55501	6.6201	6.68067	6.5242	6.44018	6.18504	6.34624	6.18419
WBGene00019592	WBGene00019592	WBGene00019592	K09F6.9	173585		-0.423555	0.0648563	-0.146987	0.341424	3.92626	9.18191	0.000558352	0.00527377	-0.423555	-4.22273	0.000450064	0.0158163	-0.284028	0.0648563	0.615081	0.54571	0.785037	-6.15092	-0.146987	-1.38073	0.183196	0.400501	-6.01296	0.341424	3.36818	0.0031863	0.176617	-1.95134	3.82912	3.67707	3.91132	3.52788	3.79749	3.90956	3.91833	3.94696	3.72315	3.67211	3.88805	4.05687	4.17052	4.28083	4.01807	4.4726
WBGene00018737	WBGene00018737	WBGene00018737	F53B1.4	180525		1.66476	-0.639291	1.44741	-0.856641	4.81028	15.6997	2.1054e-05	0.000460267	1.66476	4.22105	0.000451807	0.0158212	-0.311501	-0.639291	-2.2583	0.0357296	0.208961	-4.40229	1.44741	4.48616	0.000246205	0.00431842	-0.0569662	-0.856641	-2.02191	0.0573192	0.515992	-4.58351	6.21726	5.56314	5.70267	6.21256	5.04701	4.65704	5.15507	2.85517	4.94862	5.26066	5.43238	5.47728	3.14654	3.15973	4.64452	3.46968
WBGene00018731	WBGene00018731	WBGene00018731	F53A9.8	181118		0.51372	-0.0745442	0.518646	-0.0696177	3.98675	12.4984	9.18427e-05	0.00130147	0.51372	4.22137	0.000451477	0.0158212	-0.262203	-0.0745442	-0.676274	0.506918	0.760545	-6.22313	0.518646	4.35198	0.000334655	0.00534312	-0.152331	-0.0696177	-0.53612	0.598022	0.908641	-6.28295	4.22051	4.29163	4.46508	4.08467	3.78473	3.97585	3.62909	3.66603	4.323	4.13033	4.32505	4.04717	4.02467	3.60665	3.33352	3.85984
WBGene00011971	WBGene00011971	WBGene00011971	lron-9	172529	ELRR (Extracellular Leucine-Rich Repeat) ONly [Source:UniProtKB/TrEMBL;Acc:A5JYW0]	0.826551	-0.462406	0.996608	-0.29235	5.42399	18.8916	5.88439e-06	0.000213608	0.826551	4.21705	0.000455973	0.0158532	-0.511975	-0.462406	-2.75546	0.0124902	0.126253	-3.48261	0.996608	5.49374	2.55886e-05	0.00109388	2.12604	-0.29235	-1.40715	0.175336	0.687895	-5.74845	6.3453	5.77196	5.97409	6.41487	5.18204	5.16659	5.59268	4.42776	5.45375	5.73754	5.66947	5.74085	4.7402	4.55703	5.2864	4.71549
WBGene00004397	WBGene00004397	WBGene00004397	rol-6	174397	Cuticle collagen rol-6 [Source:UniProtKB/Swiss-Prot;Acc:P20784]	1.3536	-0.637683	1.46917	-0.522114	5.33804	17.6506	9.47064e-06	0.000282973	1.3536	4.21733	0.000455681	0.0158532	-0.457416	-0.637683	-2.54156	0.019793	0.158687	-3.93725	1.46917	5.1907	5.00778e-05	0.00163983	1.46026	-0.522114	-1.50612	0.148283	0.661159	-5.53624	6.57162	6.0792	6.16975	6.6814	5.2509	5.15591	5.48691	3.55876	5.47565	5.75583	5.75806	5.931	4.32093	3.91326	5.33628	3.95358
WBGene00009983	WBGene00009983	WBGene00009983	cut-2	179823	Cuticlin-2 [Source:UniProtKB/Swiss-Prot;Acc:P34682]	1.22214	-0.602559	1.00096	-0.823737	3.9312	16.9325	1.26119e-05	0.00033843	1.22214	4.21684	0.000456191	0.0158532	-0.175468	-0.602559	-2.78196	0.0117891	0.122671	-3.17797	1.00096	4.23909	0.000433491	0.0063977	-0.450675	-0.823737	-2.70346	0.0139831	0.34738	-3.17754	4.86764	4.71863	4.61076	5.00321	3.82267	3.67531	4.61016	2.89722	3.9898	4.35305	4.2309	4.16406	2.68787	2.35206	3.88475	3.00712
WBGene00001099	WBGene00001099	WBGene00001099	dsc-4	176852	Defecation Suppressor of Clk-1; Microsomal triglyceride transfer protein [Source:UniProtKB/TrEMBL;Acc:G5ECG7]	0.242044	-0.0301502	0.219746	-0.0524485	6.21311	11.2344	0.000175782	0.00214435	0.242044	4.21632	0.000456733	0.0158532	-0.6886	-0.0301502	-0.543969	0.592713	0.815244	-6.72396	0.219746	3.85978	0.00103576	0.0117565	-1.70664	-0.0524485	-0.891046	0.383915	0.825826	-6.54773	6.36481	6.3459	6.38315	6.27061	6.19028	5.98409	6.25446	6.07191	6.31019	6.36437	6.22907	6.34068	6.12061	6.00235	6.17177	6.0013
WBGene00017834	WBGene00017834	WBGene00017834	F26F12.3	178972		-0.17581	-0.054507	-0.0958755	0.0254271	7.56959	7.77262	0.00134679	0.0104638	-0.17581	-4.21636	0.000456688	0.0158532	-0.883303	-0.054507	-1.30703	0.206614	0.501564	-6.19666	-0.0958755	-2.30116	0.0327262	0.136792	-5.23342	0.0254271	0.610379	0.548755	0.892566	-6.99544	7.49336	7.52392	7.54051	7.55373	7.58077	7.6969	7.56768	7.64941	7.46674	7.39925	7.5761	7.46836	7.63937	7.69524	7.68778	7.57267
WBGene00000179	WBGene00000179	WBGene00000179	aqp-11	191343	Aquaporin [Source:UniProtKB/TrEMBL;Acc:O46024]	-0.250658	-0.0328914	-0.151921	0.0658453	5.18541	8.12182	0.00107478	0.00879325	-0.250658	-4.21306	0.000460164	0.0159443	-0.528792	-0.0328914	-0.546921	0.590722	0.814576	-6.49194	-0.151921	-2.54227	0.0197632	0.0965329	-4.36941	0.0658453	1.11394	0.279032	0.770518	-6.1733	4.98802	5.19342	5.04177	5.17992	5.32985	5.22568	5.19401	5.27818	5.1383	5.04311	5.05168	5.02206	5.38168	5.35376	5.17887	5.35784
WBGene00022103	WBGene00022103	WBGene00022103	cdh-12	190583	CaDHerin family [Source:UniProtKB/TrEMBL;Acc:K8F801]	1.10462	-0.770882	1.64503	-0.230471	5.52178	24.8434	7.93138e-07	5.38298e-05	1.10462	4.21006	0.000463343	0.0159983	-0.526126	-0.770882	-3.63129	0.00174894	0.0509463	-1.64742	1.64503	6.83301	1.50014e-06	0.000188712	5.00259	-0.230471	-0.806148	0.430012	0.845783	-6.36484	6.9417	6.23016	6.32429	6.97636	4.92444	5.27093	5.42726	4.04375	5.78163	5.82473	6.00561	5.66987	4.72679	4.30735	5.48558	4.40002
WBGene00000281	WBGene00000281	WBGene00000281	cah-3	181713	Putative carbonic anhydrase 3 [Source:UniProtKB/Swiss-Prot;Acc:Q27504]	-0.32013	0.0462627	-0.275327	0.0910659	4.84489	10.6748	0.000237707	0.00269263	-0.32013	-4.2102	0.000463189	0.0159983	-0.476659	0.0462627	0.591289	0.561212	0.794548	-6.38204	-0.275327	-3.56094	0.00205414	0.0193556	-2.11724	0.0910659	1.21279	0.239896	0.74019	-6.00134	4.66401	4.64385	4.67637	4.69943	5.0943	4.91953	4.73061	5.08247	4.81758	4.63931	4.77061	4.62526	5.12727	5.0854	4.89805	5.0335
WBGene00002069	WBGene00002069	WBGene00002069	ikb-1	172817	I Kappa B homolog; IKB-1 [Source:UniProtKB/TrEMBL;Acc:G5EFS1]	-0.298819	-0.239119	0.0246609	0.0843607	4.3443	6.76732	0.00265752	0.0178403	-0.298819	-4.20754	0.000466028	0.0160629	-0.371445	-0.239119	-3.39219	0.00301721	0.0651762	-1.86283	0.0246609	0.353846	0.727303	0.862821	-7.04003	0.0843607	1.20123	0.244247	0.743589	-5.8837	4.40482	4.35997	4.36081	4.45432	4.50183	4.33276	4.2493	4.41334	4.04326	4.31582	4.16761	4.0761	4.52458	4.3965	4.46558	4.42719
WBGene00000251	WBGene00000251	WBGene00000251	bli-1	174653	Cuticle collagen bli-1 [Source:UniProtKB/Swiss-Prot;Acc:Q09457]	1.24308	-0.715122	1.72874	-0.229469	5.68818	21.6477	2.20871e-06	0.000109879	1.24308	4.20382	0.000470026	0.0161164	-0.567639	-0.715122	-3.01082	0.00711804	0.0968191	-3.03398	1.72874	6.33848	4.1634e-06	0.000360646	3.94137	-0.229469	-0.706771	0.488183	0.869482	-6.46383	7.17159	6.37839	6.4847	7.23549	5.07347	5.50359	5.61763	3.90636	5.96553	6.10795	6.24449	5.98666	4.64	4.64802	5.58177	4.45762
WBGene00017233	WBGene00017233	WBGene00017233	lmd-4	179121	LysM Domain (Peptidoglycan binding) protein [Source:UniProtKB/TrEMBL;Acc:O16237]	-1.03351	0.0273953	-0.536025	0.524881	0.436133	8.14331	0.00106014	0.0087277	-1.03351	-4.20436	0.000469446	0.0161164	-0.0118739	0.0273953	0.0970857	0.923663	0.973859	-5.31158	-0.536025	-1.99281	0.060665	0.202798	-4.15688	0.524881	2.27664	0.0344146	0.455782	-3.54286	-0.113484	-0.464006	0.0553285	0.531266	0.442313	0.419311	0.219409	1.10614	0.0985933	-0.614522	0.354705	0.434888	1.24017	0.895569	1.0105	1.13172
WBGene00020382	WBGene00020382	WBGene00020382	T09B4.8	172301		-0.228638	-0.0734348	-0.051757	0.103446	6.39292	6.24122	0.00386684	0.0238062	-0.228638	-4.20469	0.000469092	0.0161164	-0.749677	-0.0734348	-1.34625	0.193875	0.486968	-5.97537	-0.051757	-0.948972	0.354406	0.590926	-7.05014	0.103446	1.90266	0.0721633	0.553267	-5.2861	6.45541	6.30488	6.27869	6.4179	6.54916	6.37878	6.42854	6.28687	6.31019	6.25136	6.26839	6.3014	6.44633	6.45338	6.57207	6.5797
WBGene00019236	WBGene00019236	WBGene00019236	H23N18.5	186770		1.32589	-0.531611	1.01634	-0.84116	4.61865	14.7286	3.21612e-05	0.0006015	1.32589	4.2013	0.000472751	0.0161817	-0.339838	-0.531611	-2.22031	0.0386013	0.216965	-4.40267	1.01634	3.90211	0.000939828	0.0109553	-1.36208	-0.84116	-2.53495	0.0200728	0.392309	-3.64553	5.72357	5.20275	5.31856	5.70405	4.93602	4.37329	5.14065	3.2934	4.63505	5.16407	4.94788	5.02206	3.24392	3.4725	4.43538	3.26978
WBGene00016625	WBGene00016625	WBGene00016625	aff-1	174123	Cell fusion protein aff-1 [Source:UniProtKB/Swiss-Prot;Acc:G5EGL9]	0.67257	-0.201748	0.730266	-0.144052	1.92887	14.6892	3.27323e-05	0.000609296	0.67257	4.19859	0.000475702	0.0162545	0.023119	-0.201748	-1.5115	0.146918	0.427073	-4.8785	0.730266	4.8683	0.000103296	0.002494	1.38098	-0.144052	-0.826926	0.41842	0.840214	-5.49046	2.27283	2.34919	2.48179	2.3967	1.83267	1.5711	1.90064	1.30669	2.19005	2.25639	2.03533	2.23276	1.16259	1.76247	1.85455	1.16899
WBGene00010135	WBGene00010135	WBGene00010135	F55H12.4	186344		-0.190265	0.340909	-0.370135	0.161039	7.57374	46.0207	5.72375e-09	1.73585e-06	-0.190265	-4.19621	0.000478308	0.0162872	-0.947819	0.340909	7.2906	6.00653e-07	0.000409066	6.16066	-0.370135	-7.85982	2.00104e-07	5.41376e-05	6.80934	0.161039	3.52504	0.00222959	0.140237	-2.19304	7.14328	7.37869	7.3255	7.17895	7.6118	7.59612	7.65081	7.67796	7.55139	7.57648	7.60752	7.69897	7.76404	7.78111	7.82695	7.80864
WBGene00003764	WBGene00003764	WBGene00003764	nlp-26	180281	Neuropeptide-Like Protein [Source:UniProtKB/TrEMBL;Acc:Q9XWN4]	-0.580444	0.23173	-0.784773	0.027402	3.99006	16.247	1.67143e-05	0.000397721	-0.580444	-4.19659	0.000477893	0.0162872	-0.34344	0.23173	1.52837	0.142699	0.421776	-5.18278	-0.784773	-5.43779	2.89447e-05	0.00118601	2.31086	0.027402	0.21035	0.835607	0.965903	-6.56103	3.47913	3.68242	3.49434	3.46687	4.34991	4.28453	4.01638	4.68046	4.20929	3.45222	3.67052	3.63897	4.34747	4.30735	4.35297	4.38822
WBGene00003515	WBGene00003515	WBGene00003515	myo-3	179676	Myosin-3 [Source:UniProtKB/Swiss-Prot;Acc:P12844]	-0.119157	-0.0449544	0.0100246	0.0842269	9.96404	6.20369	0.00397384	0.0243106	-0.119157	-4.19538	0.000479215	0.01629	-1.26376	-0.0449544	-1.58816	0.128553	0.399704	-6.15852	0.0100246	0.351585	0.728972	0.863297	-7.96583	0.0842269	2.9442	0.00825228	0.277653	-3.77571	9.99394	9.93662	9.93684	9.97212	9.94158	9.93876	9.97858	9.93016	9.86415	9.90299	9.94682	9.94982	10.0103	9.98795	10.1073	10.0265
WBGene00019021	WBGene00019021	WBGene00019021	F57H12.6	177593		1.24764	-0.717874	1.4737	-0.491815	4.59479	20.447	3.34391e-06	0.000145467	1.24764	4.19244	0.000482458	0.0163623	-0.369764	-0.717874	-3.16897	0.0049974	0.0807217	-2.51081	1.4737	5.71363	1.58188e-05	0.000817109	2.75851	-0.491815	-1.52674	0.143102	0.655264	-5.34058	5.81321	5.34948	5.406	6.04397	4.52118	4.37021	4.59966	3.04483	4.98603	4.91492	4.84473	4.85127	3.79329	3.08507	4.62458	3.25253
WBGene00013083	WBGene00013083	WBGene00013083	Y51A2D.18	180202		-0.349577	0.00226384	-0.387567	-0.0357258	4.44684	13.1039	6.82934e-05	0.00104172	-0.349577	-4.19195	0.000483	0.0163623	-0.432816	0.00226384	0.0263734	0.979231	0.993314	-6.45953	-0.387567	-4.65305	0.000168287	0.00343	0.436455	-0.0357258	-0.442312	0.663197	0.926383	-6.5534	4.30851	4.1939	4.22879	4.32278	4.74181	4.65198	4.50431	4.7073	4.44016	4.13363	4.14901	4.27634	4.75018	4.41795	4.64121	4.66748
WBGene00004771	WBGene00004771	WBGene00004771	sem-2	172162	Transcription factor sem-2 [Source:UniProtKB/Swiss-Prot;Acc:Q8T3B9]	0.77775	-0.414377	1.01247	-0.179661	3.60953	19.7134	4.34745e-06	0.000172414	0.77775	4.19104	0.000484016	0.0163687	-0.225482	-0.414377	-2.72624	0.0133094	0.130841	-3.20864	1.01247	5.91036	1.03368e-05	0.000627559	3.37966	-0.179661	-0.890766	0.384061	0.825826	-5.87574	4.46563	3.98039	4.21176	4.45039	3.35511	3.05572	3.71434	2.81185	3.63167	4.0628	3.94846	3.75085	2.86974	2.84375	3.62865	2.94402
WBGene00003450	WBGene00003450	WBGene00003450	msp-57	177274	Major sperm protein 55/57 [Source:UniProtKB/Swiss-Prot;Acc:Q17856]	-0.311092	0.0942338	-0.206988	0.198338	6.79361	10.846	0.000216535	0.00250825	-0.311092	-4.18824	0.000487137	0.016418	-0.855062	0.0942338	1.2398	0.229963	0.528419	-6.15947	-0.206988	-2.71974	0.0134985	0.0729939	-4.28211	0.198338	2.6666	0.0151428	0.361918	-3.93026	6.55172	6.78739	6.56008	6.55245	6.77395	6.75653	6.74329	7.02394	6.77497	6.4802	6.85363	6.75193	6.98901	6.98024	7.0298	7.0858
WBGene00021653	WBGene00021653	WBGene00021653	Y47G6A.30	3565592		1.11111	0.0740815	0.344107	-0.692923	0.203414	7.41418	0.00170704	0.0126365	1.11111	4.18875	0.000486564	0.016418	-0.205895	0.0740815	0.357346	0.724724	0.886821	-5.3948	0.344107	1.51211	0.146763	0.352168	-4.87754	-0.692923	-2.46261	0.0233901	0.408085	-3.27077	0.321986	0.744215	0.453233	0.531266	0.232887	0.268794	-0.0850587	0.313905	0.35884	0.79444	0.537449	0.754166	-0.529857	-0.0605356	-0.200097	-1.48834
WBGene00016773	WBGene00016773	WBGene00016773	oac-10	183607	O-ACyltransferase homolog [Source:UniProtKB/TrEMBL;Acc:A4V4W2]	1.9163	0.164332	0.708516	-1.04345	-0.240552	7.74243	0.00137365	0.010639	1.9163	4.18579	0.000489881	0.0164824	-0.519156	0.164332	0.548027	0.589977	0.814128	-5.28153	0.708516	1.99226	0.0607292	0.202978	-4.09523	-1.04345	-2.10316	0.0488369	0.498954	-3.80067	-0.113484	0.475121	0.373809	0.589665	0.0742118	0.15895	-0.385455	-1.36977	0.799919	0.617459	0.2186	0.244132	-2.8775	-0.853965	0.0595077	-2.439
WBGene00000739	WBGene00000739	WBGene00000739	col-166	180902	COLlagen [Source:UniProtKB/TrEMBL;Acc:Q86FL7]	0.476201	-0.26124	0.493708	-0.243733	7.03899	16.0383	1.82405e-05	0.000420853	0.476201	4.1847	0.000491105	0.0164954	-0.865708	-0.26124	-2.4502	0.0240085	0.171877	-4.29625	0.493708	4.50425	0.000236238	0.00420301	-0.366823	-0.243733	-2.09031	0.0500974	0.50081	-5.01261	7.4321	7.22226	7.50396	7.48135	6.92835	6.86217	7.15515	6.70605	7.00079	7.26445	7.07487	7.26877	6.6023	6.38189	7.07824	6.65878
WBGene00013515	WBGene00013515	WBGene00013515	Y73F4A.2	177722	DOMON domain-containing protein Y73F4A.2 [Source:UniProtKB/Swiss-Prot;Acc:Q9XWC3]	-0.347065	0.402075	-0.442731	0.30641	5.01581	24.9146	7.76175e-07	5.28602e-05	-0.347065	-4.18375	0.000492182	0.0165036	-0.596731	0.402075	4.48889	0.000244671	0.018876	0.471353	-0.442731	-4.90082	9.59825e-05	0.00241098	0.924884	0.30641	3.65719	0.00164827	0.120876	-1.53027	4.45281	4.80452	4.76269	4.36519	5.04434	5.08259	4.90286	5.23988	4.96011	5.0308	5.13439	4.98694	5.40292	5.40531	5.23911	5.42869
WBGene00018418	WBGene00018418	WBGene00018418	F44E2.4	176243		0.984956	-0.639962	1.36802	-0.256899	6.16844	21.8282	2.0783e-06	0.000105518	0.984956	4.18151	0.000494721	0.0165555	-0.714041	-0.639962	-3.19561	0.00470678	0.0783142	-2.68371	1.36802	6.24458	5.07224e-06	0.000402316	3.65472	-0.256899	-1.0205	0.320155	0.794013	-6.32541	7.29161	6.76109	6.9536	7.35131	5.69792	5.9129	6.29165	4.82908	6.20305	6.52544	6.47294	6.56899	5.30251	5.13436	6.15565	5.23803
WBGene00020277	WBGene00020277	WBGene00020277	T06A1.1	178673		1.89535	-0.49509	1.55327	-0.837172	-1.14522	13.8387	4.82295e-05	0.000807232	1.89535	4.1809	0.000495408	0.0165555	-1.08487	-0.49509	-1.73715	0.0983486	0.349723	-4.1914	1.55327	4.27635	0.000397981	0.00602771	-0.139376	-0.837172	-1.65391	0.114374	0.619203	-4.28675	0.244778	-0.205091	-0.224726	0.0388551	-1.39747	-1.28677	-1.84573	-2.14286	-0.627276	-0.0993209	-0.914733	-0.809736	-2.33704	-4.12098	-2.05155	-1.48834
WBGene00011884	WBGene00011884	WBGene00011884	enol-1	174423	Enolase [Source:UniProtKB/Swiss-Prot;Acc:Q27527]	-0.118928	0.0365999	-0.105156	0.0503718	9.34232	11.8569	0.000126996	0.00168107	-0.118928	-4.17957	0.000496927	0.0165782	-1.21372	0.0365999	1.28302	0.214731	0.512129	-6.47849	-0.105156	-3.67035	0.00159935	0.0162402	-2.57646	0.0503718	1.76258	0.0938551	0.597944	-5.93112	9.29122	9.2668	9.24112	9.27806	9.41754	9.36029	9.32582	9.39464	9.35172	9.26803	9.29342	9.29865	9.44513	9.45747	9.40968	9.3771
WBGene00002282	WBGene00002282	WBGene00002282	let-4	181554	Leucine-rich repeat-containing protein let-4 [Source:UniProtKB/Swiss-Prot;Acc:Q93373]	1.03767	-0.634345	1.39264	-0.279377	3.25008	22.3575	1.74252e-06	9.45463e-05	1.03767	4.17585	0.000501182	0.016692	-0.171539	-0.634345	-3.38667	0.00305531	0.0654474	-1.80218	1.39264	6.29848	4.52806e-06	0.000380549	4.26181	-0.279377	-1.0164	0.322054	0.795098	-5.61726	4.30851	3.89082	4.04552	4.53083	2.89093	2.9525	3.28671	1.84695	3.34658	3.73421	3.6442	3.42326	2.52691	2.08717	3.15972	2.28867
WBGene00004133	WBGene00004133	WBGene00004133	abu-13	175970	Activated in Blocked Unfolded protein response [Source:UniProtKB/TrEMBL;Acc:Q20936]	1.38001	-0.550476	1.22085	-0.709636	4.24531	15.2829	2.51965e-05	0.000515145	1.38001	4.17245	0.000505108	0.0167562	-0.335578	-0.550476	-2.25162	0.0362193	0.210144	-4.28686	1.22085	4.40625	0.000295554	0.00490108	-0.119921	-0.709636	-1.99609	0.0602787	0.523069	-4.52923	5.48634	4.81674	4.971	5.48886	4.20425	4.0661	4.65905	2.70935	4.3457	4.63001	4.65011	4.8898	3.0421	2.7694	4.15872	3.01737
WBGene00016283	WBGene00016283	WBGene00016283	zmp-3	178748	Matrix metalloproteinase-C [Source:UniProtKB/Swiss-Prot;Acc:G5EBU3]	-0.300386	0.140686	-0.283125	0.157948	5.19259	13.4007	5.92526e-05	0.000940661	-0.300386	-4.17198	0.000505654	0.0167562	-0.635501	0.140686	1.88538	0.0745762	0.305346	-4.9518	-0.283125	-3.8032	0.00117941	0.0129913	-1.6337	0.157948	2.19925	0.0402824	0.479552	-4.56995	4.92135	5.0539	4.97269	4.94568	5.3538	5.24429	5.14246	5.32322	5.32	4.95086	5.12965	5.04419	5.51837	5.45655	5.36259	5.33343
WBGene00010723	WBGene00010723	WBGene00010723	cpg-7	259477	Chondroitin proteoglycan 7 [Source:UniProtKB/Swiss-Prot;Acc:Q7YWX9]	0.418365	-0.123692	0.310331	-0.231726	7.13522	11.2875	0.000170902	0.00209386	0.418365	4.17336	0.000504058	0.0167562	-0.910328	-0.123692	-1.29783	0.209694	0.505755	-6.18289	0.310331	3.18096	0.00486444	0.0360093	-3.37371	-0.231726	-2.26317	0.0353758	0.457618	-4.72019	7.50686	7.36254	7.24897	7.42081	7.08092	6.94207	7.34677	6.88259	7.10317	7.41558	7.1679	7.3301	6.72797	6.65008	7.10066	6.87435
WBGene00013926	WBGene00013926	WBGene00013926	nep-1	174787	Neprilysin-1 [Source:UniProtKB/Swiss-Prot;Acc:Q18673]	0.625741	-0.273053	0.741268	-0.157527	6.25131	16.0692	1.80049e-05	0.000419336	0.625741	4.17021	0.000507722	0.016759	-0.780683	-0.273053	-1.9977	0.0600902	0.274144	-5.03256	0.741268	5.12837	5.75592e-05	0.00177902	1.17773	-0.157527	-1.00181	0.328874	0.799224	-6.40769	6.83626	6.43731	6.71816	6.93824	6.08105	6.0795	6.17619	5.56742	6.28103	6.38456	6.61272	6.57491	5.84449	5.59483	6.34522	5.54488
WBGene00138711	WBGene00138711	WBGene00138711	R07B1.13	7040171		1.23143	-0.555737	0.962577	-0.824593	2.66512	16.1511	1.73973e-05	0.000407105	1.23143	4.16989	0.000508087	0.016759	-0.0730094	-0.555737	-2.63999	0.0160359	0.142902	-3.21173	0.962577	4.13445	0.000551165	0.00756464	-0.41006	-0.824593	-2.64621	0.0158228	0.363717	-3.0506	3.66841	3.08206	3.30393	4.00645	2.90279	2.63115	2.78225	1.68833	2.82847	2.89938	3.083	2.90511	1.31379	1.23642	2.6167	1.63626
WBGene00021625	WBGene00021625	WBGene00021625	Y47D7A.13	178841		0.59961	-0.0709641	0.482947	-0.187627	7.98658	10.2329	0.000303741	0.00327987	0.59961	4.16972	0.000508287	0.016759	-1.03481	-0.0709641	-0.523798	0.606403	0.824711	-7.01492	0.482947	3.42444	0.00280393	0.0241297	-2.94895	-0.187627	-1.25889	0.223133	0.731399	-6.40256	8.29694	8.28617	8.26774	8.3316	7.76618	7.59183	8.29128	7.57161	8.03158	8.54368	8.0141	8.29278	7.32405	7.48048	7.95952	7.73445
WBGene00003172	WBGene00003172	WBGene00003172	mec-8	172771	Mec-8 protein [Source:UniProtKB/TrEMBL;Acc:G5ECJ4]	0.542182	-0.205273	0.469698	-0.277756	2.94411	13.2939	6.23445e-05	0.000972593	0.542182	4.16774	0.000510608	0.0168075	-0.169578	-0.205273	-1.82324	0.0838471	0.322866	-4.64988	0.469698	3.88871	0.000969201	0.0112202	-0.98392	-0.277756	-2.02377	0.0571107	0.515992	-4.27894	3.45363	3.12982	3.31991	3.29325	2.6729	2.96887	2.97341	2.59901	2.89155	2.98214	3.3342	3.26476	2.41427	2.45051	2.79376	2.52258
WBGene00009526	WBGene00009526	WBGene00009526	clec-169	3565430	C-type LECtin [Source:UniProtKB/TrEMBL;Acc:A4F316]	0.774269	-0.125634	0.555816	-0.344087	1.47108	10.412	0.000274803	0.0030152	0.774269	4.16318	0.000515978	0.0169278	-0.034586	-0.125634	-0.81363	0.425815	0.703616	-5.48019	0.555816	3.26641	0.00401215	0.0314444	-2.01997	-0.344087	-1.72691	0.100209	0.604468	-4.40258	1.81964	1.67591	2.1416	1.64006	1.72995	1.15092	1.12645	1.27514	1.59024	1.64894	1.97324	1.79599	1.16259	0.709277	1.23747	0.744309
WBGene00019901	WBGene00019901	WBGene00019901	R05G6.9	187624		1.66696	0.284396	0.720204	-0.662364	-0.396588	7.37294	0.00175488	0.0128987	1.66696	4.16327	0.00051587	0.0169278	-0.530105	0.284396	0.998138	0.330604	0.625007	-4.95695	0.720204	2.06361	0.0528122	0.186137	-3.93069	-0.662364	-1.47763	0.155694	0.66811	-4.42778	0.531537	-1.03668	0.528511	0.197485	-0.679476	-0.231927	-0.562915	-1.36977	0.473244	0.129163	0.2186	0.549346	-1.63669	-0.976559	-1.49152	-1.48834
WBGene00013860	WBGene00013860	WBGene00013860	ZC247.2	172894		0.529635	-0.216635	0.423604	-0.322665	4.14467	13.26	6.33628e-05	0.000985157	0.529635	4.16218	0.000517167	0.0169387	-0.404782	-0.216635	-1.92785	0.0687703	0.293224	-4.74852	0.423604	3.5946	0.00190202	0.0184051	-1.92378	-0.322665	-2.44244	0.024403	0.414767	-3.80877	4.71857	4.23452	4.37362	4.71591	4.05288	4.10735	4.3182	3.71975	4.12721	4.43813	4.27874	4.23846	3.77386	3.64354	3.83357	3.72245
WBGene00021326	WBGene00021326	WBGene00021326	Y34B4A.10	180794		1.24351	-0.414189	0.998138	-0.659563	2.94106	13.688	5.17451e-05	0.000850754	1.24351	4.16067	0.000518962	0.0169694	-0.140708	-0.414189	-1.89301	0.0735018	0.302841	-4.60827	0.998138	3.99865	0.000752897	0.00939338	-0.754322	-0.659563	-2.04757	0.0545072	0.509715	-4.16135	3.79567	3.39382	3.62013	4.07959	2.83015	2.82344	3.26693	1.75846	3.13114	3.2115	3.39072	3.48928	1.79716	1.64263	3.19619	1.58204
WBGene00008496	WBGene00008496	WBGene00008496	F01D5.6	175050		1.12833	-0.388859	1.01077	-0.506425	3.43832	14.1415	4.19389e-05	0.000724169	1.12833	4.15535	0.000525338	0.0171495	-0.244013	-0.388859	-1.88313	0.0748947	0.30593	-4.73189	1.01077	4.31723	0.000362386	0.00566676	-0.14002	-0.506425	-1.72784	0.100038	0.604468	-4.79213	4.48254	3.88619	3.83553	4.60349	3.60775	3.04032	3.6648	2.22266	3.53838	3.89818	3.74053	3.92527	2.54231	2.56482	3.1223	2.3055
WBGene00011844	WBGene00011844	WBGene00011844	T19C9.8	180142		1.01825	-0.498403	2.28752	0.770869	-0.0148014	28.5081	2.76321e-07	2.61117e-05	1.01825	4.14925	0.000532745	0.0173626	-0.261759	-0.498403	-2.7706	0.012085	0.124118	-2.73931	2.28752	8.10857	1.25473e-07	3.69864e-05	6.00928	0.770869	2.35168	0.029487	0.441522	-3.5015	0.975692	1.197	0.733308	1.4001	-1.6511	-0.76975	-1.44686	-1.36977	0.473244	0.540105	0.593559	0.603341	0.00261667	-0.636199	-0.640102	-0.636869
WBGene00000115	WBGene00000115	WBGene00000115	alh-9	175820	Putative aldehyde dehydrogenase family 7 member A1 homolog [Source:UniProtKB/Swiss-Prot;Acc:P46562]	-0.226289	0.117681	-0.363735	-0.0197648	7.94479	20.8223	2.93164e-06	0.000134338	-0.226289	-4.14687	0.000535667	0.0174004	-1.09643	0.117681	2.12123	0.047112	0.240196	-4.98076	-0.363735	-6.61066	2.36435e-06	0.000243023	4.21414	-0.0197648	-0.365302	0.718872	0.938455	-7.18325	7.6982	7.74863	7.78244	7.71491	8.17184	8.16527	7.9296	8.15694	7.99833	7.79175	7.82527	7.79127	8.12234	8.00797	8.11912	8.09151
WBGene00014183	WBGene00014183	WBGene00014183	ZK1025.3	191492		1.3072	-0.394919	1.16594	-0.536172	4.65297	13.2826	6.26827e-05	0.000975558	1.3072	4.14723	0.000535226	0.0174004	-0.494052	-0.394919	-1.60895	0.123918	0.392209	-5.42834	1.16594	4.19408	0.00048065	0.00684545	-0.674575	-0.536172	-1.57164	0.132338	0.642654	-5.30327	5.64875	5.32062	5.26179	5.73025	4.56287	4.81929	4.79649	2.89722	4.98121	5.19278	4.86767	5.24224	3.59346	3.42485	4.66092	3.43186
WBGene00009383	WBGene00009383	WBGene00009383	F35B12.3	185258		-0.473774	0.30199	-0.504459	0.271305	3.54211	15.0029	2.84804e-05	0.000553922	-0.473774	-4.14551	0.000537335	0.0174163	-0.388309	0.30199	2.3961	0.0268866	0.1821	-3.68375	-0.504459	-4.03998	0.000684703	0.00876403	-0.720097	0.271305	2.40098	0.0266142	0.425611	-3.86806	3.02765	3.15312	3.37703	2.93621	3.75888	3.74824	3.57112	3.56529	3.61515	3.35957	3.30928	3.49643	4.2617	3.98071	3.65509	3.83106
WBGene00021496	WBGene00021496	WBGene00021496	Y40C5A.3	177507		2.50691	-0.315198	1.65848	-1.16363	-1.46447	10.9347	0.000206385	0.00241905	2.50691	4.14504	0.000537922	0.0174163	-1.42804	-0.315198	-0.898952	0.379795	0.668235	-4.90661	1.65848	3.49195	0.00240438	0.0216241	-1.57881	-1.16363	-1.7002	0.105206	0.61061	-4.28326	-0.332655	-0.56178	-0.0502629	-0.342819	-2.35109	-1.45125	-1.44686	-3.06594	-0.884794	-0.16258	-0.766106	-0.675087	-2.33704	-6.33342	-1.49152	-2.97625
WBGene00020846	WBGene00020846	WBGene00020846	T27A10.6	180649		0.849072	-0.566576	1.18783	-0.227816	4.68133	22.286	1.78421e-06	9.60167e-05	0.849072	4.13932	0.000545034	0.0174464	-0.541878	-0.566576	-3.3542	0.00328903	0.0680906	-2.1008	1.18783	6.32084	4.32029e-06	0.000369375	4.06269	-0.227816	-1.03066	0.315487	0.792932	-6.00501	5.70927	5.15354	5.28639	5.82749	4.41344	4.34848	4.70878	3.57828	4.74542	5.02726	4.96394	4.88163	4.05718	3.80577	4.5735	3.80762
WBGene00012107	WBGene00012107	WBGene00012107	T27F6.8	189005		0.402628	-0.291821	0.568196	-0.126253	4.97884	21.657	2.20173e-06	0.000109879	0.402628	4.14201	0.000541676	0.0174464	-0.625166	-0.291821	-3.3013	0.00370781	0.0711533	-2.22216	0.568196	6.11509	6.67215e-06	0.000472312	3.57124	-0.126253	-1.24589	0.227765	0.73424	-5.90307	5.37526	5.30857	5.30525	5.49269	4.76473	4.8034	5.02371	4.55472	4.86725	5.1769	5.01105	5.27172	4.64714	4.54036	4.81546	4.69328
WBGene00017018	WBGene00017018	WBGene00017018	D1014.5	179191		1.36808	-0.741595	1.44199	-0.667687	3.0422	19.9635	3.97209e-06	0.000163927	1.36808	4.14317	0.00054023	0.0174464	-0.175013	-0.741595	-3.29139	0.00379185	0.0715221	-1.98674	1.44199	5.41858	3.01981e-05	0.00122216	2.39467	-0.667687	-1.85837	0.0784891	0.567644	-4.45085	4.35975	3.8198	3.91834	4.48926	2.7667	2.98506	3.24687	1.51009	3.10179	3.42558	3.54808	3.49643	1.54538	1.94242	3.00383	1.46706
WBGene00004104	WBGene00004104	WBGene00004104	pqn-13	178954	Prion-like-(Q/N-rich)-domain-bearing protein [Source:UniProtKB/TrEMBL;Acc:H2KYR7]	1.11495	-0.521567	1.29603	-0.340477	3.36698	17.7161	9.22999e-06	0.000279589	1.11495	4.14009	0.000544074	0.0174464	-0.272125	-0.521567	-2.56355	0.0188878	0.155087	-3.51156	1.29603	5.38818	3.22958e-05	0.00128273	2.28961	-0.340477	-1.14136	0.26773	0.761254	-5.52081	4.45281	3.93181	4.16239	4.39005	3.03792	3.18043	3.37561	1.95044	3.46192	3.49896	4.17223	3.79212	2.74221	2.02462	3.30875	2.35484
WBGene00009218	WBGene00009218	WBGene00009218	acs-20	178190	Fatty Acid CoA Synthetase family [Source:UniProtKB/TrEMBL;Acc:Q19878]	0.757333	-0.396263	0.666704	-0.486892	5.39444	15.4012	2.39355e-05	0.000501833	0.757333	4.14244	0.000541141	0.0174464	-0.671714	-0.396263	-2.50042	0.021597	0.164751	-3.97113	0.666704	4.02164	0.000714173	0.00903003	-1.22554	-0.486892	-2.57361	0.0184869	0.38378	-3.79159	6.20712	5.65578	5.87931	6.10531	5.40471	5.41528	5.61372	4.63147	5.44677	5.63431	5.57508	5.54954	4.46119	4.55979	5.30739	4.85637
WBGene00012346	WBGene00012346	WBGene00012346	W08G11.1	180099		1.36214	-0.378658	1.06933	-0.671469	1.63686	12.9348	7.41163e-05	0.00110143	1.36214	4.14011	0.000544045	0.0174464	-0.0830545	-0.378658	-1.65248	0.114667	0.377256	-4.68081	1.06933	3.93406	0.000873332	0.0103771	-0.628369	-0.671469	-1.86503	0.0775077	0.566049	-4.18153	2.92002	2.11614	2.39393	2.38026	1.53045	1.77102	1.88342	0.0412978	1.93447	2.02045	1.93031	2.34794	0.581614	0.188015	1.23747	0.792863
WBGene00009496	WBGene00009496	WBGene00009496	F36H1.11	3565032		1.27774	0.175186	0.843383	-0.25917	-0.219045	8.5013	0.000845909	0.00729869	1.27774	4.13945	0.00054487	0.0174464	-0.403375	0.175186	0.731957	0.47302	0.738161	-5.15837	0.843383	2.87027	0.00971477	0.0583392	-2.56399	-0.25917	-0.735003	0.471205	0.862711	-4.99673	0.0767393	0.204782	0.332395	0.197485	-1.18182	-1.13914	-0.0188074	-0.29511	0.544765	0.499814	0.418227	0.0242549	-1.63669	-1.25826	-0.298166	-0.400147
WBGene00000675	WBGene00000675	WBGene00000675	col-101	176854	COLlagen [Source:UniProtKB/TrEMBL;Acc:U4PFF3]	-0.85782	0.829071	-1.41464	0.272251	7.18757	22.4659	1.68142e-06	9.22276e-05	-0.85782	-4.13472	0.000550816	0.0174483	-1.05532	0.829071	3.5245	0.00223233	0.0569209	-1.93336	-1.41464	-6.18471	5.75609e-06	0.000429849	3.45075	0.272251	1.36079	0.189313	0.702806	-6.28308	6.00393	6.48093	6.64604	5.5835	7.619	7.67867	7.21402	8.05003	7.74578	6.77847	6.9237	6.63609	8.05919	7.79025	7.80645	7.98257
WBGene00000039	WBGene00000039	WBGene00000039	acn-1	180780	Inactive angiotensin-converting enzyme-related protein [Source:UniProtKB/Swiss-Prot;Acc:Q18581]	1.05378	-0.606003	1.24015	-0.419627	6.06884	18.4161	7.04183e-06	0.000235722	1.05378	4.13633	0.00054878	0.0174483	-0.792396	-0.606003	-2.82703	0.0106825	0.116756	-3.4504	1.24015	5.33847	3.60527e-05	0.00137195	1.66773	-0.419627	-1.55398	0.13649	0.649089	-5.65169	7.17679	6.60369	6.78348	7.27384	5.85566	5.92554	6.28593	4.65311	6.11767	6.37066	6.44557	6.44786	5.16257	4.9945	5.88942	5.10975
WBGene00020134	WBGene00020134	WBGene00020134	T01B6.1	187927		0.931614	-0.459399	1.0608	-0.33021	1.73193	17.848	8.76625e-06	0.000270944	0.931614	4.13579	0.000549472	0.0174483	-0.0930191	-0.459399	-2.68337	0.0146045	0.1358	-2.96602	1.0608	5.31652	3.78506e-05	0.00140928	2.3558	-0.33021	-1.33433	0.197678	0.708753	-4.91225	2.31121	2.42772	2.2896	2.8312	1.22525	1.48268	1.71842	0.994341	1.7195	2.11684	2.27723	1.9288	0.901149	0.627458	1.78441	0.97222
WBGene00004998	WBGene00004998	WBGene00004998	spp-13	184191	SaPosin-like Protein family [Source:UniProtKB/TrEMBL;Acc:O17387]	1.36716	-0.507946	1.28602	-0.589094	2.74771	15.5298	2.26443e-05	0.000482964	1.36716	4.13806	0.000546615	0.0174483	-0.155194	-0.507946	-2.21399	0.0390985	0.218073	-4.04546	1.28602	4.69985	0.000151302	0.00318572	0.866081	-0.589094	-1.62517	0.1204	0.628598	-4.73551	3.86181	3.31337	3.4611	4.15887	2.75367	2.54644	2.96525	1.10614	3.03506	3.05347	3.16861	3.41574	1.2019	1.76247	2.51929	1.58204
WBGene00007916	WBGene00007916	WBGene00007916	C34C6.3	183196		1.00715	-0.346086	0.952774	-0.400457	2.3584	14.1492	4.17908e-05	0.000724007	1.00715	4.13784	0.000546887	0.0174483	-0.131664	-0.346086	-1.85702	0.0786896	0.313647	-4.51611	0.952774	4.43413	0.000277293	0.00470492	0.354084	-0.400457	-1.50628	0.148242	0.661159	-4.85108	3.21135	2.82591	2.91251	3.14535	2.44867	2.05787	2.46097	1.17614	2.25546	2.76984	2.99199	2.75814	1.63428	1.29059	2.06641	1.66263
WBGene00044011	WBGene00044011	WBGene00044011	T06E4.12	179350		1.10189	-0.409038	0.797348	-0.713576	1.79189	13.655	5.25496e-05	0.000859863	1.10189	4.13436	0.000551277	0.0174483	-0.0946948	-0.409038	-2.09584	0.0495516	0.247382	-4.01039	0.797348	3.64446	0.00169699	0.0169099	-1.29806	-0.713576	-2.51022	0.0211538	0.393021	-3.19516	2.84353	2.25183	2.47228	2.3967	0.837681	1.63404	2.46097	1.51009	1.97387	1.88623	2.36044	2.14446	0.64003	0.930105	1.33883	0.885327
WBGene00003463	WBGene00003463	WBGene00003463	msp-76	177802	Major sperm protein 10/36/56/76 [Source:UniProtKB/Swiss-Prot;Acc:P05634]	-0.286514	0.179729	-0.223645	0.242598	6.51765	14.9161	2.95925e-05	0.000567974	-0.286514	-4.13557	0.000549744	0.0174483	-0.940964	0.179729	2.51801	0.0208077	0.161891	-4.03763	-0.223645	-3.11385	0.00565536	0.040216	-3.39998	0.242598	3.47867	0.0024783	0.148955	-2.15468	6.23982	6.48246	6.25533	6.20674	6.4826	6.42623	6.4352	6.7626	6.49024	6.37415	6.58184	6.48698	6.753	6.83459	6.69665	6.77059
WBGene00018605	WBGene00018605	WBGene00018605	F48E3.4	181006		-0.349737	0.21251	-0.47221	0.0900373	5.15002	17.3512	1.0661e-05	0.000305153	-0.349737	-4.13328	0.000552642	0.0174635	-0.715985	0.21251	2.38677	0.0274142	0.18391	-4.04084	-0.47221	-5.37767	3.30554e-05	0.00130033	1.95221	0.0900373	1.08059	0.293244	0.780214	-6.22421	4.75034	4.84324	4.99443	4.72571	5.40887	5.37746	5.10581	5.39652	5.1908	5.07603	4.93437	4.97419	5.38595	5.46982	5.20595	5.55195
WBGene00018573	WBGene00018573	WBGene00018573	oac-30	185942	O-ACyltransferase homolog [Source:UniProtKB/TrEMBL;Acc:P91310]	1.02805	-0.367083	1.14135	-0.253777	2.16266	15.6509	2.14979e-05	0.000466705	1.02805	4.13045	0.000556244	0.0175212	-0.130058	-0.367083	-1.95381	0.0654226	0.286115	-4.33154	1.14135	5.07301	6.51573e-05	0.00191496	1.79792	-0.253777	-0.912963	0.372564	0.821677	-5.42741	3.03913	2.71546	2.84048	3.00219	1.92856	1.69434	2.36498	0.873142	2.3078	2.52082	2.59842	2.73414	0.85257	1.39318	2.25111	1.40594
WBGene00011222	WBGene00011222	WBGene00011222	R10H10.3	177930		-0.220244	0.0862752	-0.151827	0.154692	5.8458	11.5922	0.000145631	0.00185922	-0.220244	-4.13058	0.000556086	0.0175212	-0.84049	0.0862752	1.58779	0.128636	0.3999	-5.54638	-0.151827	-2.78125	0.0118075	0.0668573	-4.00011	0.154692	2.88721	0.00935905	0.295746	-3.32403	5.69846	5.70784	5.7368	5.68409	5.99922	5.8765	5.71818	5.8729	5.87391	5.79069	5.73797	5.75731	6.07502	5.94862	5.99542	6.05454
WBGene00001716	WBGene00001716	WBGene00001716	grl-7	179569	GRound-Like (Grd related) [Source:UniProtKB/TrEMBL;Acc:O18015]	1.28599	-0.545642	1.48559	-0.346037	4.8088	16.812	1.32443e-05	0.000348768	1.28599	4.12741	0.000560148	0.0176161	-0.571498	-0.545642	-2.26029	0.0355846	0.208421	-4.38428	1.48559	5.29196	3.99718e-05	0.00146464	1.79907	-0.346037	-1.00902	0.325488	0.797061	-6.00944	6.14872	5.33258	5.42583	6.31456	4.53267	4.44817	4.82608	3.21244	4.96826	5.33411	5.25672	5.35474	3.85625	3.61198	4.79777	3.50654
WBGene00012462	WBGene00012462	WBGene00012462	Y17G7B.8	189455		0.31395	0.304617	0.100749	0.091417	4.13207	10.7626	0.000226575	0.00259716	0.31395	4.12391	0.00056466	0.0177298	-0.540401	0.304617	4.07754	0.000628119	0.0300372	-0.359782	0.100749	1.26476	0.221068	0.449501	-6.21527	0.091417	1.12868	0.272915	0.765961	-5.87165	3.93736	4.14825	4.13856	4.07959	3.89567	3.90956	4.00448	4.13445	4.31022	4.49561	4.33331	4.42992	4.02467	4.21933	4.10217	3.93206
WBGene00016414	WBGene00016414	WBGene00016414	C34F11.2	183217		-0.310008	0.0598635	-0.203456	0.166415	4.17449	9.41508	0.000486199	0.00473492	-0.310008	-4.11953	0.000570376	0.0178808	-0.555937	0.0598635	0.770471	0.450381	0.720537	-6.10876	-0.203456	-2.62035	0.0167271	0.0856741	-3.97668	0.166415	2.213	0.0391771	0.475989	-4.32833	4.09415	4.09711	3.97998	3.88345	4.24672	4.20039	4.17694	4.25255	4.03707	4.0207	4.02697	4.23419	4.48529	4.44805	4.16793	4.42334
WBGene00001980	WBGene00001980	WBGene00001980	hmr-1	173007	Cadherin-related hmr-1 [Source:UniProtKB/Swiss-Prot;Acc:Q967F4]	0.186981	-0.0784402	0.277798	0.0123775	7.75366	18.6175	6.52341e-06	0.000224847	0.186981	4.11765	0.000572832	0.017901	-1.13165	-0.0784402	-1.77665	0.0914457	0.337706	-5.57615	0.277798	6.14324	6.28494e-06	0.000453652	3.23258	0.0123775	0.266469	0.792714	0.957469	-7.15142	7.91851	7.83161	7.93247	7.95943	7.57384	7.73089	7.64699	7.56388	7.86628	7.81117	7.84383	7.79997	7.64339	7.63404	7.75885	7.54193
WBGene00022591	WBGene00022591	WBGene00022591	cuti-1	172340	CUTicle and epithelial Integrity [Source:UniProtKB/TrEMBL;Acc:O02051]	1.32056	-0.586209	1.3682	-0.538572	2.48933	17.1941	1.13508e-05	0.000314415	1.32056	4.11783	0.000572597	0.017901	-0.171321	-0.586209	-2.62341	0.0166178	0.145479	-3.23313	1.3682	5.09575	6.19191e-05	0.00185655	1.79035	-0.538572	-1.52329	0.143957	0.655425	-4.81465	3.59254	3.32025	3.12752	3.91805	2.31311	2.468	2.54002	0.83037	2.89155	2.85216	2.6654	2.99874	1.8226	1.12158	2.28538	1.01378
WBGene00000597	WBGene00000597	WBGene00000597	col-8	175981	Cuticle collagen 8 [Source:UniProtKB/Swiss-Prot;Acc:P18833]	-0.631253	0.6686	-1.11283	0.187018	8.61979	25.5419	6.4287e-07	4.6508e-05	-0.631253	-4.11458	0.000576888	0.0179709	-1.28827	0.6686	3.9861	0.000774921	0.0337852	-1.10092	-1.11283	-6.77387	1.692e-06	0.000202527	4.49919	0.187018	1.24979	0.22637	0.73362	-6.60544	7.63247	8.05858	8.16367	7.47652	9.02717	9.0518	8.55291	9.27663	8.94704	8.30314	8.49505	8.29919	9.34867	9.16117	9.02178	9.09994
WBGene00015633	WBGene00015633	WBGene00015633	C09D4.2	182446		-0.401731	0.190965	-0.432335	0.160361	4.12171	13.624	5.33204e-05	0.00086816	-0.401731	-4.11492	0.000576434	0.0179709	-0.561005	0.190965	1.83549	0.0819442	0.319189	-4.78852	-0.432335	-4.21774	0.000455243	0.00661594	-0.462408	0.160361	1.67063	0.110987	0.615585	-5.24014	3.79567	3.84863	3.91834	3.6968	4.1255	4.36094	4.18399	4.3504	4.29734	4.0064	3.88805	3.76868	4.60009	4.42099	4.29108	4.37632
WBGene00012261	WBGene00012261	WBGene00012261	lpr-3	181295	LiPocalin-Related protein [Source:UniProtKB/TrEMBL;Acc:G5EEA2]	1.48369	-0.862338	1.87204	-0.473986	3.68872	21.6535	2.20437e-06	0.000109879	1.48369	4.10871	0.000584724	0.0181292	-0.363617	-0.862338	-3.47621	0.00249222	0.0595179	-1.71973	1.87204	6.07734	7.23012e-06	0.000497543	3.7299	-0.473986	-1.17132	0.255774	0.75044	-5.50893	5.2175	4.66831	4.74702	5.31802	3.03792	3.62971	3.81313	1.61462	4.04634	4.11708	4.23531	3.98242	2.68787	2.02462	3.70024	2.14644
WBGene00018786	WBGene00018786	WBGene00018786	hmbx-1	171679	HMBOX (Mammalian HoMeoBOX gene) homolog [Source:UniProtKB/TrEMBL;Acc:Q9TYT0]	-0.730437	0.00865666	-0.873687	-0.134594	0.996832	13.8733	4.74613e-05	0.000797076	-0.730437	-4.10918	0.000584093	0.0181292	-0.154395	0.00865666	0.0444507	0.965003	0.98735	-5.45774	-0.873687	-4.93764	8.83348e-05	0.00227459	1.57296	-0.134594	-0.851577	0.404927	0.834069	-5.42093	0.714476	0.372981	0.453233	0.850716	1.14768	1.4597	1.50982	1.61462	0.645808	0.371717	0.845402	0.493252	1.41762	1.02901	1.3711	1.49667
WBGene00006640	WBGene00006640	WBGene00006640	tsp-14	180761	Tetraspanin [Source:UniProtKB/TrEMBL;Acc:H2L006]	0.434557	-0.191094	0.465234	-0.160417	4.20987	14.7107	3.24196e-05	0.000604044	0.434557	4.10904	0.000584274	0.0181292	-0.549604	-0.191094	-2.00621	0.0591026	0.271213	-4.62846	0.465234	4.61199	0.000184774	0.00364967	0.378598	-0.160417	-1.44718	0.163949	0.677545	-5.46957	4.56822	4.36663	4.4287	4.78001	4.12043	4.02755	4.18399	3.87513	4.11257	4.30417	4.47448	4.51337	3.91065	3.8334	4.02823	3.81352
WBGene00022653	WBGene00022653	WBGene00022653	ZK105.1	191220		-0.297853	0.423268	-0.557242	0.163878	5.87206	33.0363	8.65078e-08	1.26558e-05	-0.297853	-4.1053	0.000589318	0.0182144	-0.91754	0.423268	5.47974	2.63894e-05	0.00434326	2.55267	-0.557242	-7.22036	6.89985e-07	0.000116472	5.7746	0.163878	2.26092	0.0355391	0.458457	-4.592	5.24006	5.56314	5.62655	5.28748	6.06664	6.01002	5.83922	6.13588	5.94668	5.77178	5.87587	5.90032	6.15982	6.18325	6.18884	6.15198
WBGene00019839	WBGene00019839	WBGene00019839	R02F11.1	178870		1.06594	-0.410646	1.17638	-0.300201	4.94049	15.1836	2.63105e-05	0.000530778	1.06594	4.10578	0.000588674	0.0182144	-0.66599	-0.410646	-1.93491	0.0678457	0.291568	-4.9596	1.17638	4.9165	9.26466e-05	0.00235189	0.925421	-0.300201	-1.06395	0.300525	0.783562	-6.01895	5.86734	5.47035	5.64146	5.85602	4.73851	4.49977	5.12974	3.6415	4.70111	5.41623	5.60097	5.57172	3.91065	3.95997	4.8416	4.18947
WBGene00000727	WBGene00000727	WBGene00000727	col-154	186300	COLlagen [Source:UniProtKB/TrEMBL;Acc:Q20805]	0.734938	-0.331785	0.656087	-0.410636	6.84485	13.7063	5.13026e-05	0.000845764	0.734938	4.10391	0.000591204	0.0182157	-1.00929	-0.331785	-2.04167	0.0551417	0.261615	-5.04052	0.656087	3.89526	0.000954731	0.0110787	-1.74308	-0.410636	-2.22595	0.0381618	0.472743	-4.71945	7.58186	7.22318	7.26281	7.39903	6.77878	6.49212	7.25811	6.24677	6.94281	7.194	6.95617	6.99664	5.92305	5.98089	6.80099	6.47758
WBGene00007786	WBGene00007786	WBGene00007786	rmd-2	179391	Regulator of Microtubule Dynamics [Source:UniProtKB/TrEMBL;Acc:Q8MQB5]	-0.136996	-0.0210105	-0.0932471	0.0227388	7.09549	8.21232	0.00101458	0.00845487	-0.136996	-4.10447	0.000590435	0.0182157	-1.07737	-0.0210105	-0.629513	0.536419	0.780777	-6.78077	-0.0932471	-2.79123	0.0115529	0.065774	-4.18926	0.0227388	0.680625	0.50422	0.876145	-6.88146	7.0794	7.04988	7.00928	7.06071	7.20579	7.1032	7.14795	7.11196	7.03224	7.03259	7.03617	7.00293	7.1597	7.16466	7.14565	7.1835
WBGene00003533	WBGene00003533	WBGene00003533	nas-14	184247	Zinc metalloproteinase nas-14 [Source:UniProtKB/Swiss-Prot;Acc:Q19269]	1.31508	-0.386417	1.06685	-0.634654	3.26218	12.7223	8.22258e-05	0.00119146	1.31508	4.10318	0.000592196	0.0182179	-0.320128	-0.386417	-1.64063	0.117124	0.381178	-5.07908	1.06685	3.91656	0.000909145	0.0107078	-1.00339	-0.634654	-1.82114	0.0841776	0.577881	-4.59133	4.21546	3.68242	4.11738	4.16849	3.31131	3.19442	3.60828	1.63961	3.30599	3.60247	3.88243	3.96706	2.52691	1.8003	2.89708	2.23696
WBGene00000833	WBGene00000833	WBGene00000833	cts-1	176437	Probable citrate synthase, mitochondrial [Source:UniProtKB/Swiss-Prot;Acc:P34575]	-0.143859	-0.0925902	0.00991845	0.0611872	9.27966	5.77967	0.00543786	0.0306939	-0.143859	-4.10178	0.0005941	0.018248	-1.37952	-0.0925902	-2.6538	0.0155664	0.140713	-4.16005	0.00991845	0.283174	0.780068	0.890695	-7.89135	0.0611872	1.73788	0.0982161	0.601983	-5.95767	9.32385	9.30381	9.23911	9.30568	9.32035	9.22171	9.31903	9.26412	9.14467	9.15095	9.26535	9.24883	9.40121	9.35345	9.32059	9.29138
WBGene00016817	WBGene00016817	WBGene00016817	C50E3.6	183658		0.601385	-0.216921	0.450156	-0.36815	2.76727	12.2947	0.000101679	0.00140609	0.601385	4.09949	0.000597231	0.0183157	-0.283545	-0.216921	-1.7369	0.0983929	0.349723	-4.74084	0.450156	3.39537	0.00299552	0.0252928	-2.04405	-0.36815	-2.40155	0.026583	0.425611	-3.58059	3.38332	2.79661	3.06568	3.41129	2.61643	2.74957	2.89824	2.40861	3.04126	2.89162	2.93883	2.74619	2.31019	2.1905	2.47545	2.3055
WBGene00007925	WBGene00007925	WBGene00007925	C34C12.6	175452	CRAL-TRIO domain-containing protein C34C12.6 [Source:UniProtKB/Swiss-Prot;Acc:Q09270]	0.844264	-0.612872	1.00651	-0.450624	2.59084	22.5552	1.63288e-06	9.0544e-05	0.844264	4.09812	0.000599109	0.0183448	-0.238395	-0.612872	-3.8894	0.000967668	0.0379949	-0.627758	1.00651	5.75032	1.4607e-05	0.000781811	3.18127	-0.450624	-2.0515	0.0540871	0.508442	-4.10408	3.49589	2.96406	3.39223	3.62183	2.36545	2.36045	2.65611	1.93033	2.53554	2.69151	2.84948	2.98863	1.51448	1.83716	2.50482	1.68852
WBGene00011757	WBGene00011757	WBGene00011757	cht-2	174363	CHiTinase [Source:UniProtKB/TrEMBL;Acc:Q22468]	1.21827	-0.4437	1.16868	-0.493294	2.08312	14.7805	3.14276e-05	0.000591702	1.21827	4.09671	0.000601061	0.0183477	-0.18677	-0.4437	-2.08075	0.0510554	0.251019	-4.11728	1.16868	4.59505	0.000192044	0.00372504	0.756015	-0.493294	-1.5035	0.148953	0.662124	-4.76254	3.19092	2.49004	3.03374	2.91353	1.90518	1.97926	2.32727	0.543097	2.13318	2.61813	2.58464	2.58109	0.948146	1.02901	1.76025	1.20532
WBGene00012259	WBGene00012259	WBGene00012259	sulp-7	189195	Anion transporter SULP-7c; SULfate Permease family [Source:UniProtKB/TrEMBL;Acc:G5EFX9]	-0.310047	0.0156195	-0.21043	0.115237	3.9768	8.57418	0.000808421	0.00706474	-0.310047	-4.09724	0.000600323	0.0183477	-0.561143	0.0156195	0.200653	0.843076	0.940668	-6.33564	-0.21043	-2.72857	0.0132423	0.0721895	-3.71549	0.115237	1.53796	0.140346	0.654815	-5.37993	3.91884	3.82947	3.94262	3.62881	4.14559	4.02755	3.90985	4.15193	3.93762	3.84289	3.77734	3.83224	4.13033	4.14041	4.1907	4.20301
WBGene00004155	WBGene00004155	WBGene00004155	pqn-73	174366	Prion-like-(Q/N-rich)-domain-bearing protein [Source:UniProtKB/TrEMBL;Acc:B6VQ50]	1.19243	-0.676216	0.882816	-0.985825	0.693355	18.6962	6.33238e-06	0.000221353	1.19243	4.09293	0.000606304	0.0184584	-0.317134	-0.676216	-3.41257	0.00288068	0.0637104	-1.58755	0.882816	4.12978	0.000557097	0.00763014	-0.118241	-0.985825	-3.26243	0.00404837	0.195013	-2.01912	1.89738	1.284	1.23826	1.9159	1.02288	0.639791	0.835509	0.0412978	0.579238	0.921886	0.97779	1.01543	-0.40648	-0.279822	-0.298166	-0.513658
WBGene00007007	WBGene00007007	WBGene00007007	mak-2	176914	MAP kinase-activated protein kinase mak-2 [Source:UniProtKB/Swiss-Prot;Acc:Q965G5]	0.338214	-0.273076	0.245215	-0.366076	4.30115	19.8386	4.15486e-06	0.000168153	0.338214	4.09274	0.000606558	0.0184584	-0.590602	-0.273076	-3.64919	0.00167871	0.0497816	-1.33431	0.245215	3.24054	0.00425354	0.0327515	-2.7518	-0.366076	-4.3895	0.000307106	0.0456041	0.280624	4.61115	4.46921	4.55784	4.73544	4.44215	4.25814	4.39312	4.28063	4.36559	4.44345	4.12541	4.25542	3.89274	4.09547	3.91242	3.96422
WBGene00008571	WBGene00008571	WBGene00008571	prmn-1	181330	PRoMiNin (5-transmembrane domain glycoprotein) homolog [Source:UniProtKB/TrEMBL;Acc:Q19188]	0.452459	-0.141106	0.370741	-0.222825	5.34011	11.5019	0.000152658	0.00191672	0.452459	4.09185	0.000607806	0.018468	-0.807722	-0.141106	-1.38333	0.18241	0.472347	-5.79361	0.370741	3.4956	0.00238445	0.0214938	-2.38543	-0.222825	-1.94902	0.0660293	0.539099	-4.96506	5.72001	5.53829	5.46468	5.7875	5.29429	5.31	5.46682	4.86396	5.35773	5.5206	5.55579	5.47547	4.92188	4.9573	5.30947	4.89023
WBGene00195017	WBGene00195017	WBGene00195017	R144.15	NA		0.375806	0.124338	-0.327444	-0.578911	12.2804	14.1035	4.26758e-05	0.000734186	0.375806	4.08758	0.000613797	0.018608	-1.82211	0.124338	1.39397	0.179224	0.469557	-6.77213	-0.327444	-3.69198	0.00152203	0.0156319	-2.97155	-0.578911	-6.33059	4.23287e-06	0.00269675	3.50586	12.5176	12.2007	12.0494	12.1865	12.7778	12.4062	12.544	12.5077	12.3582	12.4041	12.3087	12.3149	12.1564	11.8699	12.1432	11.7411
WBGene00020152	WBGene00020152	WBGene00020152	nhr-211	187963	Nuclear Hormone Receptor family [Source:UniProtKB/TrEMBL;Acc:O16965]	-0.655282	-0.0860977	-0.398614	0.170571	1.09422	7.57105	0.00153775	0.0116274	-0.655282	-4.08722	0.000614298	0.018608	-0.192224	-0.0860977	-0.498379	0.623868	0.833111	-5.40925	-0.398614	-2.41868	0.0256484	0.115847	-3.5938	0.170571	1.1242	0.274761	0.767752	-5.17353	0.465012	1.07218	0.994547	0.751889	1.33432	1.17933	1.15543	1.42641	0.612907	0.654635	0.845402	1.13023	1.41762	1.39318	1.52241	1.40594
WBGene00015645	WBGene00015645	WBGene00015645	lips-7	173446	LIPaSe related [Source:UniProtKB/TrEMBL;Acc:O76556]	1.31738	-0.531596	1.16146	-0.687525	2.88342	15.126	2.6982e-05	0.000537734	1.31738	4.08653	0.000615273	0.0186089	-0.285372	-0.531596	-2.33102	0.0307742	0.194245	-3.85252	1.16146	4.40558	0.00029601	0.00490453	0.170376	-0.687525	-1.97309	0.0630299	0.530396	-4.25529	3.91884	3.57725	3.57645	4.10484	2.7667	2.68168	3.38176	1.42641	2.92545	3.51926	3.15002	3.36974	1.57562	1.60037	2.74535	1.76353
WBGene00003464	WBGene00003464	WBGene00003464	msp-77	177844	Major sperm protein 77/79 [Source:UniProtKB/Swiss-Prot;Acc:Q9TVW5]	-0.275894	0.226153	-0.306907	0.19514	6.66421	18.2279	7.56762e-06	0.000246558	-0.275894	-4.0846	0.000618014	0.0186633	-1.0782	0.226153	3.24203	0.00423924	0.0751365	-2.54935	-0.306907	-4.38732	0.000308641	0.00504607	-0.54996	0.19514	2.88038	0.00950107	0.29679	-3.47366	6.40418	6.57666	6.37807	6.24699	6.77153	6.65144	6.59249	6.85084	6.70645	6.55891	6.5714	6.68151	6.96064	6.86893	6.77937	7.02486
WBGene00013946	WBGene00013946	WBGene00013946	ZK228.3	180200		-0.382819	0.848426	-0.648421	0.582825	4.22856	47.698	4.23639e-09	1.52125e-06	-0.382819	-4.07954	0.000625229	0.0187929	-0.715988	0.848426	7.72257	2.59792e-07	0.000256545	7.04263	-0.648421	-5.72414	1.54614e-05	0.000804884	2.94639	0.582825	5.95846	9.32215e-06	0.00449055	3.64218	3.56104	3.51267	3.63723	3.44331	4.36713	4.25814	3.90132	4.30816	4.33313	4.51595	4.22202	4.50275	4.71665	4.99041	4.6511	4.71864
WBGene00000749	WBGene00000749	WBGene00000749	col-176	181219	COLlagen [Source:UniProtKB/TrEMBL;Acc:Q23263]	1.57872	-0.749804	1.71748	-0.611046	3.12241	18.1518	7.79251e-06	0.000251064	1.57872	4.07893	0.000626114	0.0187929	-0.329833	-0.749804	-2.87282	0.00966038	0.111509	-2.8821	1.71748	5.33641	3.62177e-05	0.00137384	2.21631	-0.611046	-1.41964	0.171716	0.684315	-5.07525	4.25537	4.06061	4.22596	4.71591	2.89093	2.79618	2.98152	1.56331	3.67216	3.45222	3.0533	3.9722	2.86974	0.495312	3.00383	1.90277
WBGene00012863	WBGene00012863	WBGene00012863	Y45F3A.8	189910		1.77531	-0.173663	1.67147	-0.277503	-0.612281	11.6836	0.000138873	0.00178797	1.77531	4.08012	0.000624408	0.0187929	-0.791673	-0.173663	-0.623482	0.540292	0.783019	-5.21455	1.67147	4.21132	0.000462002	0.00667487	-0.155226	-0.277503	-0.53478	0.59893	0.908949	-4.94989	0.531537	0.319064	0.200503	0.40686	-1.39747	-0.76975	-0.562915	-3.06594	0.35884	-0.16258	-0.0131548	0.493252	-1.63669	-0.976559	-1.27633	-2.97625
WBGene00012362	WBGene00012362	WBGene00012362	W09D10.4	176497		0.19716	-0.0431113	0.0693899	-0.170881	5.70428	9.48656	0.000466185	0.00458003	0.19716	4.07916	0.00062578	0.0187929	-0.912275	-0.0431113	-0.925011	0.366421	0.657236	-6.34557	0.0693899	1.46697	0.158544	0.367776	-6.33092	-0.170881	-3.48708	0.00243122	0.147744	-1.97758	5.70927	5.79806	5.82062	5.83505	5.67391	5.69531	5.79731	5.72312	5.72117	5.7886	5.69213	5.80129	5.46079	5.57587	5.604	5.56598
WBGene00007479	WBGene00007479	WBGene00007479	C09F9.2	182456		1.14382	-0.758126	1.64256	-0.259388	5.17961	22.3791	1.7302e-06	9.41362e-05	1.14382	4.0757	0.00063078	0.0188186	-0.764586	-0.758126	-3.4018	0.00295204	0.0645372	-2.10466	1.64256	6.42346	3.48551e-06	0.000324712	4.20184	-0.259388	-0.84386	0.40912	0.835314	-6.25314	6.42839	5.92643	6.09587	6.62055	4.76797	4.93002	5.11322	3.49856	5.31873	5.5143	5.6078	5.5564	4.39489	3.7537	5.22152	4.11505
WBGene00008929	WBGene00008929	WBGene00008929	F18A11.2	174945		0.868222	-0.539834	1.024	-0.384054	1.86632	20.1361	3.73405e-06	0.000157244	0.868222	4.07603	0.000630294	0.0188186	-0.22144	-0.539834	-3.33852	0.00340801	0.0686922	-1.70792	1.024	5.57902	2.12204e-05	0.000983468	2.89727	-0.384054	-1.66958	0.111198	0.615927	-4.52579	2.73479	2.60715	2.52838	2.60923	1.6478	1.5711	2.0624	0.955062	1.83812	2.232	1.71955	2.52624	1.03778	1.29059	1.16571	1.24075
WBGene00011665	WBGene00011665	WBGene00011665	T09F5.1	188341	Hexosyltransferase [Source:UniProtKB/TrEMBL;Acc:O62375]	1.3302	-0.379776	1.23525	-0.474724	0.771728	13.5613	5.49164e-05	0.00088756	1.3302	4.07691	0.000629029	0.0188186	-0.286722	-0.379776	-1.66669	0.111778	0.372278	-4.4814	1.23525	4.43222	0.000278508	0.0047074	0.523258	-0.474724	-1.30561	0.207087	0.716966	-4.71967	1.94697	1.00547	1.71186	1.82158	0.306126	0.15895	0.972101	-0.117123	1.35185	1.24802	0.934996	1.23656	-0.40648	-0.538519	1.0105	-0.513658
WBGene00003816	WBGene00003816	WBGene00003816	asns-1	184935	Asparagine synthetase [Source:UniProtKB/TrEMBL;Acc:O16924]	0.767932	-0.225261	0.705892	-0.287301	4.7194	12.194	0.000106967	0.00146708	0.767932	4.07616	0.000630109	0.0188186	-0.709748	-0.225261	-1.38226	0.182733	0.47263	-5.7067	0.705892	3.99987	0.000750793	0.00938491	-1.12373	-0.287301	-1.43507	0.167329	0.680006	-5.57237	5.33857	5.14581	5.11991	5.21512	4.45429	4.45399	4.92827	4.05772	4.5998	5.19909	5.15784	4.99201	3.80611	3.91757	4.86445	4.24724
WBGene00015841	WBGene00015841	WBGene00015841	skpo-2	173686	ShK domain and PerOxidase domain containing protein [Source:UniProtKB/TrEMBL;Acc:P91060]	1.50928	-0.626871	1.45463	-0.681522	3.5586	15.9709	1.87652e-05	0.00042796	1.50928	4.07455	0.000632448	0.0188399	-0.412959	-0.626871	-2.44622	0.02421	0.172575	-3.80276	1.45463	4.77194	0.00012847	0.00289643	0.862946	-0.681522	-1.68055	0.109019	0.613924	-4.83709	4.9337	4.31592	4.38885	4.9146	3.44703	3.49492	3.82671	1.66418	3.7724	3.98101	4.06219	4.15956	2.39744	2.02462	3.59489	1.92472
WBGene00003554	WBGene00003554	WBGene00003554	nas-38	180407	Zinc metalloproteinase nas-38 [Source:UniProtKB/Swiss-Prot;Acc:Q20942]	0.76222	-0.2082	0.609304	-0.361117	4.1433	11.3364	0.000166537	0.00205698	0.76222	4.0725	0.000635429	0.0188718	-0.598573	-0.2082	-1.30291	0.20799	0.503514	-5.67843	0.609304	3.54007	0.00215439	0.0199949	-2.04264	-0.361117	-1.82581	0.0834456	0.57688	-4.86732	4.75034	4.43159	4.63439	4.55668	4.09482	3.86653	4.40523	3.51216	4.12137	4.66459	4.2441	4.50984	3.15658	3.41269	4.1907	3.72245
WBGene00008634	WBGene00008634	WBGene00008634	F10A3.4	180084		-0.37195	-0.119199	-0.282582	-0.0298305	3.63446	9.25591	0.000534249	0.00510577	-0.37195	-4.0728	0.000634995	0.0188718	-0.534061	-0.119199	-1.28074	0.215513	0.512888	-5.46321	-0.282582	-3.14078	0.00532402	0.0385728	-2.78066	-0.0298305	-0.338345	0.738769	0.941759	-6.38753	3.71209	3.6113	3.53141	3.23955	3.82889	3.80404	3.80401	3.79953	3.38119	3.38744	3.48273	3.39292	4.00813	3.65391	3.69387	3.79576
WBGene00004017	WBGene00004017	WBGene00004017	phg-1	185024	Growth arrest-specific protein 1 homolog [Source:UniProtKB/Swiss-Prot;Acc:Q09553]	1.13912	-0.417567	1.25303	-0.303654	4.03926	15.0017	2.84954e-05	0.000553922	1.13912	4.07075	0.000637987	0.0189193	-0.560512	-0.417567	-1.91688	0.0702303	0.296568	-4.82107	1.25303	4.91897	9.21316e-05	0.00234183	1.11508	-0.303654	-0.981359	0.338599	0.802843	-5.86392	5.12089	4.60776	4.72518	4.99513	3.79113	3.78568	4.29885	2.33402	4.13302	4.48533	4.61326	4.54476	3.15658	3.00633	3.95029	3.05767
WBGene00011340	WBGene00011340	WBGene00011340	ugt-30	187955	UDP-glucuronosyltransferase [Source:UniProtKB/TrEMBL;Acc:O18009]	-0.399179	0.247069	-0.609342	0.0369062	4.03532	18.4002	7.08482e-06	0.000235761	-0.399179	-4.06672	0.00064392	0.0190381	-0.651084	0.247069	2.33717	0.0303854	0.19273	-3.89651	-0.609342	-5.90308	1.04998e-05	0.000628236	3.31835	0.0369062	0.386564	0.703322	0.934615	-6.49444	3.65355	3.66632	3.72386	3.52788	4.43401	4.22786	4.25934	4.14758	3.66013	4.01714	3.89365	4.09035	4.40335	4.06082	4.36102	4.41948
WBGene00017998	WBGene00017998	WBGene00017998	F33D4.6	177552		1.22802	-0.605356	1.64904	-0.18433	5.76993	18.4667	6.90764e-06	0.000232412	1.22802	4.06714	0.000643292	0.0190381	-0.900574	-0.605356	-2.4592	0.0235585	0.170295	-4.16821	1.64904	5.84833	1.18151e-05	0.000692425	2.86995	-0.18433	-0.55558	0.584903	0.904287	-6.58461	7.16898	6.419	6.39011	7.29921	5.4295	5.47523	5.57267	3.98646	5.99695	6.26419	6.27269	6.20865	4.80547	4.71145	5.80189	4.50939
WBGene00000992	WBGene00000992	WBGene00000992	dhs-29	181027	DeHydrogenases, Short chain [Source:UniProtKB/TrEMBL;Acc:Q19843]	0.633754	-0.391124	0.692207	-0.332671	2.40469	18.2253	7.57518e-06	0.000246558	0.633754	4.06562	0.000645544	0.0190575	-0.299247	-0.391124	-3.05947	0.00638667	0.0918694	-2.30788	0.692207	5.01799	7.37226e-05	0.00205944	1.62704	-0.332671	-2.02514	0.0569575	0.515992	-4.1395	3.17019	2.68381	2.74902	3.25767	2.22142	2.30995	2.36498	1.98984	2.69336	2.52082	2.36044	2.48369	2.03342	1.85525	1.71068	2.00934
WBGene00013119	WBGene00013119	WBGene00013119	Y51H4A.25	190159		0.524156	-0.478891	0.666613	-0.336435	2.33219	24.9945	7.5762e-07	5.21359e-05	0.524156	4.0639	0.000648103	0.0190761	-0.295531	-0.478891	-4.45853	0.000262248	0.0193985	0.574206	0.666613	5.83946	1.20434e-05	0.000697528	3.40325	-0.336435	-2.49861	0.0216798	0.396459	-3.31919	2.84353	2.80644	2.9878	2.81905	1.83267	2.42119	2.30157	2.17217	2.45429	2.4056	2.31109	2.37923	2.13846	1.78151	1.80817	1.78769
WBGene00044446	WBGene00044446	WBGene00044446	C06G4.6	3896759		1.55986	-0.642943	1.06519	-1.13761	0.78376	15.6084	2.1893e-05	0.000473214	1.55986	4.06414	0.00064775	0.0190761	-0.374392	-0.642943	-2.65339	0.0155801	0.140713	-2.93976	1.06519	3.91448	0.000913506	0.0107391	-0.581985	-1.13761	-2.82081	0.010829	0.315471	-2.71751	2.29215	1.6543	1.5223	1.72067	0.93325	0.794732	1.03584	-0.117123	1.13725	1.22349	1.24633	0.754166	-0.979635	-0.740977	1.09019	-1.27314
WBGene00012222	WBGene00012222	WBGene00012222	W03C9.6	189149		0.51694	-0.0239872	0.43673	-0.104197	2.97621	9.77226	0.000394792	0.00402305	0.51694	4.06245	0.000650269	0.0191113	-0.423512	-0.0239872	-0.210094	0.835804	0.937798	-6.16997	0.43673	3.51257	0.00229394	0.0208877	-1.80794	-0.104197	-0.763697	0.454314	0.854516	-5.86449	3.43637	3.12982	3.20987	3.15505	2.61643	2.90225	2.93213	2.62427	3.12532	3.38191	3.18696	3.07716	2.84512	2.37731	3.01408	2.56514
WBGene00020551	WBGene00020551	WBGene00020551	T17H7.7	175229		0.727369	-0.410071	0.803793	-0.333647	5.00016	16.751	1.35773e-05	0.000352964	0.727369	4.06149	0.000651704	0.019125	-0.787541	-0.410071	-2.66495	0.0151969	0.139229	-3.58255	0.803793	4.88724	9.89714e-05	0.00243882	0.833826	-0.333647	-1.77219	0.0922029	0.593103	-5.14117	5.78622	5.47498	5.41347	5.71885	4.89507	4.70424	5.26221	4.19471	4.8373	5.31537	5.26754	5.32893	4.28934	4.24012	4.83294	4.43103
WBGene00018407	WBGene00018407	WBGene00018407	F44B9.2	176129		-0.201352	0.0125244	-0.198054	0.0158219	5.54329	10.8151	0.000220197	0.00253727	-0.201352	-4.05985	0.000654163	0.0191403	-0.941117	0.0125244	0.250045	0.805204	0.923752	-6.68551	-0.198054	-3.97499	0.000794958	0.0097096	-1.32316	0.0158219	0.320739	0.751867	0.945567	-6.81518	5.45025	5.3478	5.47065	5.48309	5.60483	5.69654	5.60192	5.63267	5.47565	5.44702	5.44768	5.42201	5.56057	5.61354	5.76139	5.67038
WBGene00000784	WBGene00000784	WBGene00000784	cpr-4	179053	Cathepsin B-like cysteine proteinase 4 [Source:UniProtKB/Swiss-Prot;Acc:P43508]	-0.689255	-0.619108	-0.52704	-0.456892	7.18429	16.4143	1.55924e-05	0.000381125	-0.689255	-4.06032	0.000653451	0.0191403	-1.15162	-0.619108	-3.65523	0.00165568	0.0496201	-1.68467	-0.52704	-3.3543	0.00328828	0.0271571	-3.0228	-0.456892	-2.90033	0.00909227	0.291041	-3.52277	7.24157	7.21259	7.21946	7.07675	7.85199	7.2112	7.8244	8.01763	6.99202	6.39558	6.42155	6.40289	7.72071	7.00069	7.17507	7.18236
WBGene00020803	WBGene00020803	WBGene00020803	T25E4.1	173943		0.71316	-0.172872	0.6104	-0.275632	4.92044	11.0974	0.000189096	0.00226205	0.71316	4.05647	0.000659257	0.0192608	-0.799116	-0.172872	-1.11471	0.27871	0.576813	-6.05843	0.6104	3.66958	0.00160214	0.0162508	-1.91147	-0.275632	-1.48337	0.154177	0.666883	-5.56249	5.41324	5.23404	5.35521	5.33945	4.7118	4.51657	5.31133	4.29643	4.80853	5.27416	5.31421	5.32893	4.19994	4.21933	4.87292	4.52024
WBGene00004210	WBGene00004210	WBGene00004210	ptc-3	173631	Protein patched homolog 3 [Source:UniProtKB/Swiss-Prot;Acc:H2L0G5]	0.563388	-0.419398	0.721998	-0.260789	7.09768	19.7919	4.22551e-06	0.000170314	0.563388	4.05367	0.00066351	0.0192995	-1.16553	-0.419398	-3.28513	0.00384598	0.0715911	-2.57646	0.721998	5.46465	2.72809e-05	0.00114102	1.80369	-0.260789	-1.8226	0.0839483	0.577437	-5.46369	7.84888	7.36213	7.43043	7.92369	6.97191	6.94621	7.15155	6.51163	7.05729	7.20304	7.27847	7.30435	6.51622	6.48857	6.98815	6.57797
WBGene00015646	WBGene00015646	WBGene00015646	mlt-10	173445		1.35041	-0.658896	1.46379	-0.54552	5.20171	16.6944	1.38953e-05	0.000357257	1.35041	4.0542	0.000662703	0.0192995	-0.797416	-0.658896	-2.55885	0.019078	0.155835	-3.88122	1.46379	5.03067	7.16511e-05	0.00203029	1.12174	-0.54552	-1.51704	0.145521	0.658482	-5.48822	6.59124	5.84173	5.94862	6.66367	4.93024	5.08071	5.41233	3.51216	5.34901	5.62028	5.59926	5.75582	4.00257	3.91326	5.20595	3.78979
WBGene00008742	WBGene00008742	WBGene00008742	F13D12.8	174801		0.558495	0.0110355	0.198661	-0.348799	2.37772	7.19163	0.00198345	0.0141573	0.558495	4.05439	0.000662422	0.0192995	-0.333521	0.0110355	0.0911312	0.928331	0.975647	-6.01292	0.198661	1.55076	0.137258	0.339068	-5.41118	-0.348799	-2.42301	0.0254171	0.420398	-3.47891	2.67718	2.70499	2.33224	2.62328	2.29523	2.36045	2.61497	2.11985	2.51787	2.61813	2.65225	2.51219	1.84761	2.32636	1.92144	1.85783
WBGene00022789	WBGene00022789	WBGene00022789	lron-2	179309	ELRR (Extracellular Leucine-Rich Repeat) ONly [Source:UniProtKB/TrEMBL;Acc:Q23580]	0.786154	-0.219323	0.808179	-0.197298	4.74138	12.7362	8.16672e-05	0.00118685	0.786154	4.05274	0.000664927	0.0192995	-0.77149	-0.219323	-1.30707	0.2066	0.501564	-5.81229	0.808179	4.38626	0.000309393	0.00505008	-0.239926	-0.197298	-0.946824	0.355472	0.814482	-6.12884	5.3432	5.1593	5.18825	5.32018	4.51347	4.33276	4.99393	3.84322	4.69915	5.21473	5.08875	5.1568	3.93419	3.9046	4.82131	4.33593
WBGene00022235	WBGene00022235	WBGene00022235	sqd-1	177392	Homologous to Drosophila SQD (Squid) protein [Source:UniProtKB/TrEMBL;Acc:Q8MXR6]	0.168035	-0.0874243	0.171133	-0.0843256	8.39796	14.1878	4.10596e-05	0.000714472	0.168035	4.05175	0.000666444	0.0192995	-1.36587	-0.0874243	-2.16809	0.0428936	0.229393	-4.99146	0.171133	4.1768	0.000500095	0.00703308	-1.29439	-0.0843256	-2.00281	0.0594957	0.52224	-5.37674	8.53824	8.49567	8.47462	8.61186	8.24496	8.34942	8.46936	8.34223	8.45977	8.40568	8.418	8.4724	8.23382	8.25059	8.31324	8.28665
WBGene00009493	WBGene00009493	WBGene00009493	hrg-4	185380	Heme transporter hrg-4 [Source:UniProtKB/Swiss-Prot;Acc:Q20106]	-0.598376	-0.489295	-0.448113	-0.339033	3.88115	15.0383	2.80402e-05	0.000547768	-0.598376	-4.05187	0.000666258	0.0192995	-0.592665	-0.489295	-3.3143	0.0036003	0.0699862	-1.91501	-0.448113	-3.38102	0.00309478	0.0258844	-2.35506	-0.339033	-2.557	0.0191534	0.387354	-3.64333	3.84882	4.01046	3.82437	3.74898	4.5096	4.02364	4.29885	4.47017	3.66415	3.14121	3.28393	3.33825	4.27559	3.89589	3.58117	4.16201
WBGene00000930	WBGene00000930	WBGene00000930	dao-4	191146	Dauer or Aging adult Overexpression [Source:UniProtKB/TrEMBL;Acc:Q23262]	1.62909	-0.319595	1.19275	-0.755935	4.44781	10.8899	0.000211443	0.00246517	1.62909	4.0462	0.000675002	0.0195187	-0.655217	-0.319595	-1.08413	0.291709	0.589302	-6.07244	1.19275	3.508	0.00231798	0.0210386	-2.18875	-0.755935	-1.73057	0.0995412	0.604468	-4.9895	5.68756	4.9063	5.03372	5.74638	4.53648	4.41868	4.79649	2.5733	4.73016	5.15274	4.87051	5.21649	3.09527	2.94009	4.62123	2.82066
WBGene00021343	WBGene00021343	WBGene00021343	cutl-23	189610	CUTiclin-Like [Source:UniProtKB/TrEMBL;Acc:A0A168H2V5]	0.596574	-0.356096	0.571901	-0.380769	3.70635	16.3378	1.60947e-05	0.000388023	0.596574	4.04543	0.000676191	0.0195245	-0.568469	-0.356096	-2.83008	0.0106114	0.116366	-2.98868	0.571901	4.30507	0.000372628	0.00576304	-0.228692	-0.380769	-2.48057	0.0225217	0.402652	-3.6276	4.17441	3.99335	4.17709	4.35681	3.69214	3.43727	3.9141	3.32456	3.54275	3.99919	3.80136	3.9619	3.07424	2.96529	3.56731	3.29528
WBGene00018380	WBGene00018380	WBGene00018380	decr-1.1	185697	DiEnoyl-CoA Reductase, mitochondria [Source:UniProtKB/TrEMBL;Acc:Q9U5B5]	-0.251205	0.364329	-0.451065	0.164468	5.00186	32.0648	1.09714e-07	1.41337e-05	-0.251205	-4.04318	0.000679691	0.0195744	-0.904665	0.364329	5.52733	2.37675e-05	0.00419114	2.74022	-0.451065	-6.80993	1.5722e-06	0.000192862	5.07155	0.164468	2.63266	0.0162907	0.367053	-3.70763	4.58006	4.83366	4.54883	4.60349	5.07085	5.14154	5.07201	5.08247	5.00518	4.89952	5.05668	5.08982	5.26124	5.22059	5.19021	5.36388
WBGene00000252	WBGene00000252	WBGene00000252	bli-2	191611	BLIstered cuticle [Source:UniProtKB/TrEMBL;Acc:O01904]	1.25689	-0.633554	1.58161	-0.308841	5.84644	17.6274	9.55728e-06	0.000284538	1.25689	4.04241	0.000680893	0.0195744	-0.96386	-0.633554	-2.50362	0.0214514	0.164441	-4.0905	1.58161	5.53429	2.34072e-05	0.00102816	2.1552	-0.308841	-0.913467	0.372306	0.821623	-6.33779	7.21588	6.43968	6.61831	7.29593	5.56622	5.56275	5.83363	4.08981	6.05015	6.33174	6.31085	6.25682	5.04588	4.54872	5.89359	4.47633
WBGene00003424	WBGene00003424	WBGene00003424	msp-3	173825	Major sperm protein 3 [Source:UniProtKB/Swiss-Prot;Acc:Q19832]	-0.2761	0.150188	-0.303776	0.122511	6.14028	14.2803	3.93612e-05	0.000694599	-0.2761	-4.04257	0.000680657	0.0195744	-1.09055	0.150188	2.13627	0.0457186	0.236656	-4.69342	-0.303776	-4.33037	0.000351636	0.0055603	-0.603308	0.122511	1.79793	0.0879042	0.584871	-5.42885	5.88811	6.07818	5.88201	5.81683	6.21069	6.19793	6.14853	6.34406	6.156	5.90791	6.11988	6.1025	6.50448	6.35275	6.21352	6.3167
WBGene00001328	WBGene00001328	WBGene00001328	epi-1	177956	Laminin-like protein epi-1 [Source:UniProtKB/Swiss-Prot;Acc:Q21313]	-0.115107	0.0501027	-0.0846937	0.0805157	10.3239	11.7936	0.000131198	0.00171486	-0.115107	-4.04159	0.000682184	0.0195831	-1.6707	0.0501027	1.7536	0.0954213	0.344449	-5.95385	-0.0846937	-2.94407	0.00825468	0.0520862	-4.32053	0.0805157	2.80764	0.0111459	0.320424	-4.11779	10.3109	10.2232	10.204	10.271	10.3433	10.3469	10.3554	10.2849	10.2978	10.3423	10.254	10.2937	10.3731	10.4052	10.4711	10.4052
WBGene00019148	WBGene00019148	WBGene00019148	H03E18.1	181103		1.10653	-0.72549	1.51647	-0.315554	5.28941	21.2156	2.55899e-06	0.000122373	1.10653	4.04062	0.000683706	0.0195888	-0.863683	-0.72549	-3.30346	0.00368973	0.0709563	-2.33057	1.51647	6.13398	6.40962e-06	0.000457003	3.55687	-0.315554	-1.06444	0.300311	0.783562	-6.07919	6.62114	5.92192	6.08656	6.69393	5.00638	5.09383	5.22168	3.73722	5.53613	5.60374	5.72547	5.44806	4.2939	4.14409	5.28851	4.19851
WBGene00001501	WBGene00001501	WBGene00001501	ftn-2	171934	Ferritin [Source:UniProtKB/TrEMBL;Acc:Q9TYS3]	-0.267706	-0.295219	-0.216133	-0.243646	7.2051	20.6999	3.05962e-06	0.000137178	-0.267706	-4.0402	0.000684367	0.0195888	-1.22058	-0.295219	-4.5012	0.000237889	0.0186215	0.199665	-0.216133	-3.38797	0.00304631	0.0256529	-2.93368	-0.243646	-3.77822	0.00124899	0.105417	-1.57406	7.38958	7.18742	7.15485	7.21476	7.52386	7.31927	7.4962	7.4559	7.06909	6.94809	6.84932	6.84171	7.3235	7.05108	7.24039	7.21447
WBGene00010133	WBGene00010133	WBGene00010133	F55H12.2	259388		-0.290444	0.275467	-0.544804	0.0211071	4.63864	25.6425	6.23928e-07	4.58088e-05	-0.290444	-4.03794	0.000687933	0.0196056	-0.835588	0.275467	3.61696	0.00180722	0.0520532	-1.39893	-0.544804	-7.26717	6.29033e-07	0.000110923	6.04959	0.0211071	0.29869	0.768379	0.949934	-6.65836	4.34596	4.33981	4.38126	4.07959	4.84372	4.86154	4.75448	4.91602	4.74732	4.55825	4.45568	4.4668	4.88007	4.84187	4.91456	4.81876
WBGene00002262	WBGene00002262	WBGene00002262	ldh-1	174798	L-lactate dehydrogenase [Source:UniProtKB/Swiss-Prot;Acc:Q27888]	-0.206389	0.085544	-0.224199	0.0677335	6.30954	13.1506	6.67752e-05	0.00102551	-0.206389	-4.03814	0.000687616	0.0196056	-1.12179	0.085544	1.64781	0.11563	0.378534	-5.5349	-0.224199	-4.32597	0.000355201	0.0055887	-0.646966	0.0677335	1.32756	0.199865	0.710975	-6.12902	6.19691	6.10631	6.17048	6.17013	6.42519	6.45701	6.22913	6.4343	6.3331	6.25741	6.14121	6.22381	6.45449	6.47182	6.44522	6.43232
WBGene00012429	WBGene00012429	WBGene00012429	Y11D7A.5	189430		1.32669	-0.481192	1.17659	-0.631296	2.57546	14.0839	4.30624e-05	0.000739549	1.32669	4.03908	0.00068613	0.0196056	-0.350936	-0.481192	-2.0761	0.0515266	0.252454	-4.23737	1.17659	4.30979	0.000368619	0.00572344	0.0268473	-0.631296	-1.75973	0.0943499	0.599553	-4.51433	3.64607	3.1608	3.2549	3.82995	2.31311	2.49085	3.03708	0.994341	2.84273	3.02536	2.87234	3.09611	1.66273	1.23642	2.47545	1.20532
WBGene00020855	WBGene00020855	WBGene00020855	hpo-36	188979		0.786048	-0.327634	0.732204	-0.381477	2.17789	14.028	4.41842e-05	0.000756842	0.786048	4.03642	0.000690326	0.0196454	-0.334164	-0.327634	-2.11294	0.0478959	0.242363	-4.04033	0.732204	4.24537	0.000427289	0.00634031	-0.0362191	-0.381477	-1.8264	0.0833523	0.57688	-4.38548	2.90755	2.62947	2.48179	3.00219	1.67571	2.11782	2.44931	1.53694	2.40709	2.20719	2.49909	2.49801	1.27745	1.64263	1.94306	1.49667
WBGene00018373	WBGene00018373	WBGene00018373	F43B10.1	181721		0.412991	-0.126631	0.350685	-0.188937	5.2485	11.247	0.000174611	0.00213534	0.412991	4.0346	0.000693225	0.0196995	-0.924142	-0.126631	-1.33332	0.198005	0.492209	-5.83738	0.350685	3.55111	0.00210078	0.0196544	-2.2412	-0.188937	-1.78448	0.0901288	0.588051	-5.2193	5.53174	5.30684	5.54958	5.62772	5.23223	5.16126	5.37123	4.81269	5.1768	5.47067	5.3735	5.51298	4.86484	4.94258	5.07741	4.95567
WBGene00008047	WBGene00008047	WBGene00008047	lact-7	183371	Beta-LACTamase domain containing [Source:UniProtKB/TrEMBL;Acc:Q9U3M7]	0.876074	-0.362342	0.772995	-0.465421	3.0789	13.7576	5.00876e-05	0.000829891	0.876074	4.03305	0.0006957	0.0197225	-0.464048	-0.362342	-2.09346	0.0497862	0.247793	-4.27166	0.772995	4.06976	0.000639435	0.00834688	-0.621947	-0.465421	-2.01589	0.0579975	0.517898	-4.28372	3.68312	3.54239	3.62013	3.85992	3.19078	2.74957	3.38787	2.20603	2.97159	3.56878	3.40646	3.33026	2.01146	2.26003	2.89708	2.53691
WBGene00045246	WBGene00045246	WBGene00045246	C29E4.15	6418648		0.691904	-0.0152691	0.180795	-0.526378	1.39058	7.44807	0.00166881	0.012428	0.691904	4.03284	0.000696031	0.0197225	-0.302761	-0.0152691	-0.105219	0.917292	0.97103	-5.73735	0.180795	1.18291	0.251262	0.48575	-5.60766	-0.526378	-2.95475	0.00806172	0.274043	-2.40494	1.76539	1.49322	1.36689	1.93855	1.53045	1.43634	1.4872	1.2099	1.44825	1.66725	1.61499	1.6497	0.581614	0.895569	0.836562	1.20532
WBGene00003071	WBGene00003071	WBGene00003071	lrp-1	172520	Low-density lipoprotein receptor-related protein [Source:UniProtKB/Swiss-Prot;Acc:Q04833]	0.529528	-0.430868	0.762133	-0.198262	9.31005	21.9241	2.01251e-06	0.000103778	0.529528	4.03122	0.000698629	0.0197678	-1.52138	-0.430868	-3.56194	0.00204943	0.0551447	-2.25773	0.762133	6.06945	7.3527e-06	0.00050165	2.84518	-0.198262	-1.46202	0.159884	0.672742	-6.31752	10.0574	9.58732	9.7165	10.0747	9.17975	9.19609	9.28614	8.64166	9.31615	9.40182	9.49319	9.46202	8.88423	8.73069	9.22852	8.70418
WBGene00002253	WBGene00002253	WBGene00002253	lbp-1	180616	Fatty acid-binding protein homolog 1 [Source:UniProtKB/Swiss-Prot;Acc:Q20223]	-0.50053	0.317221	-0.707961	0.109789	4.30341	16.648	1.41618e-05	0.000359505	-0.50053	-4.02898	0.000702239	0.0198132	-0.796179	0.317221	2.32259	0.0313138	0.195525	-3.96677	-0.707961	-5.3293	3.67929e-05	0.00138411	2.0186	0.109789	0.914059	0.372002	0.821623	-6.22697	3.86826	3.88619	4.0551	3.46687	4.62502	4.57387	4.30533	4.74521	4.38521	3.8943	4.36186	3.99762	4.87704	4.5952	4.52414	4.67721
WBGene00007365	WBGene00007365	WBGene00007365	C06B3.6	182293		-0.344567	0.274794	-0.468448	0.150912	6.33689	18.5867	6.5999e-06	0.000225746	-0.344567	-4.02911	0.000702025	0.0198132	-1.15706	0.274794	3.07113	0.00622257	0.0904137	-2.8602	-0.468448	-5.26706	4.22458e-05	0.00150605	1.50629	0.150912	1.77634	0.0914983	0.591713	-5.50514	5.95478	5.89798	6.13554	5.97855	6.49145	6.57732	6.16377	6.65564	6.39971	6.24604	6.17723	6.24413	6.67132	6.70907	6.45654	6.62733
WBGene00016728	WBGene00016728	WBGene00016728	C46H11.2	172131	Flavin-containing monooxygenase [Source:UniProtKB/TrEMBL;Acc:Q9GYJ1]	-0.463012	0.110996	-0.566055	0.00795246	3.78	13.2396	6.39826e-05	0.000990442	-0.463012	-4.02631	0.00070656	0.0199067	-0.680608	0.110996	0.907273	0.375489	0.664597	-5.86472	-0.566055	-4.79609	0.000121627	0.00279644	0.911261	0.00795246	0.0720373	0.943316	0.98788	-6.50432	3.2999	3.58869	3.50835	3.43537	4.05819	4.00392	4.2493	3.81607	3.35158	3.82261	3.42977	3.75085	3.96307	4.22629	4.08768	3.86552
WBGene00022500	WBGene00022500	WBGene00022500	lfi-1	180771	Lin-5 (Five) Interacting protein [Source:UniProtKB/TrEMBL;Acc:Q45EJ8]	-0.151379	0.0892201	-0.224107	0.0164929	9.40064	18.3106	7.3316e-06	0.000241332	-0.151379	-4.02317	0.000711662	0.0200212	-1.58167	0.0892201	2.34885	0.0296599	0.190133	-4.76942	-0.224107	-5.9018	1.05289e-05	0.000628236	2.48804	0.0164929	0.438468	0.665932	0.927122	-7.35432	9.23899	9.3437	9.25703	9.19981	9.49935	9.41778	9.52314	9.50712	9.37743	9.34084	9.37109	9.31125	9.55072	9.40136	9.49941	9.57075
WBGene00014096	WBGene00014096	WBGene00014096	ZK829.7	178132		-0.147951	0.0932838	-0.178992	0.0622437	7.1109	16.0397	1.82298e-05	0.000420853	-0.147951	-4.02257	0.000712653	0.0200212	-1.27184	0.0932838	2.5122	0.0210655	0.162962	-4.14064	-0.178992	-4.80661	0.000118764	0.00274886	0.336961	0.0622437	1.68739	0.107679	0.612415	-5.7393	6.95008	7.00843	7.01583	6.94734	7.21057	7.14386	7.1119	7.19069	7.07023	7.10489	7.05814	7.06978	7.20696	7.29211	7.1613	7.22998
WBGene00000713	WBGene00000713	WBGene00000713	col-140	178971	COLlagen [Source:UniProtKB/TrEMBL;Acc:Q19813]	-0.319624	0.446262	-0.610633	0.155253	11.0065	32.2239	1.05484e-07	1.41337e-05	-0.319624	-4.02155	0.000714323	0.0200396	-1.83058	0.446262	5.34134	3.58241e-05	0.00531974	1.64063	-0.610633	-7.32969	5.56202e-07	0.000104619	5.30644	0.155253	1.95962	0.0646935	0.536105	-5.87092	10.4063	10.6668	10.7361	10.3514	11.1961	11.165	10.9717	11.3457	11.1857	10.9201	10.9499	10.9197	11.4345	11.2905	11.2627	11.3009
WBGene00001724	WBGene00001724	WBGene00001724	grl-15	190707	GRound-Like (Grd related) [Source:UniProtKB/TrEMBL;Acc:Q9XW83]	1.04666	-0.638301	1.42087	-0.264093	3.58253	20.9511	2.80341e-06	0.000129971	1.04666	4.01782	0.000720476	0.0200697	-0.579276	-0.638301	-3.23963	0.00426225	0.0752947	-2.17374	1.42087	6.15283	6.15836e-06	0.000452147	3.90135	-0.264093	-0.920171	0.36888	0.819707	-5.79351	4.79503	4.1598	4.26225	5.01391	3.41428	3.20137	3.5051	2.1892	3.88347	4.00999	3.83084	3.73279	2.54231	2.79773	3.44381	2.50811
WBGene00014244	WBGene00014244	WBGene00014244	ZK1307.1	174519		0.598747	-0.446516	0.719761	-0.325501	5.69851	19.4474	4.78989e-06	0.000184766	0.598747	4.01809	0.000720021	0.0200697	-1.01925	-0.446516	-3.37435	0.003142	0.0665092	-2.19085	0.719761	5.20706	4.82834e-05	0.00163008	1.43014	-0.325501	-2.10984	0.048192	0.497505	-4.73194	6.41524	6.08627	6.16533	6.36976	5.6389	5.51896	5.91533	5.00044	5.62234	5.89048	5.81964	5.90032	5.05665	5.01676	5.5989	5.15456
WBGene00010714	WBGene00010714	WBGene00010714	mam-3	266652	MAM (Meprin, A5-protein, PTPmu) domain protein [Source:UniProtKB/TrEMBL;Acc:Q9U3B4]	1.27661	-0.547128	1.18061	-0.64313	3.22207	15.1129	2.71373e-05	0.000538598	1.27661	4.01895	0.000718599	0.0200697	-0.489669	-0.547128	-2.396	0.0268924	0.1821	-3.80405	1.18061	4.47989	0.000249757	0.00436137	0.268958	-0.64313	-1.87059	0.0766969	0.564472	-4.49661	4.54828	3.5715	4.01639	4.40232	2.98315	3.04032	3.51631	1.98984	3.15419	3.68115	3.90478	3.58631	2.03342	1.9923	3.08388	2.00934
WBGene00007823	WBGene00007823	WBGene00007823	C30H6.5	183068		1.14245	-0.402559	0.884358	-0.660652	4.37768	12.4058	9.61786e-05	0.00135198	1.14245	4.01938	0.000717889	0.0200697	-0.72589	-0.402559	-1.80157	0.0873101	0.329961	-5.05893	0.884358	3.61671	0.00180826	0.0177835	-1.9411	-0.660652	-2.19426	0.0406908	0.480854	-4.25026	5.28895	5.03938	4.89659	5.17992	4.22328	4.25481	4.88783	3.30907	4.37543	4.77211	4.83313	4.8174	2.67395	3.23763	4.41618	3.81939
WBGene00020660	WBGene00020660	WBGene00020660	T21G5.2	172416		0.612275	0.0755827	0.452712	-0.0839805	2.73001	8.46059	0.000867682	0.00744427	0.612275	4.01787	0.000720384	0.0200697	-0.478032	0.0755827	0.559914	0.582001	0.808768	-5.97734	0.452712	3.03241	0.00678408	0.0454188	-2.78095	-0.0839805	-0.508388	0.616963	0.914104	-5.94395	3.02765	3.16845	2.84785	2.84326	2.54258	2.45644	2.7254	2.30307	2.952	3.36518	2.91701	2.8725	2.01146	2.7405	2.60318	2.2544
WBGene00011938	WBGene00011938	WBGene00011938	alh-13	181417	Probable delta-1-pyrroline-5-carboxylate synthase Glutamate 5-kinase Gamma-glutamyl phosphate reductase [Source:UniProtKB/Swiss-Prot;Acc:P54889]	0.85903	-0.49953	1.07167	-0.286889	6.57879	17.482	1.01216e-05	0.000294966	0.85903	4.01501	0.000725128	0.0201708	-1.16662	-0.49953	-2.65365	0.0155713	0.140713	-3.86372	1.07167	5.34531	3.55104e-05	0.00136607	1.60959	-0.286889	-1.27617	0.217089	0.726224	-6.13473	7.47182	7.13864	7.14628	7.53806	6.45267	6.24573	6.80518	5.40384	6.52603	7.03083	6.88909	6.82049	5.64678	5.95177	6.45748	5.73237
WBGene00000693	WBGene00000693	WBGene00000693	col-119	177715	COLlagen [Source:UniProtKB/TrEMBL;Acc:Q18799]	-0.442675	0.511074	-0.810162	0.143587	10.2223	26.9484	4.26805e-07	3.49768e-05	-0.442675	-4.01347	0.000727698	0.0201854	-1.73944	0.511074	4.34488	0.000340137	0.0219533	-0.510696	-0.810162	-6.97081	1.13535e-06	0.000154643	4.68253	0.143587	1.31976	0.202408	0.713369	-6.73231	9.51387	9.79398	9.89673	9.36016	10.4873	10.4682	10.1953	10.7513	10.4572	10.0968	10.0768	10.0003	10.6962	10.5788	10.5274	10.6568
WBGene00001368	WBGene00001368	WBGene00001368	exc-7	174506		0.687538	-0.407078	0.754638	-0.339979	3.48455	17.059	1.19837e-05	0.000327858	0.687538	4.0137	0.000727312	0.0201854	-0.593846	-0.407078	-2.85689	0.0100048	0.113143	-2.90528	0.754638	4.88141	0.000100283	0.00245085	1.12577	-0.339979	-1.87326	0.0763106	0.56447	-4.62793	4.18478	3.84386	4.01312	4.17327	3.18108	3.41355	3.58183	2.87635	3.55146	3.5541	3.89365	3.593	3.02028	2.55379	3.55332	2.73628
WBGene00006764	WBGene00006764	WBGene00006764	unc-27	181124	Troponin I 2 [Source:UniProtKB/Swiss-Prot;Acc:Q9GYF1]	-0.155944	-0.00045894	-0.135386	0.0200983	8.89281	9.4242	0.000483593	0.00471419	-0.155944	-4.00956	0.000734265	0.020339	-1.53808	-0.00045894	-0.0117681	0.990732	0.996686	-7.23756	-0.135386	-3.47419	0.00250369	0.0222939	-2.95671	0.0200983	0.517154	0.610945	0.912858	-7.23864	8.85758	8.77621	8.82723	8.82626	8.96987	8.93716	8.94066	8.98049	8.94363	8.81178	8.73904	8.76074	9.01982	8.90711	8.99453	8.99215
WBGene00001695	WBGene00001695	WBGene00001695	grd-6	24104900	GRounDhog (Hedgehog-like family) [Source:UniProtKB/TrEMBL;Acc:Q22551]	0.680055	-0.229216	0.543282	-0.365989	5.02601	11.4592	0.000156114	0.00195267	0.680055	4.00832	0.000736365	0.0203686	-0.92203	-0.229216	-1.53089	0.142078	0.421233	-5.55253	0.543282	3.44095	0.0027006	0.0235379	-2.45394	-0.365989	-2.06886	0.0522688	0.505383	-4.67115	5.47582	5.44697	5.31458	5.57087	4.80634	4.6671	5.44057	4.63147	4.92703	5.41623	5.21709	5.33293	4.27559	4.27748	5.05027	4.55585
WBGene00015300	WBGene00015300	WBGene00015300	C01F1.5	182069		1.15887	-0.743108	1.48036	-0.421614	2.79446	21.6699	2.1922e-06	0.000109879	1.15887	4.0057	0.000740815	0.0204345	-0.454879	-0.743108	-3.59926	0.00188189	0.052904	-1.28571	1.48036	6.04896	7.68109e-06	0.000512505	3.79531	-0.421614	-1.32688	0.200086	0.710975	-5.14255	4.11599	3.44506	3.675	4.2063	2.63076	2.74957	2.6045	1.27514	3.23208	3.08104	3.06326	2.86146	1.96651	1.68369	2.63009	1.43682
WBGene00006926	WBGene00006926	WBGene00006926	vit-2	180781	Vitellogenin-2 [Source:UniProtKB/Swiss-Prot;Acc:P05690]	-0.475894	0.151476	-0.643613	-0.0162438	11.1464	15.0957	2.73425e-05	0.000538598	-0.475894	-4.00578	0.000740676	0.0204345	-1.8694	0.151476	1.22741	0.234479	0.533445	-6.77242	-0.643613	-5.35116	3.50528e-05	0.0013601	1.01679	-0.0162438	-0.140588	0.889657	0.978653	-7.72549	10.7908	11.0026	10.8457	10.4992	11.5019	11.2868	11.2711	11.7158	11.2944	10.8014	10.9136	10.7145	11.6269	11.2662	11.3532	11.4575
WBGene00021000	WBGene00021000	WBGene00021000	W03F9.2	178541		-0.456047	-0.108966	-0.027714	0.319368	2.6675	5.9181	0.0049033	0.0285244	-0.456047	-4.00219	0.000746801	0.0205709	-0.5246	-0.108966	-0.924319	0.366771	0.657299	-5.59344	-0.027714	-0.234941	0.816738	0.909948	-6.5943	0.319368	2.80083	0.0113131	0.322881	-2.8836	2.31121	2.77675	2.60863	2.63719	2.6729	2.58942	2.58332	2.68555	2.63721	2.19463	2.55668	2.60775	2.99812	3.04624	2.78181	2.94402
WBGene00004751	WBGene00004751	WBGene00004751	sea-2	173738	Signal Element on Autosome [Source:UniProtKB/TrEMBL;Acc:A0A0K3AWZ4]	0.341638	-0.133122	0.426722	-0.0480375	5.92657	14.7398	3.20024e-05	0.000600234	0.341638	4.00055	0.000749632	0.0206201	-1.12906	-0.133122	-1.65101	0.114969	0.377674	-5.5178	0.426722	5.07871	6.43304e-05	0.00190199	1.123	-0.0480375	-0.542141	0.593947	0.907912	-6.73335	6.2559	6.15713	6.16459	6.16534	5.69451	5.74249	5.98257	5.57715	5.84586	6.16784	6.14708	6.07052	5.64856	5.56766	5.9129	5.71987
WBGene00018303	WBGene00018303	WBGene00018303	F41G3.10	185632		-0.476314	0.423285	-0.705456	0.194143	3.39509	18.7427	6.22254e-06	0.000219065	-0.476314	-3.99943	0.000751554	0.0206442	-0.688333	0.423285	3.14762	0.00524296	0.0824005	-2.17592	-0.705456	-5.34235	3.57443e-05	0.00136812	2.23045	0.194143	1.66866	0.111381	0.616123	-5.09163	2.60178	3.06578	3.10924	2.66462	3.47111	3.72915	3.51072	3.70207	3.59001	3.21773	3.26678	3.14244	3.89874	3.77285	3.97674	3.5706
WBGene00000702	WBGene00000702	WBGene00000702	col-128	178076	COLlagen [Source:UniProtKB/TrEMBL;Acc:Q19368]	1.64206	-0.675728	1.88645	-0.431341	0.841108	17.3516	1.06592e-05	0.000305153	1.64206	3.99801	0.000754019	0.0206832	-0.451716	-0.675728	-2.69244	0.0143208	0.134736	-2.89347	1.88645	5.41478	3.04527e-05	0.00122994	2.519	-0.431341	-0.905173	0.376572	0.823909	-5.02129	2.31121	1.67591	1.96317	2.47625	-0.307592	0.757529	1.03584	-1.18292	1.2698	1.29587	1.69411	1.39802	-0.292828	0.00573025	0.58473	-1.48834
WBGene00003388	WBGene00003388	WBGene00003388	moe-3	174960	CCCH-type zinc finger protein moe-3 [Source:UniProtKB/Swiss-Prot;Acc:Q9XV46]	0.462924	-0.295452	0.477467	-0.28091	4.7081	16.3793	1.58197e-05	0.000382892	0.462924	3.99642	0.000756766	0.0207297	-0.891217	-0.295452	-2.8522	0.0101085	0.113497	-3.12328	0.477467	4.43008	0.000279877	0.00471234	-0.150231	-0.28091	-2.3488	0.0296633	0.4427	-4.11096	5.12896	5.09458	4.98443	5.17277	4.80002	4.53042	4.80794	4.29643	4.56367	4.89952	4.90695	4.84568	4.09422	4.37785	4.59756	4.21642
WBGene00020283	WBGene00020283	WBGene00020283	T06A4.3	171668		0.799932	-0.428861	0.956619	-0.272174	4.99527	16.6161	1.43479e-05	0.000362193	0.799932	3.99345	0.00076195	0.0208428	-0.940648	-0.428861	-2.51956	0.0207392	0.16165	-3.87954	0.956619	5.16264	5.3315e-05	0.00169561	1.46356	-0.272174	-1.27616	0.217095	0.726224	-5.82279	5.87696	5.45324	5.50134	5.82445	4.69826	4.67959	5.28861	4.001	4.9287	5.43104	5.34109	5.20125	4.2617	4.19823	4.88415	4.3441
WBGene00000677	WBGene00000677	WBGene00000677	col-103	176901	COLlagen [Source:UniProtKB/TrEMBL;Acc:O45114]	-0.635326	0.469119	-0.935496	0.168949	7.02314	18.0208	8.19698e-06	0.000260693	-0.635326	-3.98897	0.000769843	0.0208994	-1.35234	0.469119	2.72243	0.01342	0.131377	-3.65874	-0.935496	-5.55258	2.24864e-05	0.00102093	2.06002	0.168949	1.08921	0.28952	0.777067	-6.55786	6.08508	6.53662	6.77143	6.10656	7.24473	7.40447	7.01343	7.71921	7.36576	6.6509	6.75636	6.65619	7.66817	7.40997	7.51717	7.46161
WBGene00015332	WBGene00015332	WBGene00015332	tyr-1	176105	Putative tyrosinase-like protein tyr-1 [Source:UniProtKB/Swiss-Prot;Acc:P34269]	-0.245149	0.0794247	-0.335088	-0.0105138	4.84872	15.1626	2.65533e-05	0.000534389	-0.245149	-3.98897	0.000769826	0.0208994	-0.977188	0.0794247	1.25992	0.22277	0.52065	-5.77659	-0.335088	-5.38114	3.28027e-05	0.00129571	2.00411	-0.0105138	-0.1733	0.864226	0.973006	-6.71976	4.66401	4.6602	4.72918	4.57125	4.9389	5.04449	4.90713	5.10058	4.70696	4.68045	4.73675	4.87066	5.09891	4.9594	4.95504	4.94497
WBGene00077697	WBGene00077697	WBGene00077697	F58E6.13	6418750		1.21648	-0.548311	1.17527	-0.58952	4.78754	14.7602	3.17125e-05	0.00059593	1.21648	3.98849	0.000770688	0.0208994	-0.871071	-0.548311	-2.30352	0.0325677	0.199199	-4.28198	1.17527	4.46061	0.000261005	0.00450598	-0.105662	-0.58952	-1.81253	0.0855439	0.579785	-4.97448	6.05712	5.28591	5.33045	6.08895	4.90983	4.54141	5.0374	3.35506	5.11939	5.09644	5.08141	5.09925	3.73418	3.5688	4.68358	3.59819
WBGene00019640	WBGene00019640	WBGene00019640	dos-2	187282	Delta and OSM-11-like [Source:UniProtKB/TrEMBL;Acc:O16627]	1.44963	-0.162591	1.528	-0.0842162	0.656756	11.9226	0.000122789	0.00164078	1.44963	3.99052	0.000767102	0.0208994	-0.45265	-0.162591	-0.647912	0.524701	0.772957	-5.49455	1.528	4.41391	0.000290421	0.00483219	0.474714	-0.0842162	-0.193803	0.848362	0.968638	-5.32824	2.12986	1.00547	1.12154	2.02573	-0.994259	0.370863	0.37536	-0.29511	1.2698	1.72081	0.97779	1.16655	-0.813635	-0.279822	0.409408	0.0627653
WBGene00007210	WBGene00007210	WBGene00007210	agmo-1	176695	Alkylglycerol monooxygenase [Source:UniProtKB/Swiss-Prot;Acc:O17554]	0.981299	-0.422232	0.848086	-0.555445	4.28681	13.5697	5.47009e-05	0.000885526	0.981299	3.99094	0.000766354	0.0208994	-0.781707	-0.422232	-2.1353	0.0458069	0.236656	-4.46706	0.848086	3.95487	0.000832559	0.010014	-1.15635	-0.555445	-2.14042	0.0453413	0.49068	-4.34023	5.19202	4.72642	4.81249	5.18703	4.20903	4.16531	4.75685	3.19569	4.46803	4.66459	4.57545	4.41112	3.15658	3.39426	4.23958	3.41644
WBGene00006519	WBGene00006519	WBGene00006519	tag-174	175693	Probable cytochrome c oxidase subunit 6A, mitochondrial [Source:UniProtKB/Swiss-Prot;Acc:Q20779]	-0.142341	-0.00181872	-0.12587	0.0146523	7.55059	9.4604	0.000473404	0.00462443	-0.142341	-3.98939	0.000769099	0.0208994	-1.40123	-0.00181872	-0.0508901	0.959938	0.985839	-7.04665	-0.12587	-3.52175	0.00224641	0.0206069	-2.663	0.0146523	0.41063	0.685882	0.930582	-7.09817	7.50375	7.44706	7.49783	7.48712	7.68399	7.5496	7.59571	7.61871	7.5115	7.47329	7.44689	7.49047	7.6895	7.5932	7.58149	7.63767
WBGene00009030	WBGene00009030	WBGene00009030	clec-233	180089	C-type LECtin [Source:UniProtKB/TrEMBL;Acc:O45388]	-2.01481	-1.11547	-0.632069	0.267269	-1.55382	6.38507	0.00348509	0.0219625	-2.01481	-3.98807	0.000771428	0.0208994	-1.43932	-1.11547	-2.04277	0.0550231	0.261341	-4.06158	-0.632069	-1.44546	0.164425	0.375899	-4.59354	0.267269	0.694101	0.495917	0.872437	-4.98594	-1.3103	-2.30458	-1.39943	-1.99309	-1.18182	-0.882688	-1.28237	-1.01752	-4.39052	-1.98461	-1.08045	-3.87389	-0.529857	-0.740977	-1.08912	-0.920207
WBGene00020194	WBGene00020194	WBGene00020194	T03G6.1	188029		1.01202	-0.73092	1.40036	-0.342585	3.13825	23.0553	1.38796e-06	8.03879e-05	1.01202	3.98682	0.000773648	0.0209309	-0.56319	-0.73092	-3.85739	0.00104146	0.0394039	-0.771583	1.40036	6.32296	4.30111e-06	0.000369334	4.3243	-0.342585	-1.22996	0.233543	0.735839	-5.36249	4.1796	3.83429	3.97326	4.50072	2.70033	2.71117	3.36944	1.86825	3.18809	3.44162	3.41427	3.4676	2.41427	1.83716	3.03437	2.23696
WBGene00003577	WBGene00003577	WBGene00003577	ndg-4	175582	Transmembrane protein NDG-4 [Source:UniProtKB/TrEMBL;Acc:G5EF61]	-0.198509	0.148079	-0.428144	-0.0815567	6.47283	29.7546	1.97882e-07	2.09904e-05	-0.198509	-3.98436	0.000778031	0.0209975	-1.26633	0.148079	2.91072	0.00888611	0.107143	-3.22785	-0.428144	-8.51588	5.9461e-08	2.25837e-05	8.17773	-0.0815567	-1.65726	0.113687	0.618887	-5.70316	6.17886	6.31352	6.30167	6.15208	6.8027	6.59917	6.68609	6.61132	6.40873	6.41467	6.33265	6.40099	6.52691	6.57363	6.6415	6.61726
WBGene00019272	WBGene00019272	WBGene00019272	H42K12.3	180474		1.32132	-0.69118	1.69795	-0.314554	4.35114	18.4875	6.85319e-06	0.000231368	1.32132	3.98365	0.000779299	0.0209975	-0.796731	-0.69118	-2.80007	0.0113318	0.120389	-3.25662	1.69795	5.72219	1.55271e-05	0.000804884	2.84516	-0.314554	-0.849424	0.406094	0.834516	-6.02354	5.81488	5.00138	5.30792	5.7734	3.9708	4.16531	4.2858	2.42307	4.62271	4.75081	4.90695	4.77392	3.56359	3.05409	4.43538	2.74864
WBGene00019213	WBGene00019213	WBGene00019213	H20E11.1	177449		-0.416634	0.318609	-0.431884	0.303359	3.61698	15.3926	2.40253e-05	0.000502116	-0.416634	-3.98385	0.000778939	0.0209975	-0.768271	0.318609	2.79421	0.0114781	0.120838	-2.94538	-0.431884	-3.76846	0.00127725	0.0137695	-1.34678	0.303359	2.88329	0.00944035	0.296016	-2.92347	3.34684	3.09816	3.27143	3.27557	3.41428	3.89679	3.52189	3.82699	3.47571	3.53927	3.54096	3.73279	4.1201	4.04909	4.00785	3.72871
WBGene00010505	WBGene00010505	WBGene00010505	K02D3.2	186873		1.33784	-0.394741	0.698771	-1.03381	0.217812	11.3911	0.000161806	0.00200985	1.33784	3.98191	0.000782426	0.021053	-0.640182	-0.394741	-1.68363	0.108412	0.367326	-4.34371	0.698771	2.74751	0.0127081	0.0702058	-2.87881	-1.03381	-2.9526	0.00810024	0.274408	-2.60277	1.15519	0.744215	0.600056	1.29871	0.375826	0.214917	0.42381	-0.29511	0.544765	0.72623	0.288257	0.310559	-0.529857	-1.82199	0.0595077	-0.920207
WBGene00022816	WBGene00022816	WBGene00022816	fbn-1	176076	FBN-1A.1; FiBrilliN homolog [Source:UniProtKB/TrEMBL;Acc:I6Z0I7]	1.21087	-0.610099	1.71704	-0.103934	5.18502	18.6319	6.48806e-06	0.000224086	1.21087	3.98121	0.000783675	0.0210579	-0.992251	-0.610099	-2.5029	0.021484	0.164488	-3.99001	1.71704	5.99243	8.66757e-06	0.000548669	3.29162	-0.103934	-0.306231	0.762719	0.949413	-6.56348	6.26814	6.0276	6.02128	6.59316	4.92153	4.47133	4.98588	3.55876	5.62234	5.62263	5.27399	5.85792	4.76666	3.52992	5.50752	3.92118
WBGene00003431	WBGene00003431	WBGene00003431	msp-33	173844	Major sperm protein 33 [Source:UniProtKB/Swiss-Prot;Acc:P53019]	-0.286557	0.165763	-0.330767	0.121553	6.8342	14.5538	3.478e-05	0.000636613	-0.286557	-3.97808	0.000789341	0.0211814	-1.34044	0.165763	2.24	0.0370872	0.212003	-4.61094	-0.330767	-4.48251	0.000248265	0.00434298	-0.36125	0.121553	1.69252	0.106682	0.610953	-5.70289	6.58538	6.78428	6.58839	6.41083	6.924	6.85669	6.83347	7.11084	6.87462	6.60059	6.78149	6.79607	7.11341	7.0696	6.95726	7.05752
WBGene00012777	WBGene00012777	WBGene00012777	lact-8	189839	Beta-LACTamase domain containing [Source:UniProtKB/TrEMBL;Acc:F3Y5Q9]	0.848186	-0.472693	0.935487	-0.385392	4.14976	16.4857	1.51385e-05	0.000374199	0.848186	3.97199	0.000800447	0.0213867	-0.808915	-0.472693	-2.71195	0.0137284	0.132456	-3.34259	0.935487	4.89183	9.79499e-05	0.00242695	1.01175	-0.385392	-1.69348	0.106498	0.610651	-5.0469	5.01733	4.83366	4.6086	4.9203	3.90749	3.86215	4.50149	3.18724	4.08584	4.4879	4.49303	4.39972	3.43751	3.15243	4.12127	3.36117
WBGene00021690	WBGene00021690	WBGene00021690	Y48G8AL.12	171698		0.886881	-0.499881	0.928119	-0.458643	6.76731	15.4188	2.37539e-05	0.000498601	0.886881	3.97253	0.000799468	0.0213867	-1.28576	-0.499881	-2.54075	0.0198271	0.158687	-4.11074	0.928119	4.49993	0.00023858	0.00422597	-0.350359	-0.458643	-1.97969	0.06223	0.52976	-5.12676	7.774	7.22776	7.39535	7.52783	6.5781	6.36106	7.21402	5.96722	6.70499	7.20735	7.06436	6.91959	5.6034	5.8939	6.7891	6.0458
WBGene00015887	WBGene00015887	WBGene00015887	C17C3.1	173942		-0.440044	1.02733	-0.590907	0.876467	5.98525	52.3958	1.91127e-09	8.20601e-07	-0.440044	-3.97193	0.000800565	0.0213867	-1.28992	1.02733	8.09306	1.29146e-07	0.000158813	7.79867	-0.590907	-4.46388	0.000259061	0.00448418	-0.19661	0.876467	7.49263	4.04598e-07	0.000499426	6.59469	5.31042	5.10059	5.32121	5.12174	5.82795	5.98207	5.69369	5.72166	6.05092	6.40175	6.08605	6.45522	6.43297	7.05891	6.61733	6.57624
WBGene00010701	WBGene00010701	WBGene00010701	ent-2	181648	Equilibrative Nucleoside Transporter [Source:UniProtKB/TrEMBL;Acc:Q93871]	-0.177556	0.102967	-0.194862	0.0856601	6.32675	14.2785	3.93943e-05	0.000694599	-0.177556	-3.97152	0.000801323	0.0213867	-1.27818	0.102967	2.26832	0.0350054	0.206683	-4.4915	-0.194862	-4.28061	0.000394113	0.00599838	-0.751758	0.0856601	1.91044	0.0711	0.551065	-5.26645	6.12333	6.24288	6.24002	6.10406	6.37395	6.30334	6.47742	6.35824	6.283	6.28435	6.28871	6.29321	6.43606	6.50728	6.48169	6.42656
WBGene00017153	WBGene00017153	WBGene00017153	E_BE45912.2	3565761		-0.46436	0.230203	-0.425081	0.269482	3.90657	11.932	0.000122198	0.0016351	-0.46436	-3.96968	0.000804709	0.0214191	-0.851967	0.230203	1.81607	0.0849807	0.324999	-4.76557	-0.425081	-3.38574	0.00306178	0.0257058	-2.27209	0.269482	2.32983	0.0308494	0.447553	-4.07764	3.46218	3.95409	3.50369	3.30201	4.13055	4.01579	3.80401	4.06697	3.993	3.70792	3.91582	3.53166	4.40755	4.09547	4.26984	4.32359
WBGene00001263	WBGene00001263	WBGene00001263	emb-9	176314	Collagen alpha-1(IV) chain [Source:UniProtKB/Swiss-Prot;Acc:P17139]	-0.105719	0.036996	-0.0590033	0.0837119	10.776	10.2299	0.000304247	0.00328354	-0.105719	-3.9702	0.000803762	0.0214191	-1.89825	0.036996	1.38672	0.181391	0.471156	-6.55442	-0.0590033	-2.1943	0.0406877	0.157047	-5.88732	0.0837119	3.11902	0.00559028	0.230228	-3.5169	10.7201	10.6762	10.7343	10.7346	10.7542	10.7569	10.8271	10.7591	10.7659	10.7557	10.7427	10.7456	10.884	10.7961	10.927	10.8363
WBGene00021518	WBGene00021518	WBGene00021518	hpo-6	176965		0.285209	-0.031816	0.402179	0.0851539	5.23811	15.6689	2.13328e-05	0.000464012	0.285209	3.96728	0.000809166	0.0214814	-1.09331	-0.031816	-0.465369	0.646893	0.846185	-6.60097	0.402179	5.573	2.15022e-05	0.000987582	2.35804	0.0851539	1.12769	0.27332	0.766236	-6.11125	5.56785	5.31891	5.38463	5.46175	4.94465	4.95899	5.12974	5.04321	5.24817	5.51808	5.44768	5.37428	4.95964	5.22059	5.11838	5.10495
WBGene00006927	WBGene00006927	WBGene00006927	vit-3	24104675	Vitellogenin-3 [Source:UniProtKB/Swiss-Prot;Acc:Q9N4J2]	-0.589117	0.119611	-0.799033	-0.0903052	10.0987	14.7882	3.13202e-05	0.000590242	-0.589117	-3.96608	0.0008114	0.0214814	-1.80761	0.119611	0.770474	0.450379	0.720537	-7.06493	-0.799033	-5.34885	3.52328e-05	0.00136441	1.15722	-0.0903052	-0.634146	0.533455	0.887004	-7.38536	9.68369	9.82921	9.79839	9.42412	10.6185	10.3392	10.255	10.7961	10.2514	9.6413	9.78399	9.50731	10.7053	10.0887	10.3465	10.5106
WBGene00000666	WBGene00000666	WBGene00000666	col-91	184269	Putative cuticle collagen 91 [Source:UniProtKB/Swiss-Prot;Acc:P34391]	0.557529	-0.112925	0.48898	-0.181474	7.28443	10.1993	0.000309532	0.00333475	0.557529	3.96698	0.000809727	0.0214814	-1.40335	-0.112925	-0.852927	0.404196	0.685973	-6.6844	0.48898	3.55739	0.00207084	0.0194572	-2.55561	-0.181474	-1.24882	0.226718	0.73362	-6.31782	7.61579	7.51869	7.63987	7.637	7.10934	6.8758	7.60033	6.84951	7.2638	7.74053	7.36866	7.59495	6.67657	6.79766	7.28129	6.97904
WBGene00019298	WBGene00019298	WBGene00019298	K02D7.1	176851	Purine nucleoside phosphorylase [Source:UniProtKB/TrEMBL;Acc:U4PSA1]	-0.164441	-0.0414236	-0.098184	0.0248336	6.53167	7.13796	0.00205725	0.0145891	-0.164441	-3.96618	0.000811219	0.0214814	-1.31342	-0.0414236	-0.997614	0.330852	0.625294	-6.39382	-0.098184	-2.36754	0.0285329	0.124563	-4.95634	0.0248336	0.599714	0.555697	0.894677	-6.85183	6.46289	6.49998	6.55221	6.41386	6.67546	6.56929	6.54947	6.55661	6.45006	6.43751	6.41378	6.48069	6.66957	6.61336	6.58158	6.5771
WBGene00013849	WBGene00013849	WBGene00013849	ZC84.6	176299		1.46188	-0.846022	1.70524	-0.602665	1.31036	20.5392	3.23703e-06	0.000142386	1.46188	3.9654	0.000812663	0.0214844	-0.455616	-0.846022	-3.5914	0.00191599	0.0535319	-1.19458	1.70524	5.72435	1.54546e-05	0.000804884	3.20244	-0.602665	-1.46531	0.158991	0.672217	-4.61255	2.83038	2.1628	2.41392	2.7567	1.06569	1.15092	1.39299	-0.611561	1.55603	1.5733	2.13323	1.45787	0.45717	-0.538519	0.78959	0.213054
WBGene00011404	WBGene00011404	WBGene00011404	T03F7.7	179564		0.442267	0.045582	0.372673	-0.0240117	4.53342	9.00258	0.000621888	0.00576363	0.442267	3.96485	0.000813686	0.0214844	-0.957951	0.045582	0.438169	0.666145	0.85688	-6.47215	0.372673	3.35419	0.0032891	0.0271571	-2.5144	-0.0240117	-0.203186	0.841123	0.966893	-6.55903	4.6073	4.72901	4.72518	4.77373	4.50572	4.24139	4.34361	4.29643	4.51107	4.96017	4.64015	4.95355	3.98578	4.36213	4.29529	4.5906
WBGene00016658	WBGene00016658	WBGene00016658	C45B2.1	180878		-0.455355	0.501019	-0.876911	0.0794636	7.38317	26.789	4.46699e-07	3.63058e-05	-0.455355	-3.96379	0.000815683	0.0215083	-1.45612	0.501019	4.09365	0.000605302	0.0293728	-0.717575	-0.876911	-7.28185	6.11088e-07	0.000110176	5.69228	0.0794636	0.704573	0.48952	0.869869	-6.94425	6.77494	6.97559	6.91336	6.50012	7.7474	7.72878	7.34834	7.9187	7.60413	7.12324	7.29601	7.15473	7.92687	7.72659	7.69815	7.69188
WBGene00010442	WBGene00010442	WBGene00010442	bus-12	178283	JC8.12-like protein [Source:UniProtKB/TrEMBL;Acc:G5ECW1]	1.55596	-0.540647	1.52975	-0.566852	1.17477	14.5588	3.4702e-05	0.000635774	1.55596	3.96261	0.000817892	0.0215378	-0.468455	-0.540647	-2.1285	0.0464333	0.238689	-3.89227	1.52975	4.7029	0.000150257	0.00317262	1.08461	-0.566852	-1.28212	0.215037	0.723544	-4.78887	2.48913	2.03485	2.10518	2.3967	0.681294	1.17933	1.4872	-0.869139	1.9211	1.6304	1.4424	1.62381	-0.0893027	-0.129992	1.33883	-0.636869
WBGene00000746	WBGene00000746	WBGene00000746	col-173	180960	COLlagen [Source:UniProtKB/TrEMBL;Acc:Q20270]	1.34661	-0.483683	1.14074	-0.689553	3.85738	13.0106	7.14411e-05	0.00107543	1.34661	3.96168	0.000819643	0.0215552	-0.735212	-0.483683	-1.93248	0.068162	0.292082	-4.76021	1.14074	4.00672	0.000739071	0.00928541	-0.942947	-0.689553	-1.88406	0.0747631	0.559519	-4.62805	4.81186	4.39297	4.68256	5.02718	4.06875	3.73394	4.23579	2.15494	3.9866	4.22914	4.31674	4.47043	2.51135	2.47411	3.77449	2.82066
WBGene00018572	WBGene00018572	WBGene00018572	lin-42	173503	Period protein homolog lin-42 [Source:UniProtKB/Swiss-Prot;Acc:Q65ZG8]	1.05567	-0.580666	1.16856	-0.467779	3.24024	17.3558	1.06415e-05	0.000305153	1.05567	3.95883	0.000825018	0.0216265	-0.640051	-0.580666	-2.90381	0.00902267	0.107999	-2.8014	1.16856	5.10746	6.03173e-05	0.0018299	1.6775	-0.467779	-1.61911	0.121703	0.631018	-4.89649	4.43988	3.71931	3.92183	4.39415	2.87898	3.06336	3.56032	1.98984	3.29566	3.58332	3.67052	3.51063	2.27375	2.31333	3.04441	2.14644
WBGene00019895	WBGene00019895	WBGene00019895	aagr-2	173848	Acid Alpha Glucosidase Relate [Source:UniProtKB/TrEMBL;Acc:Q21750]	-0.179019	0.221735	-0.230586	0.170169	8.08392	25.5652	6.38426e-07	4.63563e-05	-0.179019	-3.95923	0.000824258	0.0216265	-1.55441	0.221735	4.80348	0.000119609	0.0122208	0.779956	-0.230586	-4.95519	8.49094e-05	0.00223	0.553706	0.170169	3.73207	0.0013884	0.109155	-1.78993	7.89619	7.83491	7.92552	7.81774	8.24351	8.03796	8.05794	8.08144	8.06485	8.17527	8.00055	8.12094	8.32344	8.29081	8.25418	8.21635
WBGene00009812	WBGene00009812	WBGene00009812	suca-1	181280	Succinate--CoA ligase [ADP-forming] subunit beta, mitochondrial [Source:UniProtKB/Swiss-Prot;Acc:P53588]	-0.127757	-0.0646301	-0.0772561	-0.0141294	7.84877	8.15222	0.00105413	0.00869274	-0.127757	-3.95735	0.000827831	0.0216265	-1.51103	-0.0646301	-2.0103	0.0586335	0.270248	-5.17714	-0.0772561	-2.40489	0.0263981	0.118089	-5.07541	-0.0141294	-0.438003	0.666263	0.927134	-7.12544	7.88828	7.82618	7.78987	7.82117	7.94701	7.88653	7.89564	7.89911	7.79107	7.75156	7.76203	7.74773	7.95231	7.85431	7.89545	7.87075
WBGene00004486	WBGene00004486	WBGene00004486	rps-17	172313	40S ribosomal protein S17 [Source:UniProtKB/Swiss-Prot;Acc:O01692]	-0.151042	0.00326899	-0.0735539	0.0807575	9.37544	7.23842	0.00192148	0.0137947	-0.151042	-3.95797	0.000826649	0.0216265	-1.72619	0.00326899	0.0854586	0.93278	0.976642	-7.30646	-0.0735539	-1.91491	0.0704951	0.224127	-6.18042	0.0807575	2.10741	0.0484258	0.498438	-5.35131	9.40815	9.34686	9.24958	9.27361	9.49716	9.29839	9.37786	9.3983	9.34954	9.2885	9.3012	9.33463	9.50529	9.45571	9.44385	9.47798
WBGene00012158	WBGene00012158	WBGene00012158	ucr-2.1	181374	Ubiquinol-Cytochrome c oxidoReductase complex [Source:UniProtKB/TrEMBL;Acc:G5ED31]	-0.172885	-0.13954	-0.0512645	-0.0179194	7.21958	7.89357	0.00124483	0.00988555	-0.172885	-3.95755	0.000827451	0.0216265	-1.42435	-0.13954	-3.21351	0.00452075	0.0769034	-2.69931	-0.0512645	-1.18555	0.250241	0.484811	-6.93165	-0.0179194	-0.411901	0.684966	0.930273	-7.04959	7.26681	7.22776	7.19367	7.25027	7.23948	7.15955	7.39237	7.34109	7.0965	7.06833	7.10896	7.09944	7.28683	7.22067	7.27331	7.28617
WBGene00013492	WBGene00013492	WBGene00013492	Y70C5C.1	190566		-0.53536	0.423447	-0.610596	0.348211	2.4959	15.0535	2.78536e-05	0.000544662	-0.53536	-3.94971	0.000842496	0.0219806	-0.635011	0.423447	2.71441	0.0136553	0.132301	-2.89976	-0.610596	-3.93668	0.000868084	0.0103406	-0.71087	0.348211	2.58867	0.0179015	0.381396	-3.29471	1.81964	1.91275	2.3217	1.79701	2.36545	2.67172	2.50667	2.90755	2.55299	2.29222	2.45434	2.40986	3.24392	3.03834	2.68246	2.90037
WBGene00007053	WBGene00007053	WBGene00007053	chd-7	172079	Chromodomain and Helicase Domain protein [Source:UniProtKB/TrEMBL;Acc:O61845]	0.20174	-0.171584	0.308952	-0.0643717	7.42374	21.513	2.31186e-06	0.000113863	0.20174	3.94893	0.000843994	0.0219906	-1.46775	-0.171584	-3.48082	0.00246619	0.0593516	-2.16152	0.308952	6.14517	6.25922e-06	0.000453652	3.27406	-0.0643717	-1.23709	0.230945	0.735317	-6.37099	7.67907	7.5157	7.64675	7.70957	7.32457	7.32047	7.3813	7.27435	7.38141	7.47881	7.51703	7.49226	7.21899	7.15283	7.38615	7.29884
WBGene00007372	WBGene00007372	WBGene00007372	C06B8.7	246012		0.278357	-0.293296	0.516798	-0.0548552	5.32965	28.8792	2.49865e-07	2.41904e-05	0.278357	3.94289	0.000855782	0.0222684	-1.14818	-0.293296	-4.47142	0.000254635	0.0192684	0.330835	0.516798	7.5686	3.49236e-07	7.5857e-05	6.51492	-0.0548552	-0.750396	0.462098	0.858869	-6.47559	5.69846	5.59185	5.66876	5.73995	5.14758	5.22227	5.23192	4.99803	5.24146	5.37923	5.53981	5.39548	5.12727	5.02077	5.24565	5.01827
WBGene00013955	WBGene00013955	WBGene00013955	kri-1	191275	KRIT 1 (Krev interaction trapped/cerebral cavernous malformation 1) homolog; Krev interaction trapped/cerebral cavernous malformation 1 isoform a [Source:UniProtKB/TrEMBL;Acc:G5EDH0]	0.7263	-0.786048	0.886665	-0.625684	3.07678	29.8619	1.92374e-07	2.07225e-05	0.7263	3.94021	0.000861081	0.0223768	-0.646062	-0.786048	-5.4975	2.53776e-05	0.00432803	2.74084	0.886665	5.92742	9.96446e-06	0.000613078	3.46856	-0.625684	-3.30178	0.00370381	0.188047	-1.84456	3.91884	3.63907	4.01312	3.88345	3.32017	2.83241	3.27356	2.50695	2.93878	2.96744	3.36677	3.16056	1.9435	2.41437	2.72052	2.28867
WBGene00019285	WBGene00019285	WBGene00019285	cbn-1	173423	Calcium BiNding protein homolog [Source:UniProtKB/TrEMBL;Acc:Q9TZ47]	0.826697	-0.570555	1.32079	-0.0764586	2.21586	23.1175	1.36048e-06	7.92611e-05	0.826697	3.9368	0.000867855	0.0224729	-0.553728	-0.570555	-3.52329	0.00223853	0.0569209	-1.36612	1.32079	6.77705	1.68107e-06	0.000202446	5.32353	-0.0764586	-0.323514	0.749797	0.945039	-5.78923	3.18059	3.02426	2.84048	3.22119	1.36892	2.11782	2.13695	1.03258	2.57023	2.37251	2.45434	2.45461	1.41762	1.34279	2.23367	1.6094
WBGene00022283	WBGene00022283	WBGene00022283	lgc-27	173802	Ligand-Gated ion Channel [Source:UniProtKB/TrEMBL;Acc:Q8TA50]	1.06405	-0.42929	1.31872	-0.174618	3.85555	15.5763	2.21966e-05	0.000476008	1.06405	3.93765	0.000866163	0.0224729	-0.828675	-0.42929	-2.03264	0.0561275	0.263933	-4.58711	1.31872	5.26586	4.23584e-05	0.00150735	1.93573	-0.174618	-0.578438	0.56968	0.900656	-6.12599	4.87727	4.28461	4.55334	5.01923	3.69214	3.61938	3.75751	2.1892	3.94093	4.26264	4.48193	4.32134	2.76863	2.93159	3.81023	3.15374
WBGene00010225	WBGene00010225	WBGene00010225	ttr-31	186484	TransThyretin-Related family domain [Source:UniProtKB/TrEMBL;Acc:Q93805]	-0.235875	0.0638017	-0.272908	0.0267681	5.12036	12.2718	0.000102854	0.00141955	-0.235875	-3.936	0.00086945	0.0224729	-1.14914	0.0638017	1.04236	0.310168	0.605737	-6.0794	-0.272908	-4.4944	0.00024161	0.00426195	-0.0533058	0.0267681	0.450412	0.657449	0.925846	-6.68503	4.92135	5.09458	4.971	4.83234	5.32104	5.32915	5.13339	5.16224	5.01308	5.0308	4.97718	5.08271	5.24251	5.2362	5.2608	5.3086
WBGene00016565	WBGene00016565	WBGene00016565	C41D11.6	183377		0.529956	-0.147643	0.576506	-0.101094	2.54945	12.4391	9.45954e-05	0.00133543	0.529956	3.93517	0.000871095	0.0224729	-0.623419	-0.147643	-1.25896	0.223111	0.52104	-5.32857	0.576506	4.46211	0.000260114	0.00449847	0.39281	-0.101094	-0.696355	0.494536	0.871672	-5.77865	3.13852	2.80644	2.85518	2.8312	2.27713	2.30995	2.59395	2.0282	2.55299	2.93759	2.79069	2.73414	2.13846	2.08717	2.49021	2.16501
WBGene00017506	WBGene00017506	WBGene00017506	F16B4.4	178648		-0.220328	0.14444	-0.246929	0.117838	7.54147	14.9757	2.88244e-05	0.000558157	-0.220328	-3.93605	0.000869352	0.0224729	-1.53039	0.14444	2.53323	0.0201462	0.159895	-4.1517	-0.246929	-4.32282	0.000357769	0.00561681	-0.826562	0.117838	2.10115	0.0490324	0.499433	-5.11435	7.33067	7.40198	7.44264	7.21128	7.58951	7.645	7.46072	7.71113	7.55572	7.45068	7.5093	7.46882	7.82472	7.61725	7.70252	7.73988
WBGene00000745	WBGene00000745	WBGene00000745	col-172	180934	COLlagen [Source:UniProtKB/TrEMBL;Acc:Q7YZV5]	1.2605	-0.422642	1.14319	-0.539957	1.78503	13.0194	7.11375e-05	0.00107167	1.2605	3.93492	0.000871608	0.0224729	-0.508046	-0.422642	-1.87541	0.0759993	0.308457	-4.38761	1.14319	4.21689	0.000456139	0.00662222	-0.0282362	-0.539957	-1.52525	0.14347	0.655264	-4.66488	3.17019	2.41493	2.22317	2.7567	1.26253	1.48268	2.23525	0.543097	1.82382	2.20719	2.48433	2.24979	0.948146	0.627458	1.49339	0.531892
WBGene00011112	WBGene00011112	WBGene00011112	R07E5.4	175568		1.04653	-0.327534	0.868797	-0.505269	4.10218	11.5107	0.000151954	0.00191031	1.04653	3.93138	0.000878714	0.0226266	-0.88302	-0.327534	-1.53819	0.140291	0.418416	-5.38989	0.868797	3.68647	0.00154137	0.0157731	-1.71196	-0.505269	-1.77466	0.0917838	0.59212	-4.90019	5.13967	4.70293	4.42378	4.81103	3.9708	3.87089	4.50712	3.0165	4.14169	4.62299	4.53304	4.36888	2.96422	2.89709	4.14479	3.49924
WBGene00017374	WBGene00017374	WBGene00017374	ttr-41	24104420	TransThyretin-Related family domain [Source:UniProtKB/TrEMBL;Acc:Q86NH9]	-0.295981	-0.100188	-0.240415	-0.0446221	5.59513	9.2441	0.000538017	0.00513822	-0.295981	-3.92862	0.000884309	0.022741	-1.24046	-0.100188	-1.31882	0.202715	0.49685	-5.85801	-0.240415	-3.2314	0.00434213	0.0332779	-3.00906	-0.0446221	-0.604977	0.552265	0.894222	-6.69689	5.56983	5.6172	5.44538	5.41205	5.86023	5.6755	5.74226	5.73766	5.54597	5.35967	5.44387	5.25706	5.79715	5.52594	5.86697	5.65896
WBGene00015056	WBGene00015056	WBGene00015056	B0222.5	181860		-0.285481	0.228199	-0.43772	0.0759598	4.90441	19.0123	5.62511e-06	0.000207656	-0.285481	-3.92745	0.00088669	0.0227726	-1.13871	0.228199	2.98958	0.00746228	0.0993797	-2.7949	-0.43772	-5.77557	1.38285e-05	0.000754717	2.8781	0.0759598	1.05327	0.305269	0.783624	-6.19623	4.45281	4.72901	4.73117	4.46606	4.93314	5.10498	4.99593	5.16224	4.83195	4.78474	4.83021	4.93788	5.08057	5.17452	5.00473	5.24022
WBGene00004115	WBGene00004115	WBGene00004115	pqn-26	183974	Prion-like-(Q/N-rich)-domain-bearing protein [Source:UniProtKB/TrEMBL;Acc:O45322]	1.07245	-0.35322	1.41393	-0.0117402	2.51152	15.2059	2.60559e-05	0.000529164	1.07245	3.92635	0.000888925	0.0227852	-0.620402	-0.35322	-1.69929	0.10538	0.362273	-4.82346	1.41393	5.33951	3.59695e-05	0.00137195	2.34822	-0.0117402	-0.0368466	0.970987	0.994918	-5.90016	3.57687	3.1608	3.08451	3.45121	1.95157	2.08816	2.37733	0.914684	2.53554	2.88381	3.09277	3.40817	2.13846	1.18014	2.49021	1.78769
WBGene00013852	WBGene00013852	WBGene00013852	hhat-1	259478	Homolog of Hedgehog AcylTransferase [Source:UniProtKB/TrEMBL;Acc:G5EFT7]	1.14554	-0.674179	1.24148	-0.57824	3.18361	18.0033	8.25264e-06	0.000261328	1.14554	3.92608	0.000889489	0.0227852	-0.690938	-0.674179	-3.1676	0.00501278	0.0807217	-2.25223	1.24148	5.097	6.17471e-05	0.00185617	1.6594	-0.57824	-1.83626	0.0818253	0.57567	-4.54886	4.30376	3.70362	4.06145	4.47384	2.86693	3.20828	3.36944	1.86825	3.18249	3.53429	3.6442	3.46031	2.36317	1.97587	3.09358	1.78769
WBGene00004876	WBGene00004876	WBGene00004876	smf-1	180939	NRAMP-like transporter smf-1 [Source:UniProtKB/Swiss-Prot;Acc:Q21434]	0.389265	-0.0827471	0.425357	-0.0466551	3.53511	11.8413	0.000128014	0.00168526	0.389265	3.92514	0.000891411	0.0228049	-0.837014	-0.0827471	-0.914515	0.371769	0.661329	-5.91499	0.425357	4.38085	0.000313242	0.0050918	0.0098295	-0.0466551	-0.44332	0.66248	0.926076	-6.21907	3.80242	3.73484	3.80179	3.77438	3.44703	3.2624	3.60303	3.08177	3.5558	3.75147	3.81322	3.70836	3.116	3.363	3.35787	3.36117
WBGene00010472	WBGene00010472	WBGene00010472	cdr-7	24104698	CaDmium Responsive; Cadmium-inducible lysosomal protein CDR-7 [Source:UniProtKB/TrEMBL;Acc:G5EBH4]	-0.435101	-0.0186203	-0.460453	-0.0439725	3.11252	10.9792	0.000201483	0.00237145	-0.435101	-3.92317	0.000895436	0.0228782	-0.766961	-0.0186203	-0.160699	0.874006	0.953166	-6.08704	-0.460453	-4.16865	0.000509541	0.00713212	-0.373468	-0.0439725	-0.417847	0.680686	0.929449	-6.23571	2.61718	2.99877	2.96765	2.98053	3.23834	3.57195	3.2059	3.44286	3.10179	2.93003	2.69134	2.72199	3.29935	3.3503	3.31705	3.3286
WBGene00003989	WBGene00003989	WBGene00003989	pfn-1	173161	Profilin-1 [Source:UniProtKB/Swiss-Prot;Acc:Q9XW16]	-0.225573	-0.0228246	-0.160042	0.0427058	5.58866	7.7019	0.00141064	0.0108616	-0.225573	-3.92184	0.000898181	0.0229187	-1.26271	-0.0228246	-0.393538	0.69825	0.873974	-6.64833	-0.160042	-2.7696	0.0121113	0.0680404	-3.98607	0.0427058	0.745275	0.465115	0.860656	-6.59094	5.53984	5.54711	5.46228	5.4598	5.59573	5.65921	5.67129	5.70991	5.42205	5.33268	5.63144	5.57341	5.72308	5.74545	5.65403	5.68492
WBGene00000594	WBGene00000594	WBGene00000594	col-3	177694//177695	COLlagen; COLlagen structural [Source:UniProtKB/TrEMBL;Acc:G5EDG6]	0.687044	-0.465647	0.691563	-0.461128	5.20438	16.7328	1.36787e-05	0.000353606	0.687044	3.9192	0.000903648	0.0230284	-1.14251	-0.465647	-3.06778	0.00626921	0.0906803	-2.77601	0.691563	4.36571	0.000324291	0.00523264	-0.404721	-0.461128	-2.54674	0.019576	0.389351	-3.81003	5.81488	5.66256	5.82716	5.83052	5.03629	5.05602	5.61632	4.5904	5.09875	5.57737	5.24582	5.35474	4.32539	4.35579	5.09201	4.77713
WBGene00006924	WBGene00006924	WBGene00006924	vig-1	173512	VIG (Drosophila Vasa Intronic Gene) ortholog [Source:UniProtKB/TrEMBL;Acc:H2KYR1]	0.113857	-0.0784564	0.0997656	-0.0925482	9.26418	14.9776	2.88004e-05	0.000558157	0.113857	3.91852	0.000905062	0.0230348	-1.79112	-0.0784564	-2.76495	0.0122347	0.125131	-3.94204	0.0997656	3.47684	0.00248864	0.0221999	-3.01069	-0.0925482	-3.15134	0.00519927	0.223229	-3.21979	9.38177	9.33375	9.31582	9.40722	9.23662	9.23457	9.28522	9.26901	9.33006	9.23657	9.24606	9.2943	9.15586	9.17518	9.14235	9.18199
WBGene00020421	WBGene00020421	WBGene00020421	T10E10.4	180906		0.908248	-0.275112	0.801893	-0.381467	3.9346	11.4118	0.000160047	0.00199176	0.908248	3.91629	0.000909699	0.0230966	-0.897	-0.275112	-1.44691	0.164023	0.450674	-5.46832	0.801893	3.8034	0.00117888	0.0129913	-1.40272	-0.381467	-1.53097	0.142059	0.655264	-5.23187	4.67509	4.43476	4.2705	4.68276	3.62931	3.69512	4.25934	3.06342	3.75365	4.50836	4.44046	4.25542	3.116	3.03041	3.98197	3.13503
WBGene00019166	WBGene00019166	WBGene00019166	tat-2	177256	Phospholipid-transporting ATPase [Source:UniProtKB/TrEMBL;Acc:U4PBI0]	-0.248375	-0.0863957	-0.209194	-0.0472153	6.02113	9.55361	0.000448236	0.00444857	-0.248375	-3.91623	0.000909832	0.0230966	-1.34243	-0.0863957	-1.35653	0.190641	0.482015	-5.8926	-0.209194	-3.33021	0.0034728	0.028272	-2.86675	-0.0472153	-0.754885	0.459462	0.857697	-6.66642	5.99659	6.02234	5.91394	5.86639	6.12093	6.11303	6.3006	6.08675	5.70467	5.98199	5.85019	5.93364	6.10255	6.12295	6.18997	6.0269
WBGene00195260	WBGene00195260	WBGene00195260	T27F7.5	NA		2.61096	-0.283752	0.954191	-1.94052	-2.73024	8.40102	0.00090066	0.00767056	2.61096	3.91525	0.000911886	0.0231191	-2.47027	-0.283752	-0.660845	0.51655	0.767518	-4.82328	0.954191	1.96961	0.0634559	0.208736	-3.92724	-1.94052	-2.758	0.0124214	0.332867	-3.81981	-0.59119	-1.74938	-2.353	-1.99309	-2.89112	-3.31148	-2.3989	-2.5318	-1.5999	-1.98461	-2.43377	-2.47532	-6.33342	-3.28568	-6.33342	-6.33342
WBGene00020017	WBGene00020017	WBGene00020017	R12A1.3	178632		1.01964	-0.481375	1.06304	-0.437967	2.57306	15.1861	2.62823e-05	0.000530752	1.01964	3.91431	0.000913862	0.0231395	-0.634333	-0.481375	-2.46423	0.0233104	0.169943	-3.52557	1.06304	4.70732	0.000148757	0.00314894	0.918374	-0.437967	-1.54178	0.139418	0.65309	-4.84537	3.59254	3.27848	3.12752	3.44331	2.06141	2.34799	3.06026	1.3974	2.54429	2.96744	3.15002	2.83913	1.54538	1.72362	2.36764	1.66263
WBGene00004264	WBGene00004264	WBGene00004264	qua-1	174319		1.14055	-0.747739	1.50183	-0.386455	4.90346	19.7729	4.25471e-06	0.000171141	1.14055	3.91211	0.000918483	0.0231765	-1.07245	-0.747739	-3.27525	0.00393279	0.0723208	-2.33072	1.50183	5.80893	1.28649e-05	0.000728031	2.91535	-0.386455	-1.2238	0.235807	0.737966	-5.81052	6.26936	5.52197	5.72784	6.32211	4.66385	4.63925	5.00193	3.30907	5.09726	5.29786	5.32874	5.00209	4.30748	3.57971	4.68358	3.69078
WBGene00015339	WBGene00015339	WBGene00015339	C02E7.6	178885		0.963524	-0.732814	1.04074	-0.655596	5.83578	19.2024	5.24202e-06	0.000196825	0.963524	3.91134	0.000920115	0.0231765	-1.24868	-0.732814	-3.57181	0.00200374	0.0544344	-1.79782	1.04074	4.83647	0.000111003	0.00262867	0.548261	-0.655596	-2.57352	0.0184906	0.38378	-3.8461	7.15783	6.53292	6.39326	6.80208	5.69962	5.36978	6.3741	5.12733	5.74982	6.19727	5.96498	5.94675	4.7732	4.5653	5.69124	5.02082
WBGene00008260	WBGene00008260	WBGene00008260	C52G5.2	181420		0.506189	-0.245748	0.524134	-0.227803	5.04848	13.6122	5.36177e-05	0.000871564	0.506189	3.90972	0.000923539	0.0231765	-1.15873	-0.245748	-2.10432	0.0487244	0.245111	-4.63046	0.524134	4.28181	0.000393036	0.00598955	-0.549976	-0.227803	-1.69287	0.106616	0.610953	-5.30501	5.71644	5.13805	5.42213	5.48502	4.95037	4.90046	5.12242	4.6095	5.0778	5.35967	5.00071	5.27172	4.50507	4.5235	4.99958	4.68366
WBGene00018765	WBGene00018765	WBGene00018765	mpc-2	171957	Probable mitochondrial pyruvate carrier 2 [Source:UniProtKB/Swiss-Prot;Acc:O01578]	-0.343231	0.046793	-0.354986	0.0350381	4.94008	10.5641	0.000252622	0.0028204	-0.343231	-3.91055	0.000921776	0.0231765	-1.17147	0.046793	0.517168	0.610935	0.826436	-6.43982	-0.354986	-3.99644	0.000756729	0.00941146	-1.15451	0.0350381	0.407114	0.688419	0.93071	-6.67556	4.73277	4.79468	4.74307	4.68276	5.2228	5.20682	4.80337	5.18364	4.82658	4.65774	4.80667	4.8789	5.07793	5.31998	5.0676	5.02591
WBGene00003497	WBGene00003497	WBGene00003497	mup-4	176060	Transmembrane matrix receptor MUP-4 [Source:UniProtKB/Swiss-Prot;Acc:Q21281]	0.291467	-0.0912845	0.250621	-0.13213	9.26615	10.4987	0.000261908	0.00289948	0.291467	3.91041	0.000922071	0.0231765	-1.80748	-0.0912845	-1.27288	0.21823	0.51605	-6.50825	0.250621	3.41806	0.00284492	0.0243445	-3.1438	-0.13213	-1.73663	0.0984419	0.602575	-5.93289	9.55655	9.39255	9.37231	9.48368	9.23998	9.19489	9.37333	8.95613	9.21753	9.42621	9.37071	9.41797	8.98802	8.96433	9.25766	9.04604
WBGene00003426	WBGene00003426	WBGene00003426	msp-19	177305	Major sperm protein 19/31/40/45/50/51/53/59/61/65/81/113/142 [Source:UniProtKB/Swiss-Prot;Acc:P53017]	-0.307293	0.141529	-0.26403	0.184793	6.33649	11.4504	0.00015684	0.00195926	-0.307293	-3.9127	0.000917248	0.0231765	-1.41875	0.141529	1.74856	0.0963095	0.345524	-5.3782	-0.26403	-3.26249	0.00404781	0.0316486	-3.04941	0.184793	2.35328	0.0293892	0.441221	-4.48208	6.05005	6.31352	6.15497	5.93416	6.55293	6.3657	6.19289	6.46521	6.35999	6.08856	6.32438	6.29116	6.54517	6.54884	6.52804	6.6645
WBGene00008593	WBGene00008593	WBGene00008593	clec-227	184216	C-type LECtin [Source:UniProtKB/TrEMBL;Acc:Q19231]	-0.916361	0.566343	-0.759548	0.723155	0.267815	11.6451	0.000141678	0.00181934	-0.916361	-3.90973	0.000923512	0.0231765	-0.581955	0.566343	1.9184	0.0700264	0.295978	-3.98811	-0.759548	-2.6098	0.0171101	0.0870427	-3.04684	0.723155	3.1566	0.00513828	0.221574	-2.07049	-0.113484	-0.779778	0.105361	-1.21659	0.375826	-0.0232909	0.219409	0.83037	0.509448	0.0194393	-0.191322	0.0242549	1.27745	1.02901	0.836562	1.09347
WBGene00007802	WBGene00007802	WBGene00007802	cutl-27	183003	CUTiclin-Like [Source:UniProtKB/TrEMBL;Acc:Q18298]	1.2766	0.039563	0.633206	-0.60383	-0.142075	7.14877	0.00204216	0.0144925	1.2766	3.90748	0.000928303	0.0232665	-0.809111	0.039563	0.158433	0.875767	0.954021	-5.37153	0.633206	2.20547	0.0397794	0.154624	-3.75256	-0.60383	-1.69565	0.106079	0.61061	-4.23457	0.395271	-0.28634	0.564727	0.470404	0.0742118	-0.158977	-0.304292	-1.01752	0.436108	0.371717	0.068304	0.374062	-0.40648	-1.82199	-0.640102	-0.771593
WBGene00004134	WBGene00004134	WBGene00004134	myrf-1	174614	Myelin regulatory factor related [Source:UniProtKB/TrEMBL;Acc:G5EFI7]	0.836165	-0.475253	1.14498	-0.166437	4.3295	18.0459	8.11754e-06	0.000259627	0.836165	3.90517	0.00093325	0.0233608	-1.00753	-0.475253	-2.6935	0.0142878	0.134736	-3.42316	1.14498	5.74015	1.49329e-05	0.000792808	2.88195	-0.166437	-0.712929	0.48445	0.86832	-6.19388	5.19715	4.75716	4.9386	5.41609	3.93083	4.17593	4.27593	3.15293	4.37298	4.64625	4.70845	4.6447	3.60817	3.34391	4.38887	3.69717
WBGene00011480	WBGene00011480	WBGene00011480	enpl-1	178014	Endoplasmin homolog [Source:UniProtKB/Swiss-Prot;Acc:Q22235]	0.176019	-0.101797	0.247778	-0.0300387	8.64002	16.8327	1.31329e-05	0.000347366	0.176019	3.90428	0.000935145	0.0233786	-1.73743	-0.101797	-2.32666	0.0310521	0.19466	-4.73324	0.247778	5.5489	2.26686e-05	0.00102662	1.80181	-0.0300387	-0.653606	0.521103	0.88275	-7.09389	8.86284	8.75654	8.74763	8.83647	8.56309	8.49232	8.67098	8.46396	8.6841	8.76473	8.63343	8.68764	8.46498	8.49222	8.61193	8.50661
WBGene00002037	WBGene00002037	WBGene00002037	hum-4	181335	Heavy chain, Unconventional Myosin [Source:UniProtKB/TrEMBL;Acc:Q20456]	0.384871	-0.263215	0.45662	-0.191465	6.26054	16.6015	1.4434e-05	0.000363138	0.384871	3.90175	0.000940603	0.0234853	-1.39588	-0.263215	-2.86181	0.00989717	0.112803	-3.35473	0.45662	4.82252	0.000114563	0.00269142	0.475579	-0.191465	-1.89247	0.0735781	0.556556	-5.23217	6.75507	6.48093	6.45305	6.76534	6.18786	6.2014	6.31913	5.84362	6.21748	6.46655	6.33471	6.3337	5.76141	5.89717	6.12523	6.02182
WBGene00017058	WBGene00017058	WBGene00017058	msrp-6	173607	MS Related Protein [Source:UniProtKB/TrEMBL;Acc:O16596]	-0.350304	0.175876	-0.430942	0.0952373	4.57977	13.6327	5.31045e-05	0.000866073	-0.350304	-3.90061	0.000943055	0.0235024	-1.13359	0.175876	1.86244	0.0778881	0.312065	-4.85267	-0.430942	-4.61994	0.00018146	0.00360184	0.351087	0.0952373	1.075	0.295675	0.781536	-6.10524	4.36432	4.54456	4.14455	4.11978	4.74181	4.56851	4.70878	4.88501	4.39975	4.37271	4.57545	4.5619	4.8831	4.74336	4.94703	4.70284
WBGene00000700	WBGene00000700	WBGene00000700	col-126	178034//186228	COLlagen [Source:UniProtKB/TrEMBL;Acc:G5EFU8]	1.02441	0.499684	0.413064	-0.111665	1.31649	6.42382	0.00338946	0.0215109	1.02441	3.90033	0.000943666	0.0235024	-0.577385	0.499684	2.14922	0.0445493	0.233878	-3.80584	0.413064	1.52014	0.144743	0.349471	-5.09302	-0.111665	-0.374797	0.711912	0.936484	-5.57763	1.67998	1.44369	1.66258	0.802149	1.06569	0.757529	1.34348	0.873142	2.4356	1.64894	1.53127	1.9288	0.901149	0.243994	1.23747	1.37438
[truncated: 18,957 more rows]

## Sheet: 2 Up EV P-80 vs EV
ensembl_gene_id	external_gene_name	entrezgene	description	logFC (EV_vs_EV P-80)	adj.P.Val (EV_vs_EV P-80)
WBGene00015913	C17F4.7	173668		4.46787	1.05948e-14
WBGene00009429	irg-5	185307	Infection Response protein [Source:UniProtKB/TrEMBL;Acc:O02357]	3.74542	7.69405e-09
WBGene00020474	lips-13	188469	LIPaSe related [Source:UniProtKB/TrEMBL;Acc:O17377]	2.97128	0.00467745
[truncated: 1,813 more rows]

## Sheet: 3 Down EV P-80 vs EV
ensembl_gene_id	external_gene_name	entrezgene	description	logFC (EV_vs_EV P-80)	adj.P.Val (EV_vs_EV P-80)
[truncated: 1,256 more rows]

[truncated: 9 more sheets: 4 Up ech6 P-80 vs ech6, 5 Down ech6 P-80 vs ech6, 6 Venn diagrams, 7 GO-terms for G1, 8 GO-terms for G2, 9 Go-terms for G3, 10 KEGG pathways for G1, 11 KEGG pathways for G2, 12 KEGG pathways for G3]
