# Supplementary material for: Reduced ech-6 expression attenuates fat-induced lifespan shortening in C. elegans
Source: Sci Rep. 2022 Mar 1;12:3350. doi: 10.1038/s41598-022-07397-9 (PMC8888598; doi:10.1038/s41598-022-07397-9)
Supplement: Supplementary file 5 — Supplementary Table S4. [file 41598_2022_7397_MOESM5_ESM.xlsx]

## Sheet: Sheet1
lipids commonly increased by ech-6 RNAi, P80 or P20 supplementation
TG(35:1)	HexCer(d42:2)	PA(36:5)
TG(38:2)	HexCer(d43:2)	PE(33:1)
TG(39:2)	HexCer(d44:2)	PE(36:4)
TG(39:4)	S1P(18:1)	PE(36:5)
TG(41:2)		PE(38:5)
TG(42:2)		PE(O-34:1)
TG(43:2)		PI(34:1)
TG(43:4)		PI(36:5)
TG(44:2)		PS(34:2)
TG(44:4)		PS(36:4)
TG(44:5)		PS(36:5)
TG(45:6)
TG(46:4)
TG(46:6)
TG(47:4)
TG(47:5)
TG(47:6)
TG(47:7)
TG(47:8)
TG(48:10)
TG(48:11)
TG(48:4)
TG(48:5)
TG(48:6)
TG(48:7)
TG(48:8)
TG(48:9)
TG(49:4)
TG(49:5)
TG(49:6)
TG(49:7)
TG(49:8)
TG(49:9)
TG(50:1)
TG(50:11)
TG(50:2)
TG(50:5)
TG(50:6)
TG(50:7)
TG(50:8)
TG(50:9)
TG(51:10)
TG(51:11)
TG(51:4)
TG(51:5)
TG(51:6)
TG(51:7)
TG(51:8)
TG(51:9)
TG(52:1)
TG(52:2)
TG(52:5)
TG(52:6)
TG(52:7)
TG(52:8)
TG(53:5)
TG(53:6)
TG(53:7)
TG(54:10)
TG(54:5)
TG(54:6)
TG(54:7)
TG(54:8)
TG(54:9)
TG(55:7)
TG(56:1)
TG(56:10)
TG(56:11)
TG(56:7)
TG(57:11)
TG(57:4)
TG(58:1)
TG(58:4)
TG(58:6)
TG(59:1)
TG(59:4)
TG(59:6)
TG(60:1)
TG(60:2)
TG(60:3)
TG(60:4)
TG(60:5)
TG(60:6)
TG(61:1)
TG(61:2)
TG(61:3)
TG(61:4)
TG(61:5)
TG(61:7)
TG(62:1)
TG(62:2)
TG(62:3)
TG(62:4)
TG(62:5)
TG(62:6)
TG(62:7)
TG(63:1)
TG(63:2)
TG(63:3)
TG(63:4)
TG(63:5)
TG(63:6)
TG(63:7)
TG(64:1)
TG(64:2)
TG(64:3)
TG(64:4)
TG(64:5)
TG(64:6)
TG(64:7)
TG(65:1)
TG(65:2)
TG(65:3)
TG(65:4)
TG(65:5)
TG(65:6)
TG(65:7)
TG(66:1)
TG(66:2)
TG(66:4)
TG(66:5)
TG(66:7)
TG(67:1)
TG(67:10)
TG(67:2)
TG(67:3)
TG(67:4)
TG(67:5)
TG(67:6)
TG(67:7)
TG(67:9)
TG(68:1)
TG(68:2)
TG(68:4)
TG(68:5)
TG(69:1)
TG(69:2)
TG(69:3)
TG(69:4)
TG(69:6)
TG(69:7)
TG(70:1)
TG(70:3)
TG(70:5)
TG(71:2)
TG(O-60:5)

## Sheet: Sheet2
lipids commonly decreased by ech-6 RNAi, P80 or P20 supplementation
DG(37:3)	HexCer(d39:1)	LPE(17:0)
DG(39:2)		LPE(19:0)
DG(41:5)		LPE(20:2)
DG(41:6)		LPE(O-18:0)
DG(O-40:1)		LPE(O-19:1)
DG(O-41:3)		PA(32:0)
DG(O-42:2)		PA(33:2)
		PA(35:1)
		PA(35:3)
		PA(37:2)
		PA(37:3)
		PE(31:2)
		PE(33:3)
		PE(33:4)
		PE(35:3)
		PE(36:7)
		PE(37:0)
		PE(37:5)
		PE(39:2)
		PE(39:3)
		PE(39:5)
		PE(39:6)
		PE(41:3)
		PE(41:5)
		PE(41:6)
		PE(42:3)
		PE(42:4)
		PE(42:5)
		PE(43:5)
		PE(44:5)
		PE(O-35:0)
		PE(O-35:1)
		PE(O-37:1)
		PE(O-37:2)
		PE(O-37:3)
		PE(O-38:1)
		PE(O-39:2)
		PE(O-39:5)
		PE(O-39:6)
		PE(O-40:5)
		PE(O-40:6)
		PG(37:1)
		PI(37:5)
		PI(38:2)
		PI(39:5)
		PI(39:6)
		PS(35:3)
		PS(35:4)
		PS(42:3)
		PS(42:4)
		PS(42:5)
		PS(42:6)
