# Supplementary material for: Reduced ech-6 expression attenuates fat-induced lifespan shortening in C. elegans
Source: Sci Rep. 2022 Mar 1;12:3350. doi: 10.1038/s41598-022-07397-9 (PMC8888598; doi:10.1038/s41598-022-07397-9)
Supplement: Supplementary file 6 — Supplementary Table S5. [file 41598_2022_7397_MOESM6_ESM.xlsx]

## Sheet: Sheet1
	N2 HT115 ev				N2 HT115 ev + P80				ech-6 RNAi				ech-6 RNAi + P-80
C14:0	12.6194	13.3371	14.8064	16.9656	17.0602	16.9461	16.704	17.4174	4.44738	5.30297	4.95512	5.22381	6.16025	6.53349	5.16002	5.41185
C15:0	44.5294	48.0159	53.8282	54.3769	62.4618	65.409	60.9458	62.3087	4.82185	6.5794	7.07617	6.04172	9.8356	11.2139	8.49607	9.63721
C16:0	28.9959	28.8508	30.9078	33.7218	37.1591	38.1702	35.4933	35.5439	24.277	28.2422	30.0941	29.0466	42.1839	42.6134	36.0404	36.2144
C17:0	37.1879	40.8878	43.8302	45.2186	48.7916	50.229	46.5673	47.0092	12.8265	16.3221	16.3868	16.2557	18.3389	18.3614	15.7019	16.3213
C18:0	35.0796	37.4532	36.5498	41.4887	49.562	51.1088	46.8565	49.8384	31.2951	37.4036	36.7803	37.9165	48.5528	46.5556	41.7097	37.6545
C19:0	3.52535	4.19867	4.19179	4.21183	4.4862	4.30653	4.38602	4.34068	2.07133	2.58801	2.64387	2.58568	2.91382	2.43549	2.1669	2.49131
C20:0	4.09168	4.34485	4.2675	4.29044	4.24999	3.77782	3.90996	3.85443	2.80069	2.80379	3.23995	3.14378	3.52397	3.49885	3.41018	2.87011
C21:0	2.08298	2.4691	1.59095	1.88087	1.79011	1.36221	1.49601	1.5101	1.86934	1.9803	2.09534	2.19475	1.80787	1.75739	1.62298	1.46728
C22:0	3.85183	4.16487	4.06253	4.09409	3.51853	3.54615	3.44618	3.64947	3.74426	4.5258	4.09893	5.0255	3.72183	3.81422	3.29733	3.36737
C23:0	0.657623	0.715149	0.656451	0.69029	0.623557	0.627878	0.747486	0.650797	0.740038	0.90648	0.781547	0.848253	0.823137	0.64868	0.640137	0.670875
C14:1	1.33915	1.26552	1.58616	1.75148	1.42476	1.56779	1.49251	1.6875	0.678034	0.965948	1.19461	0.864424	1.32353	1.61946	1.15753	1.06056
C15:1	1.52775	1.57209	1.92303	1.89435	1.80109	1.73906	1.74281	1.61276	1.28617	1.67065	1.61916	1.34159	1.67372	1.88408	1.57214	1.56726
C16:1	10.3662	10.7079	11.1093	12.4616	18.4922	19.0177	17.7294	18.0195	6.47367	8.11879	10.1416	8.93579	10.7518	11.808	10.3555	9.85857
C17:1	38.5575	42.3595	46.0357	47.9149	46.4811	47.1653	45.4557	45.1008	30.2688	37.7893	34.8161	41.0218	40.4441	38.756	35.235	34.0064
C18:1	71.228	77.9787	80.6167	86.0751	111.39	114.875	108.383	109.253	43.9288	51.7465	63.2183	55.7358	81.582	85.3214	74.2214	73.4101
C19:1	17.0923	19.3973	20.8751	21.0639	25.6663	26.3113	24.6212	24.6517	11.2589	13.8566	13.1187	14.8017	15.0758	14.7211	12.9782	13.0387
C20:1	4.70722	5.30503	5.57944	5.80072	5.22359	5.64551	5.22233	5.41277	4.48089	5.70028	5.40129	5.84579	5.5494	5.96824	5.07748	5.01978
C21:1	0.561421	0.686318	0.768793	0.741233	0.79827	0.790353	0.800856	0.641924	0.610538	0.885489	0.773888	1.06098	0.742466	0.839208	0.657261	0.613982
C22:1	4.20242	3.81688	4.0896	3.93849	3.54418	3.5238	4.09798	3.512	3.39807	3.74944	3.57509	7.39766	5.10736	3.70789	3.47336	5.39245
C18:3	7.00117	8.72865	6.49186	9.20112	9.88595	9.57775	9.45426	9.44264	6.90585	8.47049	6.96751	9.84974	8.44554	9.21287	7.4064	8.01649
C18:2	50.7127	56.6349	51.7706	58.5608	52.4974	52.9103	51.7518	51.2561	26.6399	32.5779	29.0402	36.4932	36.0995	39.9704	32.4261	33.8246
C20:5	13.1042	16.8427	8.75475	14.8219	19.0977	19.5792	20.1752	19.6687	9.27883	10.7119	7.37812	14.0701	13.243	16.6264	11.7186	14.1531
C20:4	15.1364	18.382	11.6326	17.7743	24.0896	24.413	25.0817	23.8532	10.6906	12.3284	9.42636	15.1702	15.8294	18.8504	14.3369	16.8003
C20:3	15.5628	18.7162	14.6031	18.5133	25.02	25.0634	24.6106	24.2196	10.0745	12.0137	10.0885	15.1671	14.8749	16.0038	13.5629	14.8038
C24:6	3.80707	4.09649	4.49609	4.34016	3.8763	4.04009	3.85809	3.74464	4.28366	5.09645	4.35355	5.11895	4.47232	4.83173	4.04103	4.22499
